# Supplementary material for: Noncanonical genomic imprinting in the monoamine system determines naturalistic foraging and brain-adrenal axis functions
Source: Cell Rep. Author manuscript; Available in PMC 2022 May 24. (PMC9128000; doi:10.1016/j.celrep.2022.110500)
Supplement: 5 [file NIHMS1787429-supplement-5.xlsx]

## Sheet: MatAlleleSpecificGO_Female
GO.ID_mat.f	Term_mat.f	elimKS_matAllele.f.pvalue	elimKS_patAllele.f.pvalue
GO:0007154	cell communication	3e-07	0.44129
GO:0023052	signaling	4.8e-07	0.50547
GO:0099536	synaptic signaling	6.6e-07	0.83842
GO:0051046	regulation of secretion	6.7e-07	0.08383
GO:0019226	transmission of nerve impulse	7.2e-07	0.25074
GO:0001505	regulation of neurotransmitter levels	1.3e-06	0.90921
GO:0006836	neurotransmitter transport	1.4e-06	0.73799
GO:0035249	synaptic transmission, glutamatergic	1.4e-06	0.64435
GO:0007267	cell-cell signaling	1.7e-06	0.88307
GO:0099537	trans-synaptic signaling	2e-06	0.89712
GO:0044057	regulation of system process	2.2e-06	0.15341
GO:0006936	muscle contraction	2.7e-06	0.56296
GO:0023061	signal release	2.7e-06	0.23249
GO:0051094	positive regulation of developmental pro...	3e-06	0.09716
GO:0007268	chemical synaptic transmission	3.1e-06	0.90283
GO:0098916	anterograde trans-synaptic signaling	3.1e-06	0.90283
GO:0048812	neuron projection morphogenesis	4e-06	0.54087
GO:0065008	regulation of biological quality	5.5e-06	0.07381
GO:0046903	secretion	7.7e-06	0.32274
GO:0007613	memory	9.4e-06	0.26068
GO:0099177	regulation of trans-synaptic signaling	1e-05	0.98646
GO:0003044	regulation of systemic arterial blood pr...	1.1e-05	0.02277
GO:0003012	muscle system process	1.3e-05	0.51633
GO:0050804	modulation of chemical synaptic transmis...	1.3e-05	0.98695
GO:0120039	plasma membrane bounded cell projection ...	1.4e-05	0.61165
GO:0007165	signal transduction	2e-05	0.36315
GO:0007610	behavior	2.2e-05	0.80155
GO:0048731	system development	2.3e-05	0.13621
GO:0015837	amine transport	2.5e-05	0.11977
GO:0048858	cell projection morphogenesis	2.5e-05	0.64345
GO:0070372	regulation of ERK1 and ERK2 cascade	2.5e-05	0.01889
GO:0050808	synapse organization	2.6e-05	0.83968
GO:0003073	regulation of systemic arterial blood pr...	2.9e-05	0.08078
GO:0006935	chemotaxis	3.1e-05	0.12593
GO:0035637	multicellular organismal signaling	3.2e-05	0.47926
GO:0051049	regulation of transport	3.2e-05	0.41123
GO:2000026	regulation of multicellular organismal d...	3.2e-05	0.05738
GO:0031644	regulation of nervous system process	3.3e-05	0.14769
GO:0042330	taxis	3.7e-05	0.11099
GO:0030154	cell differentiation	4.6e-05	0.0968
GO:1903530	regulation of secretion by cell	5e-05	0.14143
GO:0051716	cellular response to stimulus	5.7e-05	0.71382
GO:0001990	regulation of systemic arterial blood pr...	6e-05	0.02407
GO:0007269	neurotransmitter secretion	6.1e-05	0.94295
GO:0099643	signal release from synapse	6.1e-05	0.94295
GO:0032989	cellular component morphogenesis	6.2e-05	0.60004
GO:0031630	regulation of synaptic vesicle fusion to...	6.3e-05	0.89273
GO:0045055	regulated exocytosis	6.3e-05	0.40317
GO:0042391	regulation of membrane potential	6.6e-05	0.58222
GO:0007189	adenylate cyclase-activating G protein-c...	6.7e-05	0.04054
GO:0007611	learning or memory	7.6e-05	0.86572
GO:0032990	cell part morphogenesis	7.8e-05	0.67489
GO:0007517	muscle organ development	8e-05	0.25499
GO:0048468	cell development	9.2e-05	0.72159
GO:0002821	positive regulation of adaptive immune r...	0.0001	0.01687
GO:0051952	regulation of amine transport	0.00011	0.14115
GO:0098657	import into cell	0.00011	0.05883
GO:0048869	cellular developmental process	0.00012	0.13499
GO:0051966	regulation of synaptic transmission, glu...	0.00012	0.72465
GO:0061061	muscle structure development	0.00012	0.26934
GO:0007275	multicellular organism development	0.00013	0.09199
GO:0060537	muscle tissue development	0.00013	0.26135
GO:0070371	ERK1 and ERK2 cascade	0.00013	0.01792
GO:0140352	export from cell	0.00013	0.60711
GO:0035914	skeletal muscle cell differentiation	0.00014	0.03689
GO:0003215	cardiac right ventricle morphogenesis	0.00015	0.20238
GO:0048666	neuron development	0.00015	0.96112
GO:0003013	circulatory system process	0.00016	0.08494
GO:0048667	cell morphogenesis involved in neuron di...	0.00016	0.86249
GO:0003009	skeletal muscle contraction	0.00017	0.15863
GO:0031175	neuron projection development	0.00017	0.96396
GO:0048584	positive regulation of response to stimu...	0.00018	0.10739
GO:0055085	transmembrane transport	0.00018	0.03152
GO:0030182	neuron differentiation	0.0002	0.99212
GO:0006814	sodium ion transport	0.00021	0.01633
GO:0008015	blood circulation	0.00021	0.12211
GO:0014706	striated muscle tissue development	0.00023	0.26172
GO:0043062	extracellular structure organization	0.00023	0.15538
GO:0043269	regulation of ion transport	0.00023	0.18732
GO:0002699	positive regulation of immune effector p...	0.00025	0.02781
GO:0048583	regulation of response to stimulus	0.00032	0.447
GO:0030198	extracellular matrix organization	0.00033	0.15469
GO:0050793	regulation of developmental process	0.00033	0.35031
GO:0002824	positive regulation of adaptive immune r...	0.00034	0.01405
GO:0007612	learning	0.00034	0.80527
GO:0032940	secretion by cell	0.00036	0.71102
GO:0045229	external encapsulating structure organiz...	0.00038	0.12576
GO:0051954	positive regulation of amine transport	0.00039	0.26415
GO:0010737	protein kinase A signaling	0.00041	0.25177
GO:0015844	monoamine transport	0.00042	0.39015
GO:0003081	regulation of systemic arterial blood pr...	0.00046	0.06223
GO:0007409	axonogenesis	0.00046	0.23669
GO:0050890	cognition	0.00047	0.91173
GO:0045933	positive regulation of muscle contractio...	0.00048	0.77174
GO:0032736	positive regulation of interleukin-13 pr...	0.0005	0.8624
GO:0048791	calcium ion-regulated exocytosis of neur...	0.0005	0.22302
GO:0050801	ion homeostasis	0.00052	0.17964
GO:0034330	cell junction organization	0.00055	0.78508
GO:0010830	regulation of myotube differentiation	0.00057	0.45901
GO:0048856	anatomical structure development	0.00057	0.20697
GO:0048484	enteric nervous system development	0.0006	0.32234
GO:0006874	cellular calcium ion homeostasis	0.00061	0.0467
GO:0070374	positive regulation of ERK1 and ERK2 cas...	0.00061	0.1623
GO:0048512	circadian behavior	0.00062	0.01012
GO:0098659	inorganic cation import across plasma me...	0.00062	0.27799
GO:0099587	inorganic ion import across plasma membr...	0.00062	0.27799
GO:0018958	phenol-containing compound metabolic pro...	0.00063	0.33848
GO:0098771	inorganic ion homeostasis	0.00067	0.11142
GO:0017156	calcium-ion regulated exocytosis	0.00069	0.39213
GO:0055080	cation homeostasis	0.00069	0.16003
GO:0048699	generation of neurons	0.0007	0.9856
GO:0060538	skeletal muscle organ development	0.00071	0.29346
GO:1903035	negative regulation of response to wound...	0.00072	0.01021
GO:0055074	calcium ion homeostasis	0.00073	0.0711
GO:0072503	cellular divalent inorganic cation homeo...	0.00075	0.04941
GO:0022008	neurogenesis	0.00076	0.95653
GO:0045907	positive regulation of vasoconstriction	0.00079	0.77465
GO:0050803	regulation of synapse structure or activ...	0.00084	0.95685
GO:0071277	cellular response to calcium ion	0.00084	0.14719
GO:0000902	cell morphogenesis	0.00086	0.57645
GO:0043408	regulation of MAPK cascade	0.00088	0.1351
GO:0042692	muscle cell differentiation	0.00089	0.58991
GO:0006887	exocytosis	0.00095	0.85762
GO:0098719	sodium ion import across plasma membrane	0.00095	0.50994
GO:0007528	neuromuscular junction development	0.00097	0.44558
GO:0098655	cation transmembrane transport	0.00098	0.03309
GO:0022410	circadian sleep/wake cycle process	0.001	0.05293
GO:0051592	response to calcium ion	0.00102	0.17939
GO:0061564	axon development	0.00105	0.21823
GO:0050886	endocrine process	0.00106	0.01471
GO:0008217	regulation of blood pressure	0.00107	0.02125
GO:0072507	divalent inorganic cation homeostasis	0.00111	0.07272
GO:0017158	regulation of calcium ion-dependent exoc...	0.00112	0.84634
GO:0016079	synaptic vesicle exocytosis	0.00114	0.7231
GO:0032502	developmental process	0.00116	0.29513
GO:0019228	neuronal action potential	0.00118	0.37514
GO:0002016	regulation of blood volume by renin-angi...	0.00119
GO:0009111	vitamin catabolic process	0.00119	0.07401
GO:0051146	striated muscle cell differentiation	0.00119	0.35556
GO:0006875	cellular metal ion homeostasis	0.00121	0.07298
GO:0034220	ion transmembrane transport	0.00125	0.06963
GO:0048857	neural nucleus development	0.00128	0.34943
GO:0140058	neuron projection arborization	0.00128	0.0499
GO:0002696	positive regulation of leukocyte activat...	0.0013	0.01289
GO:0050671	positive regulation of lymphocyte prolif...	0.00133	0.01445
GO:0006937	regulation of muscle contraction	0.00137	0.7735
GO:0007519	skeletal muscle tissue development	0.0014	0.23241
GO:0042310	vasoconstriction	0.00143	0.27446
GO:0048565	digestive tract development	0.00147	0.40706
GO:0035235	ionotropic glutamate receptor signaling ...	0.00149	0.15943
GO:0010646	regulation of cell communication	0.00155	0.85717
GO:0032689	negative regulation of interferon-gamma ...	0.00155	0.18446
GO:0003209	cardiac atrium morphogenesis	0.00157	0.81972
GO:2000193	positive regulation of fatty acid transp...	0.00159	0.29811
GO:0055002	striated muscle cell development	0.00166	0.0106
GO:0010647	positive regulation of cell communicatio...	0.00167	0.45656
GO:0055123	digestive system development	0.00167	0.5255
GO:0043410	positive regulation of MAPK cascade	0.00168	0.43185
GO:0140029	exocytic process	0.00171	0.99936
GO:0032612	interleukin-1 production	0.00172	0.12289
GO:0055065	metal ion homeostasis	0.00173	0.15911
GO:0048167	regulation of synaptic plasticity	0.00174	0.90548
GO:0023051	regulation of signaling	0.0018	0.84726
GO:0051241	negative regulation of multicellular org...	0.00182	0.01986
GO:0003230	cardiac atrium development	0.00187	0.81522
GO:0097485	neuron projection guidance	0.00188	0.06719
GO:0048172	regulation of short-term neuronal synapt...	0.00192	0.50447
GO:0048730	epidermis morphogenesis	0.00192	0.17899
GO:0007274	neuromuscular synaptic transmission	0.00197	0.73913
GO:0050867	positive regulation of cell activation	0.002	0.01108
GO:1990504	dense core granule exocytosis	0.002	0.94513
GO:0000904	cell morphogenesis involved in different...	0.00203	0.53612
GO:0051937	catecholamine transport	0.00208	0.46609
GO:0070229	negative regulation of lymphocyte apopto...	0.00214	0.8002
GO:0002230	positive regulation of defense response ...	0.00216	0.07585
GO:0023056	positive regulation of signaling	0.00216	0.44573
GO:0090257	regulation of muscle system process	0.00219	0.86681
GO:0032754	positive regulation of interleukin-5 pro...	0.00224	0.69243
GO:2000311	regulation of AMPA receptor activity	0.00224	0.83082
GO:0007215	glutamate receptor signaling pathway	0.00225	0.12585
GO:0010715	regulation of extracellular matrix disas...	0.00226	0.35754
GO:0050807	regulation of synapse organization	0.00228	0.97791
GO:0032924	activin receptor signaling pathway	0.00231	0.36006
GO:0007411	axon guidance	0.00237	0.07048
GO:0055082	cellular chemical homeostasis	0.00245	0.06292
GO:0010038	response to metal ion	0.00248	0.06814
GO:0050802	circadian sleep/wake cycle, sleep	0.00248	0.04037
GO:1905153	regulation of membrane invagination	0.00249	0.39007
GO:0060326	cell chemotaxis	0.00256	0.12081
GO:0035176	social behavior	0.00259	0.51918
GO:0045595	regulation of cell differentiation	0.00259	0.77299
GO:0031915	positive regulation of synaptic plastici...	0.00262	0.39908
GO:0031069	hair follicle morphogenesis	0.00268	0.29588
GO:0008037	cell recognition	0.00274	0.22365
GO:0022617	extracellular matrix disassembly	0.00287	0.14679
GO:0045187	regulation of circadian sleep/wake cycle...	0.00287	0.01503
GO:0060560	developmental growth involved in morphog...	0.00288	0.47892
GO:0002683	negative regulation of immune system pro...	0.0029	0.04085
GO:0032611	interleukin-1 beta production	0.00291	0.11142
GO:0045597	positive regulation of cell differentiat...	0.003	0.24583
GO:0008277	regulation of G protein-coupled receptor...	0.00303	0.41588
GO:0050806	positive regulation of synaptic transmis...	0.00303	0.80576
GO:0045823	positive regulation of heart contraction	0.00305	0.05266
GO:1902107	positive regulation of leukocyte differe...	0.00308	0.25942
GO:1903708	positive regulation of hemopoiesis	0.00308	0.25942
GO:0009190	cyclic nucleotide biosynthetic process	0.00309	0.42496
GO:0048644	muscle organ morphogenesis	0.00309	0.56747
GO:0052652	cyclic purine nucleotide metabolic proce...	0.00309	0.42496
GO:0098660	inorganic ion transmembrane transport	0.00313	0.0269
GO:0045745	positive regulation of G protein-coupled...	0.00314	0.12526
GO:0099500	vesicle fusion to plasma membrane	0.00316	0.97401
GO:0030003	cellular cation homeostasis	0.00322	0.18391
GO:0060078	regulation of postsynaptic membrane pote...	0.00325	0.54
GO:0006873	cellular ion homeostasis	0.00345	0.12822
GO:0051703	biological process involved in intraspec...	0.00348	0.4334
GO:0090037	positive regulation of protein kinase C ...	0.00348	0.55259
GO:0006691	leukotriene metabolic process	0.00351	0.18757
GO:0021936	regulation of cerebellar granule cell pr...	0.00353	0.49826
GO:0046189	phenol-containing compound biosynthetic ...	0.00357	0.22504
GO:0098661	inorganic anion transmembrane transport	0.00359	0.02459
GO:0034374	low-density lipoprotein particle remodel...	0.00378	0.02628
GO:0006171	cAMP biosynthetic process	0.00382	0.30084
GO:0048771	tissue remodeling	0.00382	0.51127
GO:0006544	glycine metabolic process	0.00383	0.02264
GO:0032755	positive regulation of interleukin-6 pro...	0.00384	0.60856
GO:0050432	catecholamine secretion	0.00386	0.40955
GO:0009068	aspartate family amino acid catabolic pr...	0.00387	0.02684
GO:0003207	cardiac chamber formation	0.00398	0.41917
GO:0051957	positive regulation of amino acid transp...	0.00402	0.03972
GO:0060081	membrane hyperpolarization	0.00402	0.37156
GO:0015701	bicarbonate transport	0.00409	0.2234
GO:0055001	muscle cell development	0.00412	0.09587
GO:0098815	modulation of excitatory postsynaptic po...	0.00412	0.25541
GO:0001976	nervous system process involved in regul...	0.00415	0.95592
GO:0006941	striated muscle contraction	0.00416	0.53684
GO:0007413	axonal fasciculation	0.00417	0.96059
GO:0046058	cAMP metabolic process	0.00417	0.03407
GO:0106030	neuron projection fasciculation	0.00417	0.96059
GO:1904861	excitatory synapse assembly	0.00418	0.70452
GO:0032731	positive regulation of interleukin-1 bet...	0.00419	0.71502
GO:0042246	tissue regeneration	0.0042	0.73803
GO:0007342	fusion of sperm to egg plasma membrane i...	0.00421	0.17358
GO:0045989	positive regulation of striated muscle c...	0.00421	0.89046
GO:0003206	cardiac chamber morphogenesis	0.00424	0.5442
GO:0010752	regulation of cGMP-mediated signaling	0.00426	0.2458
GO:0060415	muscle tissue morphogenesis	0.0043	0.73568
GO:1902105	regulation of leukocyte differentiation	0.0043	0.22281
GO:0048747	muscle fiber development	0.00433	0.15424
GO:0045580	regulation of T cell differentiation	0.00439	0.12739
GO:0045956	positive regulation of calcium ion-depen...	0.00446	0.16196
GO:0001819	positive regulation of cytokine producti...	0.00448	0.01901
GO:0009713	catechol-containing compound biosyntheti...	0.00453	0.33865
GO:0042423	catecholamine biosynthetic process	0.00453	0.33865
GO:0002702	positive regulation of production of mol...	0.00462	0.26946
GO:0050433	regulation of catecholamine secretion	0.00484	0.29844
GO:0050918	positive chemotaxis	0.00485	0.5794
GO:0070665	positive regulation of leukocyte prolife...	0.00487	0.03407
GO:0090036	regulation of protein kinase C signaling	0.00489	0.65279
GO:0009914	hormone transport	0.0049	0.03257
GO:0031338	regulation of vesicle fusion	0.0049	0.92386
GO:0048589	developmental growth	0.00491	0.20897
GO:0051968	positive regulation of synaptic transmis...	0.00493	0.59166
GO:0002825	regulation of T-helper 1 type immune res...	0.00494	0.01599
GO:0043372	positive regulation of CD4-positive, alp...	0.00504	0.31413
GO:0001755	neural crest cell migration	0.00506	0.05649
GO:0006865	amino acid transport	0.00513	0.0349
GO:0001820	serotonin secretion	0.00514	0.78913
GO:0051251	positive regulation of lymphocyte activa...	0.0052	0.05196
GO:0006939	smooth muscle contraction	0.00525	0.46176
GO:0032732	positive regulation of interleukin-1 pro...	0.00525	0.63316
GO:0051963	regulation of synapse assembly	0.00525	0.76984
GO:0009310	amine catabolic process	0.00527	0.02357
GO:1902947	regulation of tau-protein kinase activit...	0.00528	0.2231
GO:0060099	regulation of phagocytosis, engulfment	0.0053	0.26239
GO:0003071	renal system process involved in regulat...	0.00531	0.06087
GO:0042415	norepinephrine metabolic process	0.00541	0.79481
GO:0031646	positive regulation of nervous system pr...	0.00547	0.23368
GO:0014902	myotube differentiation	0.00548	0.77162
GO:0042403	thyroid hormone metabolic process	0.00552	0.1156
GO:0043370	regulation of CD4-positive, alpha-beta T...	0.00562	0.26245
GO:0021953	central nervous system neuron differenti...	0.0057	0.03046
GO:1903305	regulation of regulated secretory pathwa...	0.00572	0.24928
GO:0051093	negative regulation of developmental pro...	0.00576	0.68917
GO:0045582	positive regulation of T cell differenti...	0.00583	0.06438
GO:0009187	cyclic nucleotide metabolic process	0.00584	0.19023
GO:0071805	potassium ion transmembrane transport	0.00586	0.01642
GO:0051965	positive regulation of synapse assembly	0.00588	0.33897
GO:0099003	vesicle-mediated transport in synapse	0.00588	0.69843
GO:0002720	positive regulation of cytokine producti...	0.00589	0.2767
GO:0032879	regulation of localization	0.00589	0.76378
GO:0003205	cardiac chamber development	0.00595	0.2892
GO:0055078	sodium ion homeostasis	0.00599	0.32748
GO:0007416	synapse assembly	0.00602	0.48968
GO:0007616	long-term memory	0.00603	0.18724
GO:0099173	postsynapse organization	0.00604	0.84122
GO:0021955	central nervous system neuron axonogenes...	0.00621	0.04744
GO:0050879	multicellular organismal movement	0.00623	0.24116
GO:0050881	musculoskeletal movement	0.00623	0.24116
GO:0070887	cellular response to chemical stimulus	0.00626	0.13468
GO:0007567	parturition	0.00627	0.37438
GO:0006590	thyroid hormone generation	0.00644	0.30625
GO:0001508	action potential	0.00648	0.214
GO:0019362	pyridine nucleotide metabolic process	0.00648	0.03916
GO:0015872	dopamine transport	0.00656	0.39041
GO:0031629	synaptic vesicle fusion to presynaptic a...	0.00658	0.97512
GO:0019725	cellular homeostasis	0.00661	0.16067
GO:0045621	positive regulation of lymphocyte differ...	0.00669	0.17199
GO:0015698	inorganic anion transport	0.00678	0.13363
GO:2000107	negative regulation of leukocyte apoptot...	0.0069	0.47493
GO:0048168	regulation of neuronal synaptic plastici...	0.00693	0.50642
GO:0098814	spontaneous synaptic transmission	0.00694	0.48079
GO:0097107	postsynaptic density assembly	0.00697	0.47509
GO:0045926	negative regulation of growth	0.00701	0.25282
GO:0071241	cellular response to inorganic substance	0.00701	0.20505
GO:0051249	regulation of lymphocyte activation	0.00702	0.01743
GO:0000165	MAPK cascade	0.00715	0.19625
GO:0009967	positive regulation of signal transducti...	0.00715	0.55604
GO:0010575	positive regulation of vascular endothel...	0.00733	0.05437
GO:0014874	response to stimulus involved in regulat...	0.00741	0.55672
GO:0003018	vascular process in circulatory system	0.00749	0.12962
GO:0071625	vocalization behavior	0.00754	0.76942
GO:0022010	central nervous system myelination	0.00768	0.87968
GO:0032291	axon ensheathment in central nervous sys...	0.00768	0.87968
GO:0046456	icosanoid biosynthetic process	0.00769	0.02426
GO:0008284	positive regulation of cell population p...	0.00774	0.08328
GO:0007320	insemination	0.00796
GO:0060872	semicircular canal development	0.008	0.40639
GO:0071248	cellular response to metal ion	0.00803	0.11343
GO:0060977	coronary vasculature morphogenesis	0.00811	0.62024
GO:0050930	induction of positive chemotaxis	0.00828	0.77104
GO:0046849	bone remodeling	0.00832	0.49086
GO:0046651	lymphocyte proliferation	0.00836	0.01653
GO:0032602	chemokine production	0.00865	0.30622
GO:0003231	cardiac ventricle development	0.00869	0.68476
GO:0031348	negative regulation of defense response	0.00874	0.1192
GO:0008038	neuron recognition	0.00879	0.84951
GO:0016049	cell growth	0.00889	0.95051
GO:1990138	neuron projection extension	0.00897	0.71455
GO:0010738	regulation of protein kinase A signaling	0.009	0.24951
GO:0045987	positive regulation of smooth muscle con...	0.00907	0.55053
GO:0018149	peptide cross-linking	0.00912	0.03702
GO:0048566	embryonic digestive tract development	0.00915	0.79972
GO:0095500	acetylcholine receptor signaling pathway	0.00917	0.86769
GO:0007399	nervous system development	0.00932	0.8876
GO:0007193	adenylate cyclase-inhibiting G protein-c...	0.00941	0.16397
GO:0009266	response to temperature stimulus	0.00942	0.12562
GO:0098698	postsynaptic specialization assembly	0.00954	0.71976
GO:0060143	positive regulation of syncytium formati...	0.00967	0.93353
GO:2000516	positive regulation of CD4-positive, alp...	0.00976	0.50826
GO:0150076	neuroinflammatory response	0.00995	0.60631

## Sheet: MatAlleleSpecificGO_Male
GO.ID_mat.m	Term_mat.m	elimKS_matAllele.f.pvalue	elimKS_patAllele.f.pvalue
GO:0022414	reproductive process	2.9e-06	0.16068
GO:0000003	reproduction	3.2e-06	0.14837
GO:0007204	positive regulation of cytosolic calcium...	3.3e-06	0.1075
GO:0019233	sensory perception of pain	3.3e-06	0.11341
GO:0051480	regulation of cytosolic calcium ion conc...	4.1e-06	0.08002
GO:0048871	multicellular organismal homeostasis	4.3e-06	0.2823
GO:0035725	sodium ion transmembrane transport	9.1e-06	0.21051
GO:0019835	cytolysis	9.3e-06	0.01442
GO:0099536	synaptic signaling	1.7e-05	0.03978
GO:0007610	behavior	1.8e-05	0.13477
GO:0023052	signaling	1.9e-05	0.0104
GO:2000241	regulation of reproductive process	3.6e-05	0.15045
GO:0099537	trans-synaptic signaling	4.4e-05	0.06815
GO:0007268	chemical synaptic transmission	4.5e-05	0.07312
GO:0098916	anterograde trans-synaptic signaling	4.5e-05	0.07312
GO:0030855	epithelial cell differentiation	5.2e-05	0.01782
GO:0007188	adenylate cyclase-modulating G protein-c...	5.6e-05	0.08584
GO:0030154	cell differentiation	6e-05	0.01156
GO:0019226	transmission of nerve impulse	6.1e-05	0.01497
GO:0044703	multi-organism reproductive process	6.6e-05	0.1411
GO:0045596	negative regulation of cell differentiat...	6.6e-05	0.0235
GO:0055085	transmembrane transport	6.6e-05	0.10783
GO:0007613	memory	7e-05	0.1052
GO:0055074	calcium ion homeostasis	8.7e-05	0.19049
GO:0055081	anion homeostasis	9.3e-05	0.0534
GO:0045214	sarcomere organization	0.00012	0.07242
GO:0050820	positive regulation of coagulation	0.00012	0.01496
GO:0003338	metanephros morphogenesis	0.00014	0.20722
GO:0015718	monocarboxylic acid transport	0.00014	0.04756
GO:0051704	multi-organism process	0.00016	0.09408
GO:0044058	regulation of digestive system process	0.00018	0.01957
GO:1903037	regulation of leukocyte cell-cell adhesi...	0.00018	0.04649
GO:0048869	cellular developmental process	0.00019	0.01533
GO:0051239	regulation of multicellular organismal p...	0.00021	0.01933
GO:0003006	developmental process involved in reprod...	0.00022	0.44353
GO:0007165	signal transduction	0.00022	0.01614
GO:0031649	heat generation	0.00022	0.63592
GO:0006874	cellular calcium ion homeostasis	0.00023	0.26309
GO:0050801	ion homeostasis	0.00023	0.16591
GO:0072273	metanephric nephron morphogenesis	0.00024	0.30167
GO:0007218	neuropeptide signaling pathway	0.00025	0.01296
GO:0019953	sexual reproduction	0.00031	0.635
GO:0060046	regulation of acrosome reaction	0.00032	0.3105
GO:0098771	inorganic ion homeostasis	0.00032	0.09764
GO:0007189	adenylate cyclase-activating G protein-c...	0.00033	0.10698
GO:0098657	import into cell	0.00033	0.23422
GO:1903034	regulation of response to wounding	0.00033	0.02246
GO:0098742	cell-cell adhesion via plasma-membrane a...	0.00035	0.02583
GO:0035637	multicellular organismal signaling	0.00037	0.03321
GO:0090303	positive regulation of wound healing	0.00038	0.05061
GO:0030002	cellular anion homeostasis	0.00039	0.04231
GO:0071805	potassium ion transmembrane transport	0.00039	0.04548
GO:0072507	divalent inorganic cation homeostasis	0.00039	0.18071
GO:0051240	positive regulation of multicellular org...	0.00046	0.24448
GO:0019748	secondary metabolic process	0.00048	0.02292
GO:0072210	metanephric nephron development	0.00054	0.03722
GO:0034220	ion transmembrane transport	0.00055	0.08381
GO:0007338	single fertilization	0.00056	0.05928
GO:0098656	anion transmembrane transport	0.00056	0.16216
GO:0031652	positive regulation of heat generation	0.00058	0.53678
GO:0008207	C21-steroid hormone metabolic process	0.00062	0.02833
GO:0098739	import across plasma membrane	0.00063	0.18846
GO:0001660	fever generation	0.00071	0.87821
GO:0007190	activation of adenylate cyclase activity	0.00073	0.73566
GO:0007588	excretion	0.00074	0.09821
GO:0007548	sex differentiation	0.00077	0.06672
GO:0042592	homeostatic process	0.00077	0.15492
GO:0061318	renal filtration cell differentiation	0.00077	0.89061
GO:0072112	glomerular visceral epithelial cell diff...	0.00077	0.89061
GO:0072311	glomerular epithelial cell differentiati...	0.00077	0.89061
GO:0007271	synaptic transmission, cholinergic	0.0008	0.39642
GO:0030878	thyroid gland development	0.0008	0.2555
GO:0007631	feeding behavior	0.00082	0.01799
GO:0072010	glomerular epithelium development	0.00084	0.76664
GO:0046189	phenol-containing compound biosynthetic ...	0.00087	0.09831
GO:0050806	positive regulation of synaptic transmis...	0.00093	0.04653
GO:0006813	potassium ion transport	0.00096	0.11305
GO:0050863	regulation of T cell activation	0.00098	0.27279
GO:0003014	renal system process	0.00103	0.10903
GO:0050982	detection of mechanical stimulus	0.00105	0.03291
GO:0072009	nephron epithelium development	0.00105	0.0852
GO:0002682	regulation of immune system process	0.00107	0.01852
GO:0045581	negative regulation of T cell differenti...	0.00107	0.04555
GO:0009566	fertilization	0.00108	0.29419
GO:0055080	cation homeostasis	0.00109	0.14567
GO:0072172	mesonephric tubule formation	0.00116	0.03617
GO:1903036	positive regulation of response to wound...	0.00116	0.06658
GO:0098719	sodium ion import across plasma membrane	0.00117	0.28237
GO:0007626	locomotory behavior	0.00118	0.03874
GO:0045165	cell fate commitment	0.00122	0.01274
GO:0055065	metal ion homeostasis	0.00123	0.18606
GO:0034762	regulation of transmembrane transport	0.00124	0.53547
GO:0055062	phosphate ion homeostasis	0.00128	0.0678
GO:0072506	trivalent inorganic anion homeostasis	0.00128	0.0678
GO:0002695	negative regulation of leukocyte activat...	0.00129	0.41825
GO:0007281	germ cell development	0.00132	0.80303
GO:0034765	regulation of ion transmembrane transpor...	0.00135	0.53707
GO:0072503	cellular divalent inorganic cation homeo...	0.00135	0.23494
GO:0007216	G protein-coupled glutamate receptor sig...	0.00143	0.30461
GO:0042445	hormone metabolic process	0.00146	0.01406
GO:0010454	negative regulation of cell fate commitm...	0.00154	0.04046
GO:0032602	chemokine production	0.00155	0.16667
GO:0002526	acute inflammatory response	0.00156	0.01195
GO:0032642	regulation of chemokine production	0.00158	0.26051
GO:0031620	regulation of fever generation	0.00159	0.65912
GO:1901317	regulation of flagellated sperm motility	0.00159	0.0649
GO:0022412	cellular process involved in reproductio...	0.00162	0.62275
GO:0007611	learning or memory	0.00163	0.04178
GO:0019755	one-carbon compound transport	0.00164	0.1305
GO:0050731	positive regulation of peptidyl-tyrosine...	0.00171	0.0152
GO:0072077	renal vesicle morphogenesis	0.00174	0.32676
GO:0045444	fat cell differentiation	0.00178	0.16706
GO:2000243	positive regulation of reproductive proc...	0.00185	0.18151
GO:0072574	hepatocyte proliferation	0.00191	0.02978
GO:0072575	epithelial cell proliferation involved i...	0.00191	0.02978
GO:0010830	regulation of myotube differentiation	0.00195	0.02735
GO:0045653	negative regulation of megakaryocyte dif...	0.00197	0.6741
GO:0045137	development of primary sexual characteri...	0.00199	0.10222
GO:0070296	sarcoplasmic reticulum calcium ion trans...	0.00199	0.57887
GO:0010453	regulation of cell fate commitment	0.002	0.04427
GO:0033080	immature T cell proliferation in thymus	0.00203	0.64065
GO:0031650	regulation of heat generation	0.00209	0.8384
GO:0014902	myotube differentiation	0.00213	0.15837
GO:0030279	negative regulation of ossification	0.00217	0.15229
GO:0006873	cellular ion homeostasis	0.00218	0.24701
GO:0060022	hard palate development	0.00218
GO:0007340	acrosome reaction	0.00219	0.27534
GO:0050866	negative regulation of cell activation	0.0022	0.42303
GO:0045598	regulation of fat cell differentiation	0.00225	0.15487
GO:0002684	positive regulation of immune system pro...	0.00227	0.01794
GO:0001508	action potential	0.00233	0.37353
GO:0042403	thyroid hormone metabolic process	0.00234	0.34322
GO:0050730	regulation of peptidyl-tyrosine phosphor...	0.00235	0.05036
GO:0050671	positive regulation of lymphocyte prolif...	0.00237	0.20374
GO:0050974	detection of mechanical stimulus involve...	0.0024	0.01995
GO:0021879	forebrain neuron differentiation	0.00246	0.101
GO:0033561	regulation of water loss via skin	0.00246	0.59319
GO:0021983	pituitary gland development	0.00248	0.10164
GO:0070989	oxidative demethylation	0.00248	0.06779
GO:1903039	positive regulation of leukocyte cell-ce...	0.00248	0.21469
GO:0072111	cell proliferation involved in kidney de...	0.00249	0.04697
GO:0072073	kidney epithelium development	0.0025	0.07899
GO:0010092	specification of animal organ identity	0.00251	0.35341
GO:0099177	regulation of trans-synaptic signaling	0.00251	0.03568
GO:0001504	neurotransmitter uptake	0.00254	0.35284
GO:0051093	negative regulation of developmental pro...	0.00258	0.01383
GO:0050954	sensory perception of mechanical stimulu...	0.00259	0.07924
GO:0048608	reproductive structure development	0.00266	0.05649
GO:0071599	otic vesicle development	0.00268	0.30699
GO:0060231	mesenchymal to epithelial transition	0.00269	0.01026
GO:0060037	pharyngeal system development	0.0027	0.04419
GO:0006694	steroid biosynthetic process	0.0028	0.01767
GO:0006633	fatty acid biosynthetic process	0.00281	0.18857
GO:0043031	negative regulation of macrophage activa...	0.00283	0.57453
GO:0050804	modulation of chemical synaptic transmis...	0.00284	0.03071
GO:0008543	fibroblast growth factor receptor signal...	0.00288	0.12507
GO:0008643	carbohydrate transport	0.00289	0.42898
GO:0034587	piRNA metabolic process	0.00301	0.94234
GO:0031290	retinal ganglion cell axon guidance	0.00304	0.90037
GO:0110110	positive regulation of animal organ morp...	0.00304	0.04529
GO:0072006	nephron development	0.00324	0.09923
GO:0072087	renal vesicle development	0.00331	0.18935
GO:0048671	negative regulation of collateral sprout...	0.00336	0.01833
GO:0070306	lens fiber cell differentiation	0.00336	0.90077
GO:0097164	ammonium ion metabolic process	0.00339	0.02081
GO:0010721	negative regulation of cell development	0.0034	0.29469
GO:0072079	nephron tubule formation	0.00341	0.19535
GO:0060291	long-term synaptic potentiation	0.00343	0.33372
GO:0050890	cognition	0.00345	0.04887
GO:0022612	gland morphogenesis	0.00349	0.06341
GO:0032946	positive regulation of mononuclear cell ...	0.00349	0.16204
GO:0042391	regulation of membrane potential	0.00353	0.02356
GO:0055082	cellular chemical homeostasis	0.00363	0.32543
GO:0045109	intermediate filament organization	0.00365	0.97855
GO:0046889	positive regulation of lipid biosyntheti...	0.00368	0.0143
GO:0055078	sodium ion homeostasis	0.00378	0.12001
GO:0060081	membrane hyperpolarization	0.00384	0.07931
GO:0061458	reproductive system development	0.0039	0.0535
GO:0042060	wound healing	0.00395	0.01455
GO:0030308	negative regulation of cell growth	0.00396	0.36098
GO:0000050	urea cycle	0.004	0.06926
GO:0046541	saliva secretion	0.00407	0.14021
GO:0046689	response to mercury ion	0.00416	0.017
GO:0030239	myofibril assembly	0.00423	0.10369
GO:0072283	metanephric renal vesicle morphogenesis	0.00427	0.2051
GO:0055002	striated muscle cell development	0.00428	0.06501
GO:0030644	cellular chloride ion homeostasis	0.00431	0.18667
GO:0006875	cellular metal ion homeostasis	0.00434	0.25699
GO:0072176	nephric duct development	0.00435	0.04575
GO:0050870	positive regulation of T cell activation	0.00441	0.19387
GO:0019227	neuronal action potential propagation	0.00444	0.16247
GO:0098870	action potential propagation	0.00444	0.16247
GO:0045926	negative regulation of growth	0.0046	0.28665
GO:0098810	neurotransmitter reuptake	0.00467	0.33483
GO:0007620	copulation	0.00468	0.96295
GO:0044550	secondary metabolite biosynthetic proces...	0.00469	0.85351
GO:0033084	regulation of immature T cell proliferat...	0.0047	0.52823
GO:0051932	synaptic transmission, GABAergic	0.00481	0.10715
GO:0060405	regulation of penile erection	0.00485	0.88432
GO:0007214	gamma-aminobutyric acid signaling pathwa...	0.00494	0.04083
GO:0042755	eating behavior	0.00504	0.34006
GO:0022409	positive regulation of cell-cell adhesio...	0.00512	0.12252
GO:0046503	glycerolipid catabolic process	0.00523	0.01793
GO:0090102	cochlea development	0.00523	0.22716
GO:0098655	cation transmembrane transport	0.00533	0.02211
GO:0030534	adult behavior	0.00534	0.5656
GO:0060572	morphogenesis of an epithelial bud	0.00539	0.61452
GO:0048477	oogenesis	0.00541	0.95653
GO:0032735	positive regulation of interleukin-12 pr...	0.00545	0.635
GO:0044057	regulation of system process	0.00545	0.02392
GO:0007635	chemosensory behavior	0.00548	0.34145
GO:0072576	liver morphogenesis	0.00553	0.06678
GO:0007166	cell surface receptor signaling pathway	0.0056	0.0311
GO:0006833	water transport	0.00562	0.03212
GO:0008284	positive regulation of cell population p...	0.00562	0.15419
GO:0002021	response to dietary excess	0.00565	0.35246
GO:0061005	cell differentiation involved in kidney ...	0.00565	0.36392
GO:0070633	transepithelial transport	0.00567	0.04751
GO:0048468	cell development	0.00568	0.04911
GO:0060571	morphogenesis of an epithelial fold	0.00571	0.70357
GO:0048167	regulation of synaptic plasticity	0.0058	0.14938
GO:0002718	regulation of cytokine production involv...	0.00581	0.50461
GO:0051923	sulfation	0.00584	0.07031
GO:0043583	ear development	0.00587	0.01109
GO:0048699	generation of neurons	0.00597	0.01159
GO:0048645	animal organ formation	0.006	0.04397
GO:0072028	nephron morphogenesis	0.00603	0.03803
GO:0042104	positive regulation of activated T cell ...	0.00605	0.36497
GO:0032673	regulation of interleukin-4 production	0.00606	0.4539
GO:0050679	positive regulation of epithelial cell p...	0.00607	0.08369
GO:2000242	negative regulation of reproductive proc...	0.00607	0.01181
GO:0050865	regulation of cell activation	0.00612	0.29789
GO:0002274	myeloid leukocyte activation	0.00619	0.47681
GO:0032502	developmental process	0.0062	0.09847
GO:0046890	regulation of lipid biosynthetic process	0.00621	0.04118
GO:0072088	nephron epithelium morphogenesis	0.00633	0.05439
GO:0034113	heterotypic cell-cell adhesion	0.00644	0.19699
GO:0008406	gonad development	0.00646	0.0902
GO:0035036	sperm-egg recognition	0.00655	0.0577
GO:0070665	positive regulation of leukocyte prolife...	0.00656	0.19421
GO:0030879	mammary gland development	0.0066	0.06212
GO:0070374	positive regulation of ERK1 and ERK2 cas...	0.00663	0.11271
GO:0048856	anatomical structure development	0.00664	0.01612
GO:0002694	regulation of leukocyte activation	0.00669	0.333
GO:0048705	skeletal system morphogenesis	0.00674	0.03137
GO:1903514	release of sequestered calcium ion into ...	0.00677	0.48394
GO:0051953	negative regulation of amine transport	0.00685	0.14472
GO:0071774	response to fibroblast growth factor	0.00689	0.0258
GO:0046639	negative regulation of alpha-beta T cell...	0.00691	0.74915
GO:0045686	negative regulation of glial cell differ...	0.00695	0.85081
GO:0045047	protein targeting to ER	0.00699	0.78421
GO:0021536	diencephalon development	0.00704	0.1637
GO:0030003	cellular cation homeostasis	0.00718	0.37429
GO:0060602	branch elongation of an epithelium	0.00718	0.27427
GO:0030857	negative regulation of epithelial cell d...	0.00735	0.20292
GO:0003334	keratinocyte development	0.00747	0.12684
GO:0055067	monovalent inorganic cation homeostasis	0.00748	0.46685
GO:0042102	positive regulation of T cell proliferat...	0.00752	0.13411
GO:0030431	sleep	0.00753	0.03384
GO:0019627	urea metabolic process	0.0076	0.05503
GO:0009913	epidermal cell differentiation	0.00761	0.02182
GO:1905939	regulation of gonad development	0.00764	0.05575
GO:0010038	response to metal ion	0.00774	0.12918
GO:0098659	inorganic cation import across plasma me...	0.00779	0.64313
GO:0099587	inorganic ion import across plasma membr...	0.00779	0.64313
GO:0050868	negative regulation of T cell activation	0.008	0.10076
GO:0035812	renal sodium excretion	0.00802	0.01922
GO:0032722	positive regulation of chemokine product...	0.00805	0.64152
GO:2000317	negative regulation of T-helper 17 type ...	0.0081	0.29158
GO:0016114	terpenoid biosynthetic process	0.0082	0.27645
GO:0048732	gland development	0.00822	0.02234
GO:0002088	lens development in camera-type eye	0.00824	0.66913
GO:0006821	chloride transport	0.00842	0.06841
GO:0044344	cellular response to fibroblast growth f...	0.00847	0.02513
GO:0001894	tissue homeostasis	0.00856	0.32615
GO:0034114	regulation of heterotypic cell-cell adhe...	0.00862	0.10794
GO:0009988	cell-cell recognition	0.00867	0.09671
GO:0090493	catecholamine uptake	0.00867	0.33455
GO:0001775	cell activation	0.00868	0.02771
GO:0006955	immune response	0.00871	0.01094
GO:0048706	embryonic skeletal system development	0.00873	0.19373
GO:0070372	regulation of ERK1 and ERK2 cascade	0.00876	0.07306
GO:0072080	nephron tubule development	0.00891	0.04883
GO:0051302	regulation of cell division	0.00916	0.45606
GO:0006570	tyrosine metabolic process	0.0092	0.0216
GO:0019216	regulation of lipid metabolic process	0.00924	0.05184
GO:0019932	second-messenger-mediated signaling	0.00949	0.04105
GO:0150076	neuroinflammatory response	0.00957	0.46132
GO:0050766	positive regulation of phagocytosis	0.0096	0.06528
GO:0035813	regulation of renal sodium excretion	0.00975	0.02853
GO:0006836	neurotransmitter transport	0.00989	0.03219

## Sheet: PatAlleleSpecificGO_Female
GO.ID_mat.f	Term_mat.f	elimKS_matAllele.f.pvalue	elimKS_patAllele.f.pvalue
GO:0044281	small molecule metabolic process	0.01627	4.6e-11
GO:0046395	carboxylic acid catabolic process	0.07341	6.9e-10
GO:0016054	organic acid catabolic process	0.22351	8e-10
GO:0006629	lipid metabolic process	0.07961	2.2e-08
GO:0044282	small molecule catabolic process	0.09487	1.6e-07
GO:0022900	electron transport chain	0.9998	2.3e-07
GO:0034440	lipid oxidation	0.5791	2.8e-07
GO:0030299	intestinal cholesterol absorption	0.1029	3.1e-07
GO:0050907	detection of chemical stimulus involved ...	0.03611	4.5e-07
GO:0044283	small molecule biosynthetic process	0.05474	5.2e-07
GO:0016042	lipid catabolic process	0.55003	6e-07
GO:0022904	respiratory electron transport chain	0.99945	7.1e-07
GO:0042773	ATP synthesis coupled electron transport	0.99542	9.6e-07
GO:0044241	lipid digestion	0.081	1.1e-06
GO:0019433	triglyceride catabolic process	0.02908	1.4e-06
GO:0042775	mitochondrial ATP synthesis coupled elec...	0.99497	1.6e-06
GO:0044255	cellular lipid metabolic process	0.34517	1.7e-06
GO:0019395	fatty acid oxidation	0.72319	2.3e-06
GO:0098856	intestinal lipid absorption	0.1701	4e-06
GO:0009062	fatty acid catabolic process	0.76953	5.3e-06
GO:0030300	regulation of intestinal cholesterol abs...	0.0109	5.5e-06
GO:0001906	cell killing	0.02868	5.6e-06
GO:0006637	acyl-CoA metabolic process	0.57775	5.6e-06
GO:0035383	thioester metabolic process	0.57775	5.6e-06
GO:0042632	cholesterol homeostasis	0.16391	7.4e-06
GO:0044242	cellular lipid catabolic process	0.66348	7.4e-06
GO:0042180	cellular ketone metabolic process	0.04804	7.5e-06
GO:0050912	detection of chemical stimulus involved ...	0.10387	8e-06
GO:0006635	fatty acid beta-oxidation	0.71766	1e-05
GO:0046461	neutral lipid catabolic process	0.11606	1.2e-05
GO:0046464	acylglycerol catabolic process	0.11606	1.2e-05
GO:0072329	monocarboxylic acid catabolic process	0.46911	1.2e-05
GO:0034381	plasma lipoprotein particle clearance	0.12743	1.5e-05
GO:0055092	sterol homeostasis	0.17626	1.5e-05
GO:0006639	acylglycerol metabolic process	0.7065	1.6e-05
GO:0055088	lipid homeostasis	0.29273	1.6e-05
GO:0006084	acetyl-CoA metabolic process	0.42178	1.7e-05
GO:0006641	triglyceride metabolic process	0.44889	1.7e-05
GO:0031639	plasminogen activation	0.01026	1.8e-05
GO:0033865	nucleoside bisphosphate metabolic proces...	0.48	1.8e-05
GO:0033875	ribonucleoside bisphosphate metabolic pr...	0.48	1.8e-05
GO:0034032	purine nucleoside bisphosphate metabolic...	0.48	1.8e-05
GO:0006638	neutral lipid metabolic process	0.63825	2.3e-05
GO:0046890	regulation of lipid biosynthetic process	0.27644	2.3e-05
GO:1904729	regulation of intestinal lipid absorptio...	0.02034	2.3e-05
GO:0006122	mitochondrial electron transport, ubiqui...	0.87798	2.5e-05
GO:0014823	response to activity	0.03224	2.7e-05
GO:0001562	response to protozoan	0.27163	3.5e-05
GO:1905952	regulation of lipid localization	0.07672	3.7e-05
GO:0120162	positive regulation of cold-induced ther...	0.44207	4.4e-05
GO:0050892	intestinal absorption	0.09331	5.1e-05
GO:0006119	oxidative phosphorylation	0.98684	6.7e-05
GO:0001909	leukocyte mediated cytotoxicity	0.10791	7e-05
GO:0009593	detection of chemical stimulus	0.05581	7.4e-05
GO:0031341	regulation of cell killing	0.07275	7.5e-05
GO:0015908	fatty acid transport	0.02268	8e-05
GO:0001659	temperature homeostasis	0.24704	8.1e-05
GO:0045834	positive regulation of lipid metabolic p...	0.09892	8.2e-05
GO:0010896	regulation of triglyceride catabolic pro...	0.04198	0.0001
GO:0042832	defense response to protozoan	0.18837	0.00013
GO:0001914	regulation of T cell mediated cytotoxici...	0.15679	0.00014
GO:0001910	regulation of leukocyte mediated cytotox...	0.19003	0.00016
GO:0002922	positive regulation of humoral immune re...	0.40051	0.00016
GO:0031953	negative regulation of protein autophosp...	0.98224	0.00016
GO:0033108	mitochondrial respiratory chain complex ...	0.99829	0.00016
GO:0055003	cardiac myofibril assembly	0.1085	0.00017
GO:0019218	regulation of steroid metabolic process	0.18906	0.00018
GO:0034754	cellular hormone metabolic process	0.20166	0.00018
GO:0046320	regulation of fatty acid oxidation	0.03376	0.00018
GO:0050913	sensory perception of bitter taste	0.07595	0.00019
GO:0007586	digestion	0.02654	0.0002
GO:0006953	acute-phase response	0.0175	0.00021
GO:0030728	ovulation	0.27484	0.00022
GO:0001913	T cell mediated cytotoxicity	0.04595	0.00024
GO:0042448	progesterone metabolic process	0.34149	0.00025
GO:0010257	NADH dehydrogenase complex assembly	0.98167	0.00027
GO:0032981	mitochondrial respiratory chain complex ...	0.98167	0.00027
GO:0045333	cellular respiration	0.85945	0.00027
GO:0050996	positive regulation of lipid catabolic p...	0.08078	0.00029
GO:0035107	appendage morphogenesis	0.27706	0.0003
GO:0035108	limb morphogenesis	0.27706	0.0003
GO:2001054	negative regulation of mesenchymal cell ...	0.05092	0.00031
GO:0015909	long-chain fatty acid transport	0.01707	0.00032
GO:0045607			0.00032
GO:0045631			0.00032
GO:2000980			0.00032
GO:0035137	hindlimb morphogenesis	0.123	0.00033
GO:0015980	energy derivation by oxidation of organi...	0.80278	0.00036
GO:0001580	detection of chemical stimulus involved ...	0.0851	0.00037
GO:0006091	generation of precursor metabolites and ...	0.90897	0.00037
GO:0032368	regulation of lipid transport	0.06563	0.00037
GO:0010565	regulation of cellular ketone metabolic ...	0.04233	0.00043
GO:0042129	regulation of T cell proliferation	0.02223	0.00048
GO:0002486	antigen processing and presentation of e...	0.06282	0.00052
GO:0006094	gluconeogenesis	0.3275	0.00053
GO:0010677	negative regulation of cellular carbohyd...	0.20159	0.00056
GO:0006699	bile acid biosynthetic process	0.0791	0.00057
GO:0010876	lipid localization	0.01112	0.0006
GO:0002709	regulation of T cell mediated immunity	0.16152	0.00063
GO:0019835	cytolysis	0.02778	0.00063
GO:0010984	regulation of lipoprotein particle clear...	0.08778	0.00064
GO:0001912	positive regulation of leukocyte mediate...	0.03769	0.00066
GO:0046364	monosaccharide biosynthetic process	0.34069	0.00066
GO:0045940	positive regulation of steroid metabolic...	0.03127	0.00068
GO:0006957	complement activation, alternative pathw...	0.03386	0.00069
GO:0060993	kidney morphogenesis	0.17696	0.0007
GO:0019432	triglyceride biosynthetic process	0.95547	0.00074
GO:0019319	hexose biosynthetic process	0.32507	0.00076
GO:0042102	positive regulation of T cell proliferat...	0.02611	0.00078
GO:0045682	regulation of epidermis development	0.61006	0.00082
GO:0010883	regulation of lipid storage	0.60842	0.00084
GO:0030258	lipid modification	0.76832	0.00085
GO:0050909	sensory perception of taste	0.18983	0.00087
GO:1901615	organic hydroxy compound metabolic proce...	0.02822	0.00087
GO:0006790	sulfur compound metabolic process	0.5823	0.00089
GO:0022600	digestive system process	0.06319	0.0009
GO:0097006	regulation of plasma lipoprotein particl...	0.06181	0.00092
GO:0001916	positive regulation of T cell mediated c...	0.03533	0.00094
GO:0008207	C21-steroid hormone metabolic process	0.65611	0.00097
GO:0006568			0.00098
GO:0006586			0.00098
GO:0021545	cranial nerve development	0.0119	0.00098
GO:0048736	appendage development	0.42205	0.00099
GO:0060173	limb development	0.42205	0.00099
GO:0090208	positive regulation of triglyceride meta...	0.31254	0.00099
GO:0010898	positive regulation of triglyceride cata...	0.07663	0.00101
GO:0019216	regulation of lipid metabolic process	0.54442	0.00101
GO:1904478	regulation of intestinal absorption	0.02489	0.00104
GO:0002526	acute inflammatory response	0.02541	0.00108
GO:0035239	tube morphogenesis	0.15059	0.00108
GO:0043086	negative regulation of catalytic activit...	0.01961	0.0011
GO:0006536	glutamate metabolic process	0.10251	0.00115
GO:1901661	quinone metabolic process	0.61693	0.00115
GO:0090207	regulation of triglyceride metabolic pro...	0.54088	0.00116
GO:0045923	positive regulation of fatty acid metabo...	0.01648	0.00118
GO:0002428	antigen processing and presentation of p...	0.11361	0.00121
GO:0002476	antigen processing and presentation of e...	0.11361	0.00121
GO:0002484	antigen processing and presentation of e...	0.11361	0.00121
GO:0002446	neutrophil mediated immunity	0.32981	0.00123
GO:0007127	meiosis I	0.80962	0.00124
GO:0006006	glucose metabolic process	0.20125	0.00127
GO:0045721	negative regulation of gluconeogenesis	0.67066	0.00127
GO:0006694	steroid biosynthetic process	0.14328	0.00128
GO:0034383	low-density lipoprotein particle clearan...	0.01727	0.00129
GO:0043383	negative T cell selection	0.52093	0.0013
GO:0005996	monosaccharide metabolic process	0.76036	0.00134
GO:0002253	activation of immune response	0.06436	0.00136
GO:0015985	energy coupled proton transport, down el...	0.99772	0.00136
GO:0015986	ATP synthesis coupled proton transport	0.99772	0.00136
GO:0007631	feeding behavior	0.01204	0.00137
GO:0106106	cold-induced thermogenesis	0.22146	0.00137
GO:0120161	regulation of cold-induced thermogenesis	0.22146	0.00137
GO:0009887	animal organ morphogenesis	0.05285	0.0014
GO:0030216	keratinocyte differentiation	0.16505	0.00142
GO:0055090	acylglycerol homeostasis	0.17724	0.00146
GO:0070328	triglyceride homeostasis	0.17724	0.00146
GO:0032371	regulation of sterol transport	0.26074	0.00148
GO:0032374	regulation of cholesterol transport	0.26074	0.00148
GO:0051873	killing by host of symbiont cells	0.01809	0.00148
GO:0019318	hexose metabolic process	0.57309	0.00152
GO:0007200	phospholipase C-activating G protein-cou...	0.05275	0.00156
GO:1904251	regulation of bile acid metabolic proces...	0.18936	0.00165
GO:0062012	regulation of small molecule metabolic p...	0.24197	0.00172
GO:0042908	xenobiotic transport	0.05402	0.00173
GO:0046889	positive regulation of lipid biosyntheti...	0.22173	0.00176
GO:1990845	adaptive thermogenesis	0.20843	0.0018
GO:0050870	positive regulation of T cell activation	0.01229	0.00182
GO:0035929	steroid hormone secretion	0.13525	0.00185
GO:0071715	icosanoid transport	0.07908	0.00185
GO:0055091	phospholipid homeostasis	0.11868	0.00189
GO:1905953	negative regulation of lipid localizatio...	0.19068	0.00189
GO:0043648	dicarboxylic acid metabolic process	0.28634	0.00193
GO:0014850	response to muscle activity	0.02037	0.00197
GO:0002920	regulation of humoral immune response	0.29748	0.00198
GO:0021783	preganglionic parasympathetic fiber deve...	0.04094	0.002
GO:0072079	nephron tubule formation	0.01241	0.002
GO:0062014	negative regulation of small molecule me...	0.17895	0.00202
GO:0060429	epithelium development	0.06211	0.00206
GO:0008610	lipid biosynthetic process	0.66772	0.00207
GO:0009913	epidermal cell differentiation	0.66764	0.0021
GO:0048486	parasympathetic nervous system developme...	0.03063	0.0021
GO:0055081	anion homeostasis	0.01215	0.00211
GO:0006570	tyrosine metabolic process	0.04944	0.00212
GO:0035136	forelimb morphogenesis	0.17993	0.00214
GO:0002009	morphogenesis of an epithelium	0.02371	0.0022
GO:0015918	sterol transport	0.47738	0.0022
GO:0030301	cholesterol transport	0.47738	0.0022
GO:0015807	L-amino acid transport	0.06643	0.00221
GO:0030855	epithelial cell differentiation	0.06401	0.00226
GO:0035295	tube development	0.17177	0.00227
GO:0048729	tissue morphogenesis	0.01372	0.00228
GO:0010528	regulation of transposition	0.42104	0.00233
GO:0010529	negative regulation of transposition	0.42104	0.00233
GO:0071346	cellular response to interferon-gamma	0.09896	0.00242
GO:0031295	T cell costimulation	0.23931	0.00243
GO:0035116	embryonic hindlimb morphogenesis	0.22478	0.00249
GO:0045214	sarcomere organization	0.02563	0.00256
GO:0061982	meiosis I cell cycle process	0.85372	0.00257
GO:0032369	negative regulation of lipid transport	0.14342	0.00264
GO:0019932	second-messenger-mediated signaling	0.02271	0.00273
GO:0034113	heterotypic cell-cell adhesion	0.85835	0.00273
GO:0045604	regulation of epidermal cell differentia...	0.65338	0.00281
GO:0002703	regulation of leukocyte mediated immunit...	0.05488	0.00283
GO:0060712	spongiotrophoblast layer development	0.31102	0.00291
GO:0033089	positive regulation of T cell differenti...	0.03114	0.00295
GO:0044406	adhesion of symbiont to host	0.05964	0.00299
GO:1905954	positive regulation of lipid localizatio...	0.14932	0.00303
GO:0000050	urea cycle	0.0122	0.00308
GO:0007159	leukocyte cell-cell adhesion	0.02109	0.0031
GO:0060333	interferon-gamma-mediated signaling path...	0.0157	0.00317
GO:0002456	T cell mediated immunity	0.13866	0.00324
GO:0045060	negative thymic T cell selection	0.58714	0.00331
GO:0051883	killing of cells in other organism invol...	0.0143	0.00343
GO:0030326	embryonic limb morphogenesis	0.62957	0.0035
GO:0035113	embryonic appendage morphogenesis	0.62957	0.0035
GO:0008206	bile acid metabolic process	0.18217	0.00354
GO:2001053	regulation of mesenchymal cell apoptotic...	0.01632	0.00357
GO:0045912	negative regulation of carbohydrate meta...	0.14896	0.00365
GO:0050994	regulation of lipid catabolic process	0.31198	0.00368
GO:0001656	metanephros development	0.06872	0.0037
GO:0050863	regulation of T cell activation	0.01433	0.00384
GO:0033561	regulation of water loss via skin	0.19717	0.00393
GO:0045058	T cell selection	0.96353	0.00404
GO:0009069	serine family amino acid metabolic proce...	0.29197	0.00406
GO:0000003	reproduction	0.06809	0.00411
GO:0071371	cellular response to gonadotropin stimul...	0.92038	0.00416
GO:1990868	response to chemokine	0.06782	0.00428
GO:1990869	cellular response to chemokine	0.06782	0.00428
GO:0007131	reciprocal meiotic recombination	0.85453	0.00429
GO:0140527	reciprocal homologous recombination	0.85453	0.00429
GO:0030638	polyketide metabolic process	0.6957	0.00437
GO:0030647	aminoglycoside antibiotic metabolic proc...	0.6957	0.00437
GO:0044597	daunorubicin metabolic process	0.6957	0.00437
GO:0044598	doxorubicin metabolic process	0.6957	0.00437
GO:0060562	epithelial tube morphogenesis	0.03818	0.00438
GO:0072028	nephron morphogenesis	0.11832	0.00441
GO:0043588	skin development	0.02625	0.0045
GO:0010712	regulation of collagen metabolic process	0.20689	0.00464
GO:0045059	positive thymic T cell selection	0.66249	0.00464
GO:0022414	reproductive process	0.06509	0.0047
GO:0046689	response to mercury ion	0.01476	0.00471
GO:0034367	protein-containing complex remodeling	0.01545	0.00474
GO:0007379	segment specification	0.67673	0.00481
GO:0046322	negative regulation of fatty acid oxidat...	0.2105	0.00488
GO:0072521	purine-containing compound metabolic pro...	0.73319	0.00492
GO:0016264	gap junction assembly	0.25625	0.00495
GO:0002711	positive regulation of T cell mediated i...	0.03372	0.00498
GO:0006111	regulation of gluconeogenesis	0.56806	0.00508
GO:1903039	positive regulation of leukocyte cell-ce...	0.02026	0.00511
GO:0070293	renal absorption	0.56374	0.00514
GO:0046888	negative regulation of hormone secretion	0.27249	0.00521
GO:0009620	response to fungus	0.28704	0.00532
GO:0046034	ATP metabolic process	0.97361	0.00535
GO:0046460	neutral lipid biosynthetic process	0.93351	0.00535
GO:0046463	acylglycerol biosynthetic process	0.93351	0.00535
GO:0070942	neutrophil mediated cytotoxicity	0.03635	0.00545
GO:0002706	regulation of lymphocyte mediated immuni...	0.10601	0.00551
GO:0032703	negative regulation of interleukin-2 pro...	0.19798	0.00553
GO:0072525	pyridine-containing compound biosyntheti...	0.04264	0.00565
GO:0010866	regulation of triglyceride biosynthetic ...	0.78518	0.00568
GO:0007423	sensory organ development	0.05412	0.00571
GO:0061333	renal tubule morphogenesis	0.24367	0.00577
GO:0019363	pyridine nucleotide biosynthetic process	0.0155	0.00581
GO:0006633	fatty acid biosynthetic process	0.0995	0.00587
GO:0019627	urea metabolic process	0.02269	0.00588
GO:0043090	amino acid import	0.16269	0.00595
GO:0010988	regulation of low-density lipoprotein pa...	0.03407	0.00598
GO:0009566	fertilization	0.10975	0.00607
GO:2000831	regulation of steroid hormone secretion	0.05773	0.00613
GO:0051004	regulation of lipoprotein lipase activit...	0.48406	0.00616
GO:0089718	amino acid import across plasma membrane	0.16821	0.00625
GO:0097152	mesenchymal cell apoptotic process	0.01166	0.00625
GO:0007218	neuropeptide signaling pathway	0.03297	0.00626
GO:0007263	nitric oxide mediated signal transductio...	0.17453	0.00629
GO:0009060	aerobic respiration	0.98088	0.00632
GO:0071542	dopaminergic neuron differentiation	0.03402	0.00634
GO:0010755	regulation of plasminogen activation	0.10147	0.00642
GO:0035825	homologous recombination	0.88784	0.00645
GO:1902644	tertiary alcohol metabolic process	0.96067	0.00657
GO:0007292	female gamete generation	0.10925	0.00659
GO:0022407	regulation of cell-cell adhesion	0.02802	0.00661
GO:0051591	response to cAMP	0.16886	0.00666
GO:0032663	regulation of interleukin-2 production	0.13683	0.00672
GO:0007187	G protein-coupled receptor signaling pat...	0.02859	0.00673
GO:0060707	trophoblast giant cell differentiation	0.77619	0.00687
GO:0010713	negative regulation of collagen metaboli...	0.18772	0.00698
GO:0032966	negative regulation of collagen biosynth...	0.18772	0.00698
GO:0043368	positive T cell selection	0.77849	0.00706
GO:0032943	mononuclear cell proliferation	0.01366	0.00707
GO:0002708	positive regulation of lymphocyte mediat...	0.02667	0.0071
GO:0019731	antibacterial humoral response	0.0422	0.0071
GO:0072088	nephron epithelium morphogenesis	0.13977	0.00711
GO:0008210	estrogen metabolic process	0.03417	0.00714
GO:0034308	primary alcohol metabolic process	0.56997	0.00716
GO:0046503	glycerolipid catabolic process	0.11256	0.00724
GO:0010885	regulation of cholesterol storage	0.7727	0.00727
GO:0002705	positive regulation of leukocyte mediate...	0.01046	0.0073
GO:0006163	purine nucleotide metabolic process	0.7924	0.00736
GO:0010743	regulation of macrophage derived foam ce...	0.91477	0.0074
GO:0031294	lymphocyte costimulation	0.21521	0.00751
GO:0006099	tricarboxylic acid cycle	0.87678	0.00758
GO:0035930	corticosteroid hormone secretion	0.27688	0.00768
GO:0009150	purine ribonucleotide metabolic process	0.71759	0.00777
GO:0019693	ribose phosphate metabolic process	0.80418	0.00789
GO:0016125	sterol metabolic process	0.14341	0.00793
GO:0032965	regulation of collagen biosynthetic proc...	0.26026	0.00799
GO:0052548	regulation of endopeptidase activity	0.01008	0.00804
GO:0042776	mitochondrial ATP synthesis coupled prot...	0.94786	0.00805
GO:0090209	negative regulation of triglyceride meta...	0.45795	0.00807
GO:0050832	defense response to fungus	0.23285	0.00808
GO:0032623	interleukin-2 production	0.15841	0.0081
GO:0019915	lipid storage	0.60415	0.00816
GO:0045061	thymic T cell selection	0.74348	0.00833
GO:0042531	positive regulation of tyrosine phosphor...	0.22345	0.00838
GO:0009653	anatomical structure morphogenesis	0.01302	0.00861
GO:0042509	regulation of tyrosine phosphorylation o...	0.50005	0.00867
GO:1902652	secondary alcohol metabolic process	0.23949	0.00869
GO:1903037	regulation of leukocyte cell-cell adhesi...	0.03687	0.0087
GO:0033344	cholesterol efflux	0.23809	0.00876
GO:0001775	cell activation	0.17062	0.00896
GO:0002820	negative regulation of adaptive immune r...	0.04805	0.00899
GO:0002475	antigen processing and presentation via ...	0.18972	0.00901
GO:0009435	NAD biosynthetic process	0.05376	0.00901
GO:0044058	regulation of digestive system process	0.2612	0.0092
GO:0070542	response to fatty acid	0.24464	0.00925
GO:0010749	regulation of nitric oxide mediated sign...	0.30856	0.00927
GO:0002483	antigen processing and presentation of e...	0.04389	0.00932
GO:0019885	antigen processing and presentation of e...	0.04389	0.00932
GO:0043651	linoleic acid metabolic process	0.17381	0.00938
GO:0009581	detection of external stimulus	0.01579	0.00944
GO:0009582	detection of abiotic stimulus	0.01579	0.00944
GO:0008652	cellular amino acid biosynthetic process	0.58928	0.00948
GO:0061326	renal tubule development	0.34164	0.00957
GO:0042098	T cell proliferation	0.02282	0.00963
GO:0010906	regulation of glucose metabolic process	0.29343	0.0097
GO:1903729	regulation of plasma membrane organizati...	0.68535	0.00978
GO:0002544	chronic inflammatory response	0.51385	0.00979

## Sheet: PatAlleleSpecificGO_Male
GO.ID_mat.m	Term_mat.m	elimKS_matAllele.f.pvalue	elimKS_patAllele.f.pvalue
GO:0044281	small molecule metabolic process	0.08112	9e-10
GO:0046395	carboxylic acid catabolic process	0.11373	2.7e-08
GO:0016054	organic acid catabolic process	0.14223	9.5e-08
GO:1901606	alpha-amino acid catabolic process	0.02764	6.5e-07
GO:0044282	small molecule catabolic process	0.16288	6.8e-07
GO:0016042	lipid catabolic process	0.02153	7.3e-07
GO:0006520	cellular amino acid metabolic process	0.0597	1.1e-06
GO:0051606	detection of stimulus	0.01126	5.4e-06
GO:0010257	NADH dehydrogenase complex assembly	0.99482	9.9e-06
GO:0032981	mitochondrial respiratory chain complex ...	0.99482	9.9e-06
GO:0044255	cellular lipid metabolic process	0.04367	1.1e-05
GO:0044283	small molecule biosynthetic process	0.02678	3.4e-05
GO:0060986	endocrine hormone secretion	0.04615	4.1e-05
GO:0002579			5.4e-05
GO:0040011	locomotion	0.06521	5.4e-05
GO:0008203	cholesterol metabolic process	0.01092	6.1e-05
GO:0042493	response to drug	0.01211	6.1e-05
GO:0016125	sterol metabolic process	0.01745	8.5e-05
GO:0006699	bile acid biosynthetic process	0.02815	9.6e-05
GO:0002428	antigen processing and presentation of p...	0.12915	0.00012
GO:0002476	antigen processing and presentation of e...	0.12915	0.00012
GO:0002484	antigen processing and presentation of e...	0.12915	0.00012
GO:0006119	oxidative phosphorylation	0.88132	0.00012
GO:0022900	electron transport chain	0.94411	0.00014
GO:0022904	respiratory electron transport chain	0.96665	0.00014
GO:0050886	endocrine process	0.02549	0.00015
GO:0006790	sulfur compound metabolic process	0.08658	0.00016
GO:0006956	complement activation	0.01574	0.00018
GO:0052548	regulation of endopeptidase activity	0.17403	0.00018
GO:0032692	negative regulation of interleukin-1 pro...	0.0359	0.00019
GO:0097485	neuron projection guidance	0.01319	0.00019
GO:0006749	glutathione metabolic process	0.48787	0.0002
GO:1902652	secondary alcohol metabolic process	0.031	0.0002
GO:0001906	cell killing	0.52988	0.00026
GO:0007411	axon guidance	0.01076	0.00027
GO:0019730	antimicrobial humoral response	0.01307	0.00028
GO:0001914	regulation of T cell mediated cytotoxici...	0.19317	0.00029
GO:0002486	antigen processing and presentation of e...	0.08095	0.00031
GO:0042330	taxis	0.03351	0.00032
GO:0048663	neuron fate commitment	0.03107	0.00034
GO:0006935	chemotaxis	0.02449	0.00038
GO:0098661	inorganic anion transmembrane transport	0.04187	0.00039
GO:0042537	benzene-containing compound metabolic pr...	0.34211	0.0004
GO:0042773	ATP synthesis coupled electron transport	0.99366	0.0004
GO:0043506	regulation of JUN kinase activity	0.12605	0.00042
GO:0042744	hydrogen peroxide catabolic process	0.17892	0.00046
GO:0002577	regulation of antigen processing and pre...	0.20257	0.00048
GO:0007422	peripheral nervous system development	0.20318	0.00049
GO:0009617	response to bacterium	0.01475	0.00049
GO:0031100	animal organ regeneration	0.18175	0.00053
GO:0006957	complement activation, alternative pathw...	0.0308	0.00057
GO:0010499	proteasomal ubiquitin-independent protei...	0.90115	0.00066
GO:0042775	mitochondrial ATP synthesis coupled elec...	0.99315	0.0007
GO:0048870	cell motility	0.36687	0.00071
GO:0051674	localization of cell	0.36687	0.00071
GO:0071827	plasma lipoprotein particle organization	0.04496	0.00074
GO:0010984	regulation of lipoprotein particle clear...	0.45005	0.00076
GO:0002009	morphogenesis of an epithelium	0.05304	0.00081
GO:0034368	protein-lipid complex remodeling	0.03463	0.00081
GO:0034369	plasma lipoprotein particle remodeling	0.03463	0.00081
GO:0001910	regulation of leukocyte mediated cytotox...	0.49152	0.00083
GO:0043507	positive regulation of JUN kinase activi...	0.11897	0.00083
GO:0002483	antigen processing and presentation of e...	0.20336	0.00084
GO:0019885	antigen processing and presentation of e...	0.20336	0.00084
GO:0001916	positive regulation of T cell mediated c...	0.70825	0.00086
GO:0072329	monocarboxylic acid catabolic process	0.30526	0.0009
GO:0002227	innate immune response in mucosa	0.02103	0.00091
GO:0019883	antigen processing and presentation of e...	0.17392	0.00091
GO:0048729	tissue morphogenesis	0.11392	0.00092
GO:0021510	spinal cord development	0.1031	0.00096
GO:0006091	generation of precursor metabolites and ...	0.61241	0.00097
GO:0045661	regulation of myoblast differentiation	0.22175	0.00097
GO:0021871	forebrain regionalization	0.11901	0.001
GO:0007399	nervous system development	0.03955	0.00102
GO:0002475	antigen processing and presentation via ...	0.17635	0.00104
GO:0050913	sensory perception of bitter taste	0.21505	0.00108
GO:0089718	amino acid import across plasma membrane	0.03069	0.00109
GO:0030162	regulation of proteolysis	0.10332	0.00122
GO:0045445	myoblast differentiation	0.16175	0.00123
GO:0046415	urate metabolic process	0.09698	0.00124
GO:0033141	positive regulation of peptidyl-serine p...	0.10293	0.00125
GO:0007417	central nervous system development	0.33065	0.00127
GO:0060541	respiratory system development	0.05268	0.00139
GO:0071825	protein-lipid complex subunit organizati...	0.08309	0.00142
GO:0042327	positive regulation of phosphorylation	0.21911	0.00143
GO:0034377	plasma lipoprotein particle assembly	0.07629	0.00146
GO:0048665	neuron fate specification	0.04599	0.00146
GO:0050912	detection of chemical stimulus involved ...	0.01466	0.00148
GO:0043405	regulation of MAP kinase activity	0.20564	0.00149
GO:0043383	negative T cell selection	0.48356	0.0015
GO:0034367	protein-containing complex remodeling	0.06236	0.00154
GO:0016477	cell migration	0.48147	0.00158
GO:0044242	cellular lipid catabolic process	0.31868	0.00159
GO:0001934	positive regulation of protein phosphory...	0.35142	0.0016
GO:0006568			0.00162
GO:0006586			0.00162
GO:0035295	tube development	0.30013	0.00166
GO:0006635	fatty acid beta-oxidation	0.6196	0.00172
GO:0034440	lipid oxidation	0.35901	0.00179
GO:0051241	negative regulation of multicellular org...	0.01939	0.00181
GO:0010562	positive regulation of phosphorus metabo...	0.31587	0.00184
GO:0045937	positive regulation of phosphate metabol...	0.31587	0.00184
GO:0002689	negative regulation of leukocyte chemota...	0.3245	0.00185
GO:0007420	brain development	0.29706	0.0019
GO:0032102	negative regulation of response to exter...	0.05153	0.00191
GO:0097006	regulation of plasma lipoprotein particl...	0.02047	0.00196
GO:1902895	positive regulation of pri-miRNA transcr...	0.20748	0.00196
GO:0045823	positive regulation of heart contraction	0.17003	0.00198
GO:0001913	T cell mediated cytotoxicity	0.36356	0.002
GO:0043090	amino acid import	0.08321	0.002
GO:0002443	leukocyte mediated immunity	0.06623	0.00204
GO:0062013	positive regulation of small molecule me...	0.08913	0.00209
GO:0007263	nitric oxide mediated signal transductio...	0.35958	0.00216
GO:0043086	negative regulation of catalytic activit...	0.06799	0.0022
GO:0022603	regulation of anatomical structure morph...	0.14026	0.00221
GO:0045229	external encapsulating structure organiz...	0.04816	0.00227
GO:0030198	extracellular matrix organization	0.04348	0.00234
GO:0061035	regulation of cartilage development	0.16944	0.00237
GO:1904862	inhibitory synapse assembly	0.04655	0.00241
GO:0033273	response to vitamin	0.22965	0.00242
GO:0045333	cellular respiration	0.96271	0.00249
GO:0042448	progesterone metabolic process	0.0107	0.0025
GO:0043062	extracellular structure organization	0.03557	0.0026
GO:0061098	positive regulation of protein tyrosine ...	0.06819	0.0026
GO:0045662	negative regulation of myoblast differen...	0.02234	0.0028
GO:0015980	energy derivation by oxidation of organi...	0.79066	0.00283
GO:0001909	leukocyte mediated cytotoxicity	0.69182	0.00287
GO:0046686	response to cadmium ion	0.27317	0.00287
GO:0021537	telencephalon development	0.17588	0.0029
GO:0046887	positive regulation of hormone secretion	0.08531	0.00294
GO:0021517	ventral spinal cord development	0.29145	0.00297
GO:0019218	regulation of steroid metabolic process	0.07322	0.00299
GO:0002065	columnar/cuboidal epithelial cell differ...	0.05188	0.00308
GO:0031341	regulation of cell killing	0.50678	0.00308
GO:0095500	acetylcholine receptor signaling pathway	0.01353	0.00319
GO:0046034	ATP metabolic process	0.97107	0.00324
GO:0001867			0.00329
GO:0045060	negative thymic T cell selection	0.47459	0.00334
GO:0006928	movement of cell or subcellular componen...	0.28767	0.00339
GO:1902893	regulation of pri-miRNA transcription by...	0.53324	0.0034
GO:2000179	positive regulation of neural precursor ...	0.01591	0.00341
GO:0034374	low-density lipoprotein particle remodel...	0.12685	0.00344
GO:0090205	positive regulation of cholesterol metab...	0.16966	0.00354
GO:0001580	detection of chemical stimulus involved ...	0.04845	0.00361
GO:0051955	regulation of amino acid transport	0.12891	0.00363
GO:1902932	positive regulation of alcohol biosynthe...	0.07551	0.00378
GO:0065005	protein-lipid complex assembly	0.13083	0.00381
GO:0060065	uterus development	0.01797	0.00399
GO:0009653	anatomical structure morphogenesis	0.05346	0.00402
GO:0007416	synapse assembly	0.03558	0.00405
GO:0019395	fatty acid oxidation	0.33608	0.00406
GO:0033108	mitochondrial respiratory chain complex ...	0.99132	0.0041
GO:0006639	acylglycerol metabolic process	0.03762	0.00424
GO:0044706	multi-multicellular organism process	0.07254	0.00429
GO:0033674	positive regulation of kinase activity	0.33876	0.00437
GO:0031018	endocrine pancreas development	0.03735	0.00439
GO:0030182	neuron differentiation	0.01	0.00441
GO:0045061	thymic T cell selection	0.42574	0.00448
GO:0002252	immune effector process	0.14502	0.00449
GO:0001912	positive regulation of leukocyte mediate...	0.60106	0.00453
GO:0006575	cellular modified amino acid metabolic p...	0.02536	0.00454
GO:0007566	embryo implantation	0.34896	0.00463
GO:0061614	pri-miRNA transcription by RNA polymeras...	0.60456	0.00466
GO:0051873	killing by host of symbiont cells	0.05875	0.0047
GO:0032890	regulation of organic acid transport	0.14051	0.00471
GO:0032372	negative regulation of sterol transport	0.10503	0.00482
GO:0032375	negative regulation of cholesterol trans...	0.10503	0.00482
GO:0051262	protein tetramerization	0.45127	0.00489
GO:0007565	female pregnancy	0.39062	0.00492
GO:0006638	neutral lipid metabolic process	0.03215	0.00494
GO:0002026	regulation of the force of heart contrac...	0.5494	0.00496
GO:0021515	cell differentiation in spinal cord	0.05745	0.00496
GO:0098962	regulation of postsynaptic neurotransmit...	0.44199	0.00498
GO:0031589	cell-substrate adhesion	0.36503	0.005
GO:0015812	gamma-aminobutyric acid transport	0.11654	0.00507
GO:0002709	regulation of T cell mediated immunity	0.09491	0.00509
GO:0042325	regulation of phosphorylation	0.59434	0.00512
GO:0009914	hormone transport	0.01294	0.00513
GO:0010893	positive regulation of steroid biosynthe...	0.03251	0.00515
GO:0044060	regulation of endocrine process	0.23953	0.00518
GO:0006775	fat-soluble vitamin metabolic process	0.36377	0.00529
GO:0033139	regulation of peptidyl-serine phosphoryl...	0.22062	0.00554
GO:0009952	anterior/posterior pattern specification	0.0256	0.00576
GO:1903524	positive regulation of blood circulation	0.13853	0.00585
GO:0002323	natural killer cell activation involved ...	0.12056	0.00586
GO:0050951	sensory perception of temperature stimul...	0.17953	0.00589
GO:0060322	head development	0.53336	0.0059
GO:1905517	macrophage migration	0.01867	0.0059
GO:0030902	hindbrain development	0.33501	0.00593
GO:0006066	alcohol metabolic process	0.17895	0.006
GO:0015918	sterol transport	0.13695	0.00614
GO:0014066	regulation of phosphatidylinositol 3-kin...	0.02588	0.00617
GO:0009060	aerobic respiration	0.81013	0.0062
GO:0043410	positive regulation of MAPK cascade	0.01586	0.00626
GO:1905952	regulation of lipid localization	0.16641	0.00628
GO:0030324	lung development	0.13148	0.00635
GO:0048562	embryonic organ morphogenesis	0.07578	0.00644
GO:0031343	positive regulation of cell killing	0.58176	0.00645
GO:0043406	positive regulation of MAP kinase activi...	0.16857	0.00646
GO:0030155	regulation of cell adhesion	0.04928	0.00654
GO:0048469	cell maturation	0.24307	0.00654
GO:0051707	response to other organism	0.06155	0.00661
GO:1905521	regulation of macrophage migration	0.01814	0.00666
GO:0021535	cell migration in hindbrain	0.40626	0.0067
GO:0002250	adaptive immune response	0.08502	0.00693
GO:0043207	response to external biotic stimulus	0.06493	0.00696
GO:1905144	response to acetylcholine	0.02071	0.00705
GO:1905145	cellular response to acetylcholine	0.02071	0.00705
GO:0051968	positive regulation of synaptic transmis...	0.02201	0.00709
GO:1905209	positive regulation of cardiocyte differ...	0.52847	0.00716
GO:0043588	skin development	0.10603	0.00719
GO:2000177	regulation of neural precursor cell prol...	0.01624	0.00722
GO:0051174	regulation of phosphorus metabolic proce...	0.70962	0.00735
GO:0002016			0.00739
GO:0042756	drinking behavior	0.1816	0.00746
GO:0046456	icosanoid biosynthetic process	0.23038	0.00746
GO:0050930	induction of positive chemotaxis	0.10822	0.00749
GO:0030301	cholesterol transport	0.13695	0.0075
GO:0014070	response to organic cyclic compound	0.17712	0.00754
GO:0046879	hormone secretion	0.03072	0.00766
GO:0060192	negative regulation of lipase activity	0.27872	0.00769
GO:1905606	regulation of presynapse assembly	0.07281	0.00771
GO:0007219	Notch signaling pathway	0.03385	0.00773
GO:0007167	enzyme linked receptor protein signaling...	0.02214	0.00778
GO:0001932	regulation of protein phosphorylation	0.38617	0.0078
GO:0048484	enteric nervous system development	0.37449	0.0078
GO:0042471	ear morphogenesis	0.03026	0.00783
GO:0019220	regulation of phosphate metabolic proces...	0.70399	0.00794
GO:0045058	T cell selection	0.48378	0.00803
GO:0090207	regulation of triglyceride metabolic pro...	0.0455	0.00814
GO:0009713	catechol-containing compound biosyntheti...	0.03823	0.00815
GO:0042423	catecholamine biosynthetic process	0.03823	0.00815
GO:0060351	cartilage development involved in endoch...	0.37211	0.00817
GO:0032495	response to muramyl dipeptide	0.8211	0.00824
GO:0032331	negative regulation of chondrocyte diffe...	0.14117	0.00841
GO:0042490	mechanoreceptor differentiation	0.06871	0.00849
GO:0014065	phosphatidylinositol 3-kinase signaling	0.08553	0.00851
GO:0045860	positive regulation of protein kinase ac...	0.28024	0.00852
GO:0061844	antimicrobial humoral immune response me...	0.01799	0.00858
GO:0035296	regulation of tube diameter	0.07208	0.00863
GO:0097746	blood vessel diameter maintenance	0.07208	0.00863
GO:0002449	lymphocyte mediated immunity	0.13717	0.00874
GO:0030323	respiratory tube development	0.17451	0.00883
GO:0009142	nucleoside triphosphate biosynthetic pro...	0.86183	0.00884
GO:0051004	regulation of lipoprotein lipase activit...	0.10348	0.0089
GO:0002456	T cell mediated immunity	0.14243	0.00894
GO:0048863	stem cell differentiation	0.11032	0.00899
GO:0043408	regulation of MAPK cascade	0.034	0.0091
GO:0006706	steroid catabolic process	0.06831	0.00927
GO:0051897	positive regulation of protein kinase B ...	0.20136	0.00937
GO:0099172	presynapse organization	0.64065	0.00939
GO:0072203	cell proliferation involved in metanephr...	0.12811	0.0095
GO:0015985	energy coupled proton transport, down el...	0.90847	0.00961
GO:0015986	ATP synthesis coupled proton transport	0.90847	0.00961
GO:0099084	postsynaptic specialization organization	0.44969	0.00971
GO:0032695	negative regulation of interleukin-12 pr...	0.18602	0.00972
GO:0099174	regulation of presynapse organization	0.15669	0.00976
GO:0061138	morphogenesis of a branching epithelium	0.11109	0.0098
GO:0002711	positive regulation of T cell mediated i...	0.30389	0.00993
GO:0048286	lung alveolus development	0.05903	0.00996

## Sheet: MatPatAlleleSharedGO_Female
GO.ID_mat.f	Term_mat.f	elimKS_matAllele.f.pvalue	elimKS_patAllele.f.pvalue
GO:0007186	G protein-coupled receptor signaling pat...	2.2e-22	1.4e-18
GO:0003008	system process	4e-20	4e-08
GO:0007608	sensory perception of smell	4.7e-16	3.1e-18
GO:0050877	nervous system process	4.7e-16	5.6e-08
GO:0007606	sensory perception of chemical stimulus	6e-15	8.8e-19
GO:0007600	sensory perception	3.1e-13	1.7e-14
GO:0032501	multicellular organismal process	1.8e-12	1.9e-08
GO:0050896	response to stimulus	4.8e-11	0.00095
GO:0009605	response to external stimulus	8.1e-10	2.5e-08
GO:0019373	epoxygenase P450 pathway	2e-09	8.4e-06
GO:0017144	drug metabolic process	2.5e-09	1.5e-07
GO:0042737	drug catabolic process	3.3e-09	1.3e-07
GO:0042738	exogenous drug catabolic process	9.1e-09	6.8e-08
GO:0019369	arachidonic acid metabolic process	1.5e-08	4.6e-06
GO:0006690	icosanoid metabolic process	9.9e-08	2.2e-06
GO:0007188	adenylate cyclase-modulating G protein-c...	1.5e-07	0.00413
GO:0006955	immune response	1.7e-07	3.4e-07
GO:0006805	xenobiotic metabolic process	2.2e-07	2.9e-05
GO:0033559	unsaturated fatty acid metabolic process	2.7e-07	4e-06
GO:0045087	innate immune response	4.4e-07	9.8e-05
GO:0006812	cation transport	4.9e-07	0.00777
GO:0042730	fibrinolysis	1.2e-06	7.8e-08
GO:0071466	cellular response to xenobiotic stimulus	1.2e-06	7.7e-05
GO:0015849	organic acid transport	1.3e-06	8e-06
GO:0006952	defense response	1.8e-06	6.2e-07
GO:0015711	organic anion transport	1.8e-06	7.4e-06
GO:0120254	olefinic compound metabolic process	1.8e-06	1.5e-06
GO:0006958	complement activation, classical pathway	2.5e-06	0.0004
GO:0051239	regulation of multicellular organismal p...	4.6e-06	0.00012
GO:0009410	response to xenobiotic stimulus	5.5e-06	8.4e-05
GO:0001676	long-chain fatty acid metabolic process	5.6e-06	3.7e-06
GO:0046942	carboxylic acid transport	6e-06	6.8e-06
GO:0051240	positive regulation of multicellular org...	6.9e-06	0.00012
GO:0010466	negative regulation of peptidase activit...	7.5e-06	1.4e-09
GO:0043207	response to external biotic stimulus	8.4e-06	2e-06
GO:0009607	response to biotic stimulus	9e-06	1.1e-05
GO:0098542	defense response to other organism	9.2e-06	9.9e-06
GO:0051707	response to other organism	9.7e-06	1.8e-06
GO:0042221	response to chemical	1e-05	0.00438
GO:0048513	animal organ development	1.3e-05	0.00029
GO:0048483	autonomic nervous system development	2.3e-05	0.00497
GO:0031638	zymogen activation	3.7e-05	0.00022
GO:0061045	negative regulation of wound healing	3.8e-05	0.0024
GO:0002455	humoral immune response mediated by circ...	3.9e-05	0.00012
GO:0061041	regulation of wound healing	4e-05	0.00018
GO:0030194	positive regulation of blood coagulation	4.1e-05	2.1e-05
GO:1900048	positive regulation of hemostasis	4.1e-05	2.1e-05
GO:0050818	regulation of coagulation	4.6e-05	2.4e-06
GO:0051346	negative regulation of hydrolase activit...	7e-05	8.5e-05
GO:0048878	chemical homeostasis	7.1e-05	0.0016
GO:0030193	regulation of blood coagulation	7.4e-05	2.1e-06
GO:0009617	response to bacterium	9e-05	6.8e-05
GO:0042060	wound healing	9.7e-05	0.00174
GO:1900046	regulation of hemostasis	0.00011	8.2e-07
GO:0009063	cellular amino acid catabolic process	0.00014	1.5e-06
GO:0007622	rhythmic behavior	0.00017	0.00401
GO:0009074	aromatic amino acid family catabolic pro...	0.00018	9.3e-05
GO:0051917	regulation of fibrinolysis	0.00018	6.8e-07
GO:0002250	adaptive immune response	0.0002	3.6e-06
GO:0007596	blood coagulation	0.0002	2.2e-06
GO:0042742	defense response to bacterium	0.0002	0.0002
GO:0007599	hemostasis	0.00021	3.9e-06
GO:0050817	coagulation	0.00021	2.3e-06
GO:0010817	regulation of hormone levels	0.00023	0.00019
GO:0010951	negative regulation of endopeptidase act...	0.00023	2.2e-05
GO:0042749	regulation of circadian sleep/wake cycle	0.00026	0.00702
GO:0032892	positive regulation of organic acid tran...	0.00027	0.00624
GO:0050906	detection of stimulus involved in sensor...	0.00027	3.3e-05
GO:0016064	immunoglobulin mediated immune response	0.00028	0.00393
GO:0002443	leukocyte mediated immunity	0.00029	0.00017
GO:0035458	cellular response to interferon-beta	0.00029	2e-05
GO:0002460	adaptive immune response based on somati...	0.00034	3.5e-05
GO:0002376	immune system process	0.00035	5.1e-05
GO:1901606	alpha-amino acid catabolic process	0.00036	2.3e-06
GO:0032787	monocarboxylic acid metabolic process	0.00037	7.3e-16
GO:0042745	circadian sleep/wake cycle	0.00041	0.00949
GO:0044419	biological process involved in interspec...	0.00041	0.00031
GO:0050819	negative regulation of coagulation	0.00041	6.3e-06
GO:1901605	alpha-amino acid metabolic process	0.00041	4.6e-07
GO:0019724	B cell mediated immunity	0.00042	0.00444
GO:0006082	organic acid metabolic process	0.00044	2.4e-18
GO:0035456	response to interferon-beta	0.00044	7.5e-05
GO:0050820	positive regulation of coagulation	0.00044	7.6e-05
GO:0015721	bile acid and bile salt transport	0.00045	0.00144
GO:0050878	regulation of body fluid levels	0.00051	8.9e-07
GO:0006959	humoral immune response	0.00056	1.8e-05
GO:0032101	regulation of response to external stimu...	0.00058	0.00096
GO:0035634	response to stilbenoid	0.0006	0.00038
GO:0022610	biological adhesion	0.00061	0.00333
GO:0050776	regulation of immune response	0.00064	0.00029
GO:0009611	response to wounding	0.00066	0.00322
GO:0015850	organic hydroxy compound transport	0.00071	0.00255
GO:0015718	monocarboxylic acid transport	0.00074	0.0002
GO:0002684	positive regulation of immune system pro...	0.00077	0.00131
GO:1903034	regulation of response to wounding	0.00088	0.00243
GO:0002449	lymphocyte mediated immunity	0.00091	0.00022
GO:0043436	oxoacid metabolic process	0.00091	6e-18
GO:0032609	interferon-gamma production	0.00094	0.00047
GO:0032890	regulation of organic acid transport	0.00094	0.00256
GO:0007155	cell adhesion	0.00107	0.00772
GO:0019752	carboxylic acid metabolic process	0.00107	5.6e-18
GO:0030195	negative regulation of blood coagulation	0.00107	1.1e-05
GO:0006954	inflammatory response	0.00113	2.6e-05
GO:0009072	aromatic amino acid family metabolic pro...	0.00118	3.8e-05
GO:0042304	regulation of fatty acid biosynthetic pr...	0.00118	0.00339
GO:0007156	homophilic cell adhesion via plasma memb...	0.00129	0.00223
GO:0042445	hormone metabolic process	0.00132	0.00044
GO:0052547	regulation of peptidase activity	0.00132	1.7e-05
GO:0030431	sleep	0.00133	0.00604
GO:0002819	regulation of adaptive immune response	0.00149	0.00069
GO:1900047	negative regulation of hemostasis	0.00149	4.1e-06
GO:0002697	regulation of immune effector process	0.00151	0.0092
GO:0016053	organic acid biosynthetic process	0.00161	9.3e-09
GO:0008202	steroid metabolic process	0.00165	2.3e-09
GO:0098742	cell-cell adhesion via plasma-membrane a...	0.00165	0.00625
GO:0002682	regulation of immune system process	0.00166	0.00192
GO:0050830	defense response to Gram-positive bacter...	0.00173	0.00255
GO:0006956	complement activation	0.00186	0.00074
GO:0042592	homeostatic process	0.00188	0.00644
GO:0051480	regulation of cytosolic calcium ion conc...	0.00189	0.00201
GO:0046394	carboxylic acid biosynthetic process	0.00192	3.7e-09
GO:0042430	indole-containing compound metabolic pro...	0.00207	0.00162
GO:0032649	regulation of interferon-gamma productio...	0.0021	0.00635
GO:0032102	negative regulation of response to exter...	0.00212	0.00261
GO:0072376	protein activation cascade	0.00213	0.00269
GO:0002694	regulation of leukocyte activation	0.00217	0.00962
GO:0042402	cellular biogenic amine catabolic proces...	0.00265	0.00954
GO:0009409	response to cold	0.00266	0.00795
GO:0044060	regulation of endocrine process	0.00286	0.00236
GO:0021675	nerve development	0.00289	0.00775
GO:0032372	negative regulation of sterol transport	0.00298	0.00864
GO:0032375	negative regulation of cholesterol trans...	0.00298	0.00864
GO:0072330	monocarboxylic acid biosynthetic process	0.00308	5.4e-07
GO:0032946	positive regulation of mononuclear cell ...	0.00314	0.00753
GO:0030239	myofibril assembly	0.00334	0.00163
GO:0050873	brown fat cell differentiation	0.00345	0.00017
GO:0050670	regulation of lymphocyte proliferation	0.00368	0.00234
GO:0009888	tissue development	0.00374	0.00066
GO:0007204	positive regulation of cytosolic calcium...	0.00404	0.00142
GO:0034368	protein-lipid complex remodeling	0.00426	0.00151
GO:0034369	plasma lipoprotein particle remodeling	0.00426	0.00151
GO:0001817	regulation of cytokine production	0.00451	0.00869
GO:1902476	chloride transmembrane transport	0.00455	0.00952
GO:0050778	positive regulation of immune response	0.00488	0.00057
GO:0098739	import across plasma membrane	0.00488	0.00766
GO:0022409	positive regulation of cell-cell adhesio...	0.00563	0.00065
GO:0045861	negative regulation of proteolysis	0.00583	0.0002
GO:0048871	multicellular organismal homeostasis	0.00589	0.00029
GO:0002822	regulation of adaptive immune response b...	0.00592	0.00195
GO:0006869	lipid transport	0.0061	0.00119
GO:0006631	fatty acid metabolic process	0.00633	3.6e-13
GO:0060330	regulation of response to interferon-gam...	0.0065	0.00068
GO:0060334	regulation of interferon-gamma-mediated ...	0.0065	0.00068
GO:0042573	retinoic acid metabolic process	0.00657	0.00237
GO:0032944	regulation of mononuclear cell prolifera...	0.0068	0.00095
GO:0042493	response to drug	0.00681	0.00103
GO:0006520	cellular amino acid metabolic process	0.00686	2.4e-05
GO:0070989	oxidative demethylation	0.007	0.00054
GO:0002252	immune effector process	0.00735	0.00162
GO:0019730	antimicrobial humoral response	0.00737	0.00053
GO:0019217	regulation of fatty acid metabolic proce...	0.00741	0.00042
GO:0050829	defense response to Gram-negative bacter...	0.0076	0.00465
GO:0140353	lipid export from cell	0.00761	0.00475
GO:0098609	cell-cell adhesion	0.00775	0.00046
GO:0050865	regulation of cell activation	0.00782	0.00646
GO:0034341	response to interferon-gamma	0.00846	0.00038
GO:0051606	detection of stimulus	0.00847	0.00031
GO:0046635	positive regulation of alpha-beta T cell...	0.00874	0.00461
GO:0031343	positive regulation of cell killing	0.00902	0.00015
GO:0090303	positive regulation of wound healing	0.0093	0.00085
GO:0046883	regulation of hormone secretion	0.00951	0.00457
GO:0050954	sensory perception of mechanical stimulu...	0.00975	0.00909
GO:0070663	regulation of leukocyte proliferation	0.00978	0.0059

## Sheet: MatPatAlleleSharedGO_Male
GO.ID_mat.m	Term_mat.m	elimKS_matAllele.f.pvalue	elimKS_patAllele.f.pvalue
GO:0007186	G protein-coupled receptor signaling pat...	6e-24	2.8e-14
GO:0007606	sensory perception of chemical stimulus	1e-21	9.8e-15
GO:0007608	sensory perception of smell	2.5e-20	2.3e-13
GO:0007600	sensory perception	4.2e-13	2.2e-08
GO:0032501	multicellular organismal process	6.1e-13	3.6e-05
GO:0003008	system process	1.6e-11	2e-09
GO:0050877	nervous system process	4.2e-11	6.6e-08
GO:0120254	olefinic compound metabolic process	4.9e-07	1.4e-08
GO:0007586	digestion	5.5e-07	0.00119
GO:0007267	cell-cell signaling	9.8e-07	0.00606
GO:0019369	arachidonic acid metabolic process	1.1e-06	6.9e-10
GO:0042738	exogenous drug catabolic process	1.2e-06	1.5e-12
GO:0033559	unsaturated fatty acid metabolic process	1.4e-06	5.5e-09
GO:0050878	regulation of body fluid levels	2e-06	0.00287
GO:0042737	drug catabolic process	2.2e-06	3.9e-13
GO:0050896	response to stimulus	3.3e-06	0.00039
GO:0022600	digestive system process	4e-06	0.00656
GO:0042730	fibrinolysis	4.4e-06	7.8e-07
GO:0048878	chemical homeostasis	4.4e-06	0.00959
GO:0015721	bile acid and bile salt transport	5.5e-06	0.00134
GO:0032787	monocarboxylic acid metabolic process	5.6e-06	3.6e-10
GO:0019433	triglyceride catabolic process	5.7e-06	6.9e-05
GO:0030193	regulation of blood coagulation	7.3e-06	0.00012
GO:0015711	organic anion transport	8.8e-06	3.1e-05
GO:0018958	phenol-containing compound metabolic pro...	8.9e-06	0.00463
GO:0019236	response to pheromone	9.1e-06	0.00096
GO:0015849	organic acid transport	9.6e-06	5.2e-05
GO:1900046	regulation of hemostasis	1.1e-05	5e-05
GO:0030194	positive regulation of blood coagulation	1.4e-05	0.00704
GO:1900048	positive regulation of hemostasis	1.4e-05	0.00704
GO:0007154	cell communication	1.8e-05	0.00435
GO:0017144	drug metabolic process	1.8e-05	3.1e-12
GO:0051917	regulation of fibrinolysis	1.8e-05	4.9e-06
GO:0001676	long-chain fatty acid metabolic process	2e-05	9.7e-09
GO:0072330	monocarboxylic acid biosynthetic process	2e-05	0.00287
GO:0098609	cell-cell adhesion	2.3e-05	0.0014
GO:0006814	sodium ion transport	2.7e-05	0.00623
GO:0009072	aromatic amino acid family metabolic pro...	3.1e-05	5.4e-05
GO:0050818	regulation of coagulation	3.1e-05	0.00025
GO:0006631	fatty acid metabolic process	3.7e-05	3.4e-09
GO:0046942	carboxylic acid transport	3.7e-05	3.9e-05
GO:0048513	animal organ development	3.7e-05	0.00171
GO:0046461	neutral lipid catabolic process	3.8e-05	0.00075
GO:0046464	acylglycerol catabolic process	3.8e-05	0.00075
GO:0010466	negative regulation of peptidase activit...	4.9e-05	2e-10
GO:0006954	inflammatory response	5.1e-05	0.00418
GO:0019373	epoxygenase P450 pathway	8.8e-05	1.6e-09
GO:0061041	regulation of wound healing	9.1e-05	0.00635
GO:0022407	regulation of cell-cell adhesion	0.00014	0.00506
GO:0006805	xenobiotic metabolic process	0.00015	5.5e-12
GO:0015850	organic hydroxy compound transport	0.00016	9.3e-05
GO:0016053	organic acid biosynthetic process	0.00016	2.5e-05
GO:0006690	icosanoid metabolic process	0.00018	8.9e-09
GO:0009605	response to external stimulus	0.00019	4.8e-05
GO:0010817	regulation of hormone levels	0.0002	0.00081
GO:0035634	response to stilbenoid	0.0002	4.5e-06
GO:0006082	organic acid metabolic process	0.00023	5.6e-14
GO:0007159	leukocyte cell-cell adhesion	0.00023	0.00936
GO:0007187	G protein-coupled receptor signaling pat...	0.00023	0.00209
GO:0046394	carboxylic acid biosynthetic process	0.00025	2.8e-05
GO:0019752	carboxylic acid metabolic process	0.00026	2.6e-12
GO:0006953	acute-phase response	0.00027	0.00142
GO:1901615	organic hydroxy compound metabolic proce...	0.00028	0.00011
GO:0030299	intestinal cholesterol absorption	0.00029	0.00016
GO:0008202	steroid metabolic process	0.0003	4.1e-09
GO:0043436	oxoacid metabolic process	0.00036	1.4e-12
GO:0050906	detection of stimulus involved in sensor...	0.00041	0.00014
GO:0009074	aromatic amino acid family catabolic pro...	0.00047	3.1e-06
GO:0045834	positive regulation of lipid metabolic p...	0.00047	0.00066
GO:0043651	linoleic acid metabolic process	0.00049	0.0001
GO:0071466	cellular response to xenobiotic stimulus	0.00049	3.2e-11
GO:0031639	plasminogen activation	0.00052	0.00059
GO:0030195	negative regulation of blood coagulation	0.00053	6.5e-05
GO:0007599	hemostasis	0.00058	0.00115
GO:1903035	negative regulation of response to wound...	0.00063	0.00333
GO:0006576	cellular biogenic amine metabolic proces...	0.00068	0.00141
GO:0006952	defense response	0.0007	0.00482
GO:1900047	negative regulation of hemostasis	0.00075	3.2e-05
GO:0007596	blood coagulation	0.0008	0.00149
GO:0050892	intestinal absorption	0.00081	0.00155
GO:0007155	cell adhesion	0.00087	2.5e-05
GO:0006629	lipid metabolic process	0.00089	1.3e-08
GO:0046717	acid secretion	0.00089	0.00351
GO:0034754	cellular hormone metabolic process	0.0009	0.00558
GO:0042430	indole-containing compound metabolic pro...	0.0009	0.00059
GO:0055088	lipid homeostasis	0.00096	0.00302
GO:0022610	biological adhesion	0.00097	3.4e-05
GO:0098856	intestinal lipid absorption	0.00097	0.00057
GO:0050819	negative regulation of coagulation	0.00103	0.0001
GO:1903825	organic acid transmembrane transport	0.00103	0.00547
GO:0030300	regulation of intestinal cholesterol abs...	0.00104	0.00013
GO:0048731	system development	0.0011	0.00326
GO:0010896	regulation of triglyceride catabolic pro...	0.00114	0.00016
GO:0006959	humoral immune response	0.00119	1.1e-07
GO:0002523	leukocyte migration involved in inflamma...	0.00121	0.00473
GO:0050817	coagulation	0.00123	0.00181
GO:0010898	positive regulation of triglyceride cata...	0.00132	0.00028
GO:0061045	negative regulation of wound healing	0.00137	0.00088
GO:1905039	carboxylic acid transmembrane transport	0.00137	0.00602
GO:0072376	protein activation cascade	0.00146	0.00246
GO:0035270	endocrine system development	0.00148	0.00028
GO:0009308	amine metabolic process	0.00152	0.00201
GO:0009887	animal organ morphogenesis	0.00172	0.00875
GO:1902476	chloride transmembrane transport	0.00188	0.00283
GO:0050907	detection of chemical stimulus involved ...	0.00194	2.3e-05
GO:0009581	detection of external stimulus	0.00196	0.00517
GO:0009582	detection of abiotic stimulus	0.00196	0.00517
GO:0001708	cell fate specification	0.00199	0.0006
GO:0050830	defense response to Gram-positive bacter...	0.00221	0.00258
GO:0003002	regionalization	0.00222	4.6e-05
GO:0050994	regulation of lipid catabolic process	0.00233	0.00032
GO:0044241	lipid digestion	0.00239	0.00096
GO:0044106	cellular amine metabolic process	0.0024	0.00484
GO:1904729	regulation of intestinal lipid absorptio...	0.00246	0.00031
GO:0098660	inorganic ion transmembrane transport	0.0026	0.0059
GO:0006958	complement activation, classical pathway	0.00267	0.00014
GO:0009410	response to xenobiotic stimulus	0.00274	1.1e-10
GO:0060429	epithelium development	0.00282	0.00378
GO:1905332	positive regulation of morphogenesis of ...	0.00283	0.00784
GO:0015837	amine transport	0.00285	0.0013
GO:0006812	cation transport	0.0029	0.002
GO:0007275	multicellular organism development	0.0029	0.00737
GO:0042742	defense response to bacterium	0.003	6e-05
GO:0002385	mucosal immune response	0.00304	0.00044
GO:0048483	autonomic nervous system development	0.00307	0.00817
GO:0031638	zymogen activation	0.00316	0.00162
GO:0051346	negative regulation of hydrolase activit...	0.00323	7.5e-07
GO:0042632	cholesterol homeostasis	0.00329	0.00021
GO:0007389	pattern specification process	0.00335	0.00015
GO:0009611	response to wounding	0.00338	0.00354
GO:0048839	inner ear development	0.00362	0.00629
GO:0008206	bile acid metabolic process	0.00365	0.00053
GO:0090208	positive regulation of triglyceride meta...	0.00408	0.00207
GO:0055092	sterol homeostasis	0.00415	0.00026
GO:0042221	response to chemical	0.00445	0.00027
GO:0045861	negative regulation of proteolysis	0.00456	2.2e-06
GO:0032691	negative regulation of interleukin-1 bet...	0.00461	0.00016
GO:0009593	detection of chemical stimulus	0.00487	0.00117
GO:0002455	humoral immune response mediated by circ...	0.00516	0.00083
GO:0006584	catecholamine metabolic process	0.00519	0.00239
GO:0009712	catechol-containing compound metabolic p...	0.00519	0.00239
GO:0009063	cellular amino acid catabolic process	0.00584	2.7e-08
GO:0009888	tissue development	0.00584	0.00596
GO:0006869	lipid transport	0.00625	0.0003
GO:0010876	lipid localization	0.00626	0.00045
GO:0014068	positive regulation of phosphatidylinosi...	0.00627	0.00063
GO:0006641	triglyceride metabolic process	0.00647	0.00049
GO:0019731	antibacterial humoral response	0.0065	0.00067
GO:0051952	regulation of amine transport	0.00679	0.00174
GO:0050996	positive regulation of lipid catabolic p...	0.00685	0.00051
GO:0045940	positive regulation of steroid metabolic...	0.00697	0.00156
GO:0042180	cellular ketone metabolic process	0.00701	0.00807
GO:0042472	inner ear morphogenesis	0.00704	0.00542
GO:0002251	organ or tissue specific immune response	0.00729	0.00011
GO:0046883	regulation of hormone secretion	0.00765	0.00197
GO:0010951	negative regulation of endopeptidase act...	0.00832	8.5e-07
GO:1904478	regulation of intestinal absorption	0.00832	0.00207
GO:1901605	alpha-amino acid metabolic process	0.0086	2.7e-07
GO:0052547	regulation of peptidase activity	0.0097	1.4e-06
GO:0043370	regulation of CD4-positive, alpha-beta T...	0.00978	0.00873
GO:0090183	regulation of kidney development	0.00988	0.0069
GO:0090288	negative regulation of cellular response...	0.00991	0.00666
