# Supplementary material for: Noncanonical genomic imprinting in the monoamine system determines naturalistic foraging and brain-adrenal axis functions
Source: Cell Rep. Author manuscript; Available in PMC 2022 May 24. (PMC9128000; doi:10.1016/j.celrep.2022.110500)
Supplement: 4 [file NIHMS1787429-supplement-4.xlsx]

## Sheet: Male_Ddc_paternalHetVSWT
ensembl_gene_id	external_gene_name	gene_biotype	chromosome_name	logFC	logCPM	LR	PValue	QValue	PAdjust
ENSMUSG00000069324	Gm5096	protein_coding	18	4.80548	3.31253	74.8895	4.97801e-18	6.63864e-14	8.49797e-14
ENSMUSG00000026272	Agxt	protein_coding	1	7.15066	1.52868	60.2109	8.52188e-15	5.68235e-11	1.45468e-10
ENSMUSG00000041567	Serpina12	protein_coding	12	9.22892	1.4002	57.1766	3.98385e-14	1.77094e-10	6.80004e-10
ENSMUSG00000029656	C8b	protein_coding	4	6.22245	2.88276	53.3863	2.73997e-13	9.13502e-10	4.67659e-09
ENSMUSG00000078597	Cyp4a12b	protein_coding	4	5.47421	1.60727	51.9433	5.71267e-13	1.52367e-09	9.74981e-09
ENSMUSG00000041660	Bbox1	protein_coding	2	5.14915	1.30067	50.3962	1.25637e-12	2.49395e-09	2.14412e-08
ENSMUSG00000061906	Ugt2b38	protein_coding	5	5.69372	0.93822	50.166	1.41277e-12	2.49395e-09	2.4109e-08
ENSMUSG00000027261	Hao1	protein_coding	2	5.27814	2.66043	50.0535	1.49608e-12	2.49395e-09	2.55291e-08
ENSMUSG00000034528	Hsd17b13	protein_coding	5	5.8606	2.5229	48.2729	3.7084e-12	5.49499e-09	6.32765e-08
ENSMUSG00000051748	Wfdc21	protein_coding	11	5.3965	2.63122	46.3452	9.91486e-12	1.24574e-08	1.69167e-07
ENSMUSG00000068083	Cyp2d40	protein_coding	15	4.5435	1.02004	46.2752	1.02754e-11	1.24574e-08	1.75308e-07
ENSMUSG00000060407	Cyp2a12	protein_coding	7	6.31278	3.17612	45.3762	1.62602e-11	1.80704e-08	2.77399e-07
ENSMUSG00000070594	Cfhr4	protein_coding	1	4.53175	2.07712	44.9906	1.97984e-11	2.031e-08	3.37741e-07
ENSMUSG00000066071	Cyp4a12a	protein_coding	4	4.95173	2.80947	44.0202	3.24996e-11	3.0958e-08	5.54379e-07
ENSMUSG00000057228	Aadat	protein_coding	8	5.09533	0.878789	43.4089	4.44175e-11	3.94898e-08	7.57629e-07
ENSMUSG00000019987	Arg1	protein_coding	10	4.74908	4.55597	42.7499	6.22056e-11	5.1848e-08	1.06098e-06
ENSMUSG00000074768	Bhmt	protein_coding	13	4.35042	6.08551	41.8426	9.89232e-11	7.76019e-08	1.68714e-06
ENSMUSG00000021539	Lect2	protein_coding	13	4.25962	1.38134	41.6008	1.1195e-10	8.29419e-08	1.90919e-06
ENSMUSG00000069805	Fbp1	protein_coding	13	4.0478	4.4399	41.2139	1.36448e-10	9.57712e-08	2.32684e-06
ENSMUSG00000026295	Spp2	protein_coding	1	4.89455	1.05471	40.6746	1.79814e-10	1.19899e-07	3.06618e-06
ENSMUSG00000025347	Mettl7b	protein_coding	10	4.45777	3.74576	40.4746	1.99192e-10	1.26496e-07	3.39642e-06
ENSMUSG00000031173	Otc	protein_coding	X	5.78886	3.15354	39.5606	3.18038e-10	1.86771e-07	5.42255e-06
ENSMUSG00000034785	Dio1	protein_coding	4	5.42122	1.5523	39.5357	3.22118e-10	1.86771e-07	5.49179e-06
ENSMUSG00000057037	Cfhr1	protein_coding	1	5.29167	1.42847	39.1399	3.94506e-10	2.19212e-07	6.72554e-06
ENSMUSG00000028011	Tdo2	protein_coding	3	3.87306	4.61548	38.5759	5.26647e-10	2.80933e-07	8.97776e-06
ENSMUSG00000037542	Aldh8a1	protein_coding	10	4.74423	2.39209	38.152	6.5442e-10	3.35665e-07	1.11552e-05
ENSMUSG00000032080	Apoa4	protein_coding	9	6.51974	0.92064	37.8131	7.78585e-10	3.84561e-07	1.3271e-05
ENSMUSG00000074639	Rdh16f2	protein_coding	10	8.22179	0.435168	37.733	8.11212e-10	3.86366e-07	1.38263e-05
ENSMUSG00000026542	Apcs	protein_coding	1	7.35946	-0.34169	37.5154	9.06945e-10	4.17067e-07	1.54571e-05
ENSMUSG00000002769	Gnmt	protein_coding	17	3.88764	5.27861	37.311	1.00714e-09	4.47705e-07	1.71637e-05
ENSMUSG00000021135	Slc10a1	protein_coding	12	3.10628	3.53575	37.2461	1.04125e-09	4.47936e-07	1.7744e-05
ENSMUSG00000054757	Akr1c20	protein_coding	13	5.26645	1.03628	37.1812	1.07645e-09	4.48606e-07	1.83426e-05
ENSMUSG00000022821	Hgd	protein_coding	16	4.46189	3.36309	37.0548	1.14857e-09	4.64157e-07	1.95704e-05
ENSMUSG00000049152	Ugt3a2	protein_coding	15	3.96368	2.49842	36.3409	1.65652e-09	6.49743e-07	2.82239e-05
ENSMUSG00000031645	F11	protein_coding	8	4.72105	0.528809	35.7682	2.22249e-09	8.46825e-07	3.78645e-05
ENSMUSG00000001155	Ftcd	protein_coding	10	4.40387	3.15471	35.6308	2.38487e-09	8.83457e-07	4.06287e-05
ENSMUSG00000026368	F13b	protein_coding	1	4.56993	1.66769	35.4066	2.67581e-09	9.64441e-07	4.55824e-05
ENSMUSG00000061947	Serpina10	protein_coding	12	4.17103	1.84914	35.1465	3.05804e-09	1.0732e-06	5.20907e-05
ENSMUSG00000072664	Ugt3a1	protein_coding	15	4.74613	1.44676	34.0672	5.32422e-09	1.8206e-06	9.06874e-05
ENSMUSG00000039783	Kmo	protein_coding	1	3.44333	2.7877	33.801	6.10477e-09	2.03532e-06	0.000103976
ENSMUSG00000023070	Rgn	protein_coding	X	3.17149	4.62441	33.3689	7.62346e-09	2.47965e-06	0.000129835
ENSMUSG00000075543	Urad	protein_coding	5	7.28856	-0.40683	32.7526	1.04667e-08	3.32339e-06	0.000178247
ENSMUSG00000031594	Fgl1	protein_coding	8	3.06055	1.95446	32.4299	1.23573e-08	3.83247e-06	0.000210433
ENSMUSG00000033634	Nat8f2	protein_coding	6	4.0581	3.83538	32.2036	1.38833e-08	4.20786e-06	0.000236404
ENSMUSG00000035811	Ugt2b35	protein_coding	5	4.29298	1.40598	31.9052	1.61886e-08	4.79755e-06	0.000275643
ENSMUSG00000037780	Mbl1	protein_coding	14	5.11121	1.54811	31.6565	1.84e-08	5.33438e-06	0.000313279
ENSMUSG00000058952	Cfi	protein_coding	3	3.69345	3.16085	31.4656	2.03001e-08	5.74062e-06	0.000345609
ENSMUSG00000024386	Proc	protein_coding	18	4.30158	3.35019	31.4023	2.09728e-08	5.74062e-06	0.000357041
ENSMUSG00000026621	Mtarc1	protein_coding	1	3.13213	3.30558	31.3913	2.10927e-08	5.74062e-06	0.000359061
ENSMUSG00000030895	Hpx	protein_coding	7	4.89353	5.55052	31.1523	2.38556e-08	6.36272e-06	0.00040607
ENSMUSG00000024863	Mbl2	protein_coding	19	5.07844	2.71279	30.9426	2.65776e-08	6.94975e-06	0.000452378
ENSMUSG00000021364	Elovl2	protein_coding	13	2.84555	3.14645	30.6558	3.08105e-08	7.90165e-06	0.000524394
ENSMUSG00000031549	Ido2	protein_coding	8	3.85184	1.16244	30.4928	3.35104e-08	8.43192e-06	0.000570313
ENSMUSG00000042118	Bhmt2	protein_coding	13	3.52741	2.32954	30.3828	3.54652e-08	8.75853e-06	0.000603546
ENSMUSG00000015890	Amdhd1	protein_coding	10	3.66098	0.984636	30.3318	3.64113e-08	8.82869e-06	0.000619611
ENSMUSG00000026405	C4bp	protein_coding	1	3.97783	3.31994	30.117	4.06748e-08	9.68635e-06	0.000692122
ENSMUSG00000022809	Nr1i2	protein_coding	16	3.79239	0.568619	29.883	4.58917e-08	1.0737e-05	0.000780847
ENSMUSG00000040891	Foxa3	protein_coding	7	3.74701	0.0208576	29.8074	4.77176e-08	1.08389e-05	0.000811868
ENSMUSG00000000049	Apoh	protein_coding	11	3.7581	5.36572	29.784	4.82953e-08	1.08389e-05	0.000821648
ENSMUSG00000041237	Pklr	protein_coding	3	4.98576	3.02509	29.7652	4.87657e-08	1.08389e-05	0.000829602
ENSMUSG00000057068	Fam47e	protein_coding	5	4.71093	0.0330586	29.7308	4.96386e-08	1.08521e-05	0.000844402
ENSMUSG00000046352	Gjb2	protein_coding	14	4.01288	2.01527	29.6757	5.10717e-08	1.09853e-05	0.000868729
ENSMUSG00000030909	Anks4b	protein_coding	7	3.8563	0.394715	29.3199	6.13624e-08	1.29893e-05	0.00104371
ENSMUSG00000039653	Baat	protein_coding	4	5.05308	2.43405	29.2892	6.23427e-08	1.29906e-05	0.00106032
ENSMUSG00000078817	Nlrp12	protein_coding	7	3.97839	-0.123155	29.193	6.55146e-08	1.34415e-05	0.00111421
ENSMUSG00000070704	Ugt2b36	protein_coding	5	5.05281	3.25586	28.9526	7.41721e-08	1.49872e-05	0.00126137
ENSMUSG00000050445	Cyp8b1	protein_coding	9	4.03248	3.13408	28.8416	7.85468e-08	1.54706e-05	0.00133569
ENSMUSG00000046811	Gltpd2	protein_coding	11	3.77376	0.75442	28.8333	7.8885e-08	1.54706e-05	0.00134136
ENSMUSG00000063683	Glyat	protein_coding	19	4.79809	2.65587	28.3882	9.92709e-08	1.91865e-05	0.0016879
ENSMUSG00000042102	Dmgdh	protein_coding	13	3.26693	2.19204	28.3393	1.01805e-07	1.92504e-05	0.0017309
ENSMUSG00000055730	Ces2a	protein_coding	8	4.60465	2.36657	28.3264	1.02489e-07	1.92504e-05	0.00174241
ENSMUSG00000022149	C9	protein_coding	15	5.19994	3.2332	28.2972	1.04045e-07	1.92713e-05	0.00176876
ENSMUSG00000029727	Cyp3a13	protein_coding	5	3.45235	1.49012	28.1509	1.12216e-07	2.05001e-05	0.00190757
ENSMUSG00000054630	Ugt2b5	protein_coding	5	4.54274	3.89627	27.9987	1.21395e-07	2.16972e-05	0.00206347
ENSMUSG00000026417	Pigr	protein_coding	1	4.34181	4.35218	27.9887	1.22023e-07	2.16972e-05	0.00207402
ENSMUSG00000036813	Entpd8	protein_coding	2	4.19655	0.693706	27.6843	1.42814e-07	2.50599e-05	0.00242726
ENSMUSG00000037798	Mat1a	protein_coding	14	4.30547	5.45106	27.4587	1.60486e-07	2.77952e-05	0.00272746
ENSMUSG00000067225	Cyp2c54	protein_coding	19	4.33252	2.39817	27.407	1.64834e-07	2.81822e-05	0.00280118
ENSMUSG00000079012	Serpina3m	protein_coding	12	4.70912	3.94505	27.146	1.88652e-07	3.18462e-05	0.00320577
ENSMUSG00000040413	Timd2	protein_coding	11	5.4939	0.740652	26.9734	2.0627e-07	3.43849e-05	0.00350493
ENSMUSG00000017344	Vtn	protein_coding	11	4.12879	5.48578	26.8483	2.20062e-07	3.62313e-05	0.00373908
ENSMUSG00000022445	Cyp2d26	protein_coding	15	4.63572	3.98486	26.534	2.58939e-07	4.21121e-05	0.00439937
ENSMUSG00000025461	Scart1	protein_coding	7	-6.26843	-1.52244	26.4068	2.76564e-07	4.44365e-05	0.00469854
ENSMUSG00000071633	Gm4952	protein_coding	19	4.41007	0.247937	25.8607	3.6697e-07	5.82606e-05	0.00623409
ENSMUSG00000031445	Proz	protein_coding	8	3.17657	2.90104	25.6772	4.03571e-07	6.33175e-05	0.00685546
ENSMUSG00000067144	Slc22a7	protein_coding	17	5.25467	0.517644	25.6388	4.11674e-07	6.38262e-05	0.00699269
ENSMUSG00000035031	C8a	protein_coding	4	5.03177	3.38379	25.6169	4.16386e-07	6.38262e-05	0.00707231
ENSMUSG00000078686	Mup9	protein_coding	4	7.52251	5.61258	25.4975	4.42966e-07	6.65393e-05	0.00752333
ENSMUSG00000019368	Sec14l4	protein_coding	11	3.00682	2.55818	25.4927	4.44064e-07	6.65393e-05	0.00754154
ENSMUSG00000022304	Dpys	protein_coding	15	4.1457	2.45948	25.4426	4.55738e-07	6.75298e-05	0.00773934
ENSMUSG00000047631	Apof	protein_coding	10	2.77358	3.57931	25.2457	5.04722e-07	7.39663e-05	0.00857069
ENSMUSG00000040017	Saa4	protein_coding	7	4.83019	2.68607	25.0962	5.45409e-07	7.90601e-05	0.00926104
ENSMUSG00000066072	Cyp4a10	protein_coding	4	3.87431	2.20481	25.0448	5.60147e-07	8.03233e-05	0.00951073
ENSMUSG00000031138	F9	protein_coding	X	3.63322	1.65448	25.0132	5.69393e-07	8.07806e-05	0.00966715
ENSMUSG00000020429	Igfbp1	protein_coding	11	3.85991	1.16094	24.9733	5.81292e-07	8.16006e-05	0.00986859
ENSMUSG00000057933	Gsta2	protein_coding	9	6.8414	-0.783949	24.9163	5.98745e-07	8.29746e-05	0.0101643
ENSMUSG00000021922	Itih4	protein_coding	14	3.71678	4.72589	24.901	6.03524e-07	8.29746e-05	0.0102448
ENSMUSG00000033533	Acsm1	protein_coding	7	4.36396	2.13643	24.8013	6.35553e-07	8.64865e-05	0.0107879
ENSMUSG00000112129	Pbld1	protein_coding	10	2.75451	2.23509	24.6218	6.97568e-07	9.39667e-05	0.0118398
ENSMUSG00000109764	Klkb1	protein_coding	8	3.1442	1.46597	24.3278	8.12567e-07	0.000108363	0.0137909
ENSMUSG00000047728	Ly6g2	protein_coding	15	3.6195	1.21376	24.2977	8.25368e-07	0.000108981	0.0140073
ENSMUSG00000027359	Slc27a2	protein_coding	2	2.65676	4.61283	24.2006	8.68059e-07	0.000113494	0.014731
ENSMUSG00000025196	Cpn1	protein_coding	19	4.35446	2.12624	23.9737	9.76601e-07	0.000126445	0.0165719
ENSMUSG00000033715	Akr1c14	protein_coding	13	3.13627	3.19742	23.8952	1.01727e-06	0.000130444	0.017261
ENSMUSG00000035836	Ugt2b1	protein_coding	5	4.878	3.65868	23.7505	1.09669e-06	0.000139289	0.0186075
ENSMUSG00000023073	Slc10a2	protein_coding	8	5.39598	-0.122698	23.5004	1.24891e-06	0.000157125	0.0211889
ENSMUSG00000035875	AI182371	protein_coding	2	3.3437	3.02344	23.3494	1.35083e-06	0.000168361	0.0229169
ENSMUSG00000061959	Ces1e	protein_coding	8	4.15904	2.14065	23.1111	1.52905e-06	0.000188808	0.0259387
ENSMUSG00000024391	Apom	protein_coding	17	3.62604	1.9745	22.8073	1.79083e-06	0.000219104	0.0303778
ENSMUSG00000115293	Gm49333	protein_coding	16	-1.76601	3.3152	22.7497	1.84537e-06	0.000223724	0.0313011
ENSMUSG00000036892	Prodh2	protein_coding	7	4.38571	2.52986	22.702	1.89173e-06	0.000223816	0.0320856
ENSMUSG00000038754	Elovl3	protein_coding	19	3.5049	3.4896	22.6994	1.89428e-06	0.000223816	0.0321269
ENSMUSG00000035780	Ugt2a3	protein_coding	5	4.10591	2.17916	22.6972	1.89647e-06	0.000223816	0.0321623
ENSMUSG00000029369	Afm	protein_coding	5	3.47674	1.83303	22.5874	2.00796e-06	0.000234895	0.034051
ENSMUSG00000021999	Cpb2	protein_coding	14	3.63902	2.62492	22.4001	2.21359e-06	0.000256698	0.0375358
ENSMUSG00000025197	Cyp2c23	protein_coding	19	2.46571	3.32895	22.3743	2.24353e-06	0.000257927	0.0380413
ENSMUSG00000021210	Akr1c6	protein_coding	13	5.02208	4.12671	22.2488	2.3951e-06	0.000272998	0.0406088
ENSMUSG00000024039	Cbs	protein_coding	17	2.56484	2.85559	22.1501	2.52141e-06	0.00028496	0.042748
ENSMUSG00000005089	Slc1a2	protein_coding	2	3.76575	1.34686	22.1049	2.58148e-06	0.000288593	0.0437639
ENSMUSG00000029273	Sult1d1	protein_coding	5	3.77305	1.5804	22.0935	2.59683e-06	0.000288593	0.0440215
ENSMUSG00000040564	Apoc1	protein_coding	7	3.0944	5.96652	22.0078	2.7155e-06	0.000295397	0.0460304
ENSMUSG00000032079	Apoa5	protein_coding	9	3.91047	2.83295	21.9904	2.74015e-06	0.000295397	0.0464456
ENSMUSG00000010064	Slc38a3	protein_coding	9	3.82804	4.28713	21.986	2.74649e-06	0.000295397	0.0465502
ENSMUSG00000000673	Haao	protein_coding	17	2.78777	3.64692	21.9822	2.75195e-06	0.000295397	0.04664
ENSMUSG00000019935	Slc17a8	protein_coding	10	3.65559	-0.0595973	21.9704	2.76881e-06	0.000295397	0.0469231
ENSMUSG00000030378	Sult2a8	protein_coding	7	4.95355	3.78327	21.909	2.8589e-06	0.000299882	0.048447
ENSMUSG00000096546	Smlr1	protein_coding	10	6.2051	-1.27984	21.9062	2.86302e-06	0.000299882	0.0485138
ENSMUSG00000068877	Selenbp2	protein_coding	3	4.181	5.13947	21.896	2.87831e-06	0.000299882	0.04877
ENSMUSG00000028307	Aldob	protein_coding	4	5.33497	6.67265	21.8702	2.91723e-06	0.000301581	0.0494267
ENSMUSG00000030236	Slco1b2	protein_coding	6	3.79949	3.83118	21.819	2.99623e-06	0.000307365	0.0507621
ENSMUSG00000019312	Grb7	protein_coding	11	3.18116	1.33064	21.7442	3.11527e-06	0.000317138	0.0527759
ENSMUSG00000020051	Pah	protein_coding	10	4.80316	4.54781	21.6529	3.26708e-06	0.000330072	0.0553444
ENSMUSG00000020017	Hal	protein_coding	10	2.92287	2.26721	21.4216	3.68593e-06	0.000369588	0.0624359
ENSMUSG00000029695	Aass	protein_coding	6	3.25907	2.53099	21.3619	3.80252e-06	0.000378434	0.0644071
ENSMUSG00000069456	Rdh16	protein_coding	10	2.72036	1.08649	20.8741	4.90486e-06	0.000484525	0.0830737
ENSMUSG00000015083	C8g	protein_coding	2	2.39676	3.32336	20.6984	5.37606e-06	0.000527167	0.0910489
ENSMUSG00000030382	Slc27a5	protein_coding	7	3.9899	3.96516	20.3811	6.34535e-06	0.000617672	0.107459
ENSMUSG00000026715	Serpinc1	protein_coding	1	4.20642	5.17844	20.2625	6.75094e-06	0.000652391	0.11432
ENSMUSG00000074882	Cyp2c68	protein_coding	19	3.71212	1.81079	20.2328	6.85662e-06	0.000657836	0.116103
ENSMUSG00000047228	A2ml1	protein_coding	6	5.94185	-1.4663	20.1684	7.09138e-06	0.0006755	0.120071
ENSMUSG00000040505	Abcg5	protein_coding	17	2.89626	-0.408542	20.131	7.23139e-06	0.000683952	0.122435
ENSMUSG00000021335	Slc17a1	protein_coding	13	5.94075	-1.46705	19.8105	8.55116e-06	0.00078988	0.144771
ENSMUSG00000061825	Ces2c	protein_coding	8	3.7959	1.09913	19.8092	8.55717e-06	0.00078988	0.144864
ENSMUSG00000038415	Foxq1	protein_coding	13	6.48779	-1.07585	19.8047	8.57727e-06	0.00078988	0.145196
ENSMUSG00000027875	Hmgcs2	protein_coding	3	1.91233	6.07526	19.8022	8.58829e-06	0.00078988	0.145374
ENSMUSG00000068587	Mgam	protein_coding	6	3.56072	0.886891	19.78	8.68859e-06	0.000793632	0.147063
ENSMUSG00000033688	1300017J02Rik	protein_coding	9	2.83143	3.5898	19.6769	9.17012e-06	0.000831918	0.155204
ENSMUSG00000028240	Cyp7a1	protein_coding	4	3.33482	1.2812	19.5508	9.7961e-06	0.000882703	0.165789
ENSMUSG00000047230	Cldn2	protein_coding	X	2.68502	-0.00663095	19.5056	1.00304e-05	0.00089775	0.169745
ENSMUSG00000016942	Tmprss6	protein_coding	15	2.6768	3.14631	19.4861	1.01337e-05	0.000900946	0.171482
ENSMUSG00000043681	Fam25c	protein_coding	14	6.27705	-1.23377	19.3475	1.08961e-05	0.000962315	0.184373
ENSMUSG00000057074	Ces1g	protein_coding	8	3.91975	2.16676	19.3014	1.11625e-05	0.000979353	0.188869
ENSMUSG00000024990	Rbp4	protein_coding	19	2.11492	6.58816	19.2417	1.15172e-05	0.000997858	0.19486
ENSMUSG00000024479	Mal2	protein_coding	15	2.32697	1.02913	19.2407	1.1523e-05	0.000997858	0.194947
ENSMUSG00000067235	H2-Q10	protein_coding	17	2.56706	5.75128	19.0972	1.24226e-05	0.00106882	0.210153
ENSMUSG00000006522	Itih3	protein_coding	14	3.37076	3.84067	18.9691	1.3285e-05	0.00113569	0.224729
ENSMUSG00000031980	Agt	protein_coding	8	2.24216	3.46255	18.9431	1.34677e-05	0.00114397	0.227805
ENSMUSG00000031844	Hsd17b2	protein_coding	8	4.11291	0.848366	18.6773	1.54815e-05	0.00130671	0.261854
ENSMUSG00000022875	Kng1	protein_coding	16	4.55637	5.2324	18.6327	1.58481e-05	0.00131944	0.268039
ENSMUSG00000040963	Asgr2	protein_coding	11	2.73541	2.58341	18.6289	1.58797e-05	0.00131944	0.268557
ENSMUSG00000030131	Mug2	protein_coding	6	4.42858	3.46377	18.6229	1.59292e-05	0.00131944	0.269378
ENSMUSG00000052520	Cyp2j5	protein_coding	4	4.15405	3.10876	18.5857	1.62435e-05	0.00133718	0.274678
ENSMUSG00000025396	Hsd17b6	protein_coding	10	3.06863	0.137978	18.4583	1.73663e-05	0.00142083	0.293647
ENSMUSG00000072849	Serpina1e	protein_coding	12	5.36223	7.28912	18.4153	1.77626e-05	0.00144439	0.300329
ENSMUSG00000019762	Iyd	protein_coding	10	3.55453	0.879797	18.3869	1.80289e-05	0.00145717	0.304815
ENSMUSG00000052974	Cyp2f2	protein_coding	7	2.40845	3.97751	18.3728	1.81628e-05	0.00145835	0.307061
ENSMUSG00000038641	Akr1d1	protein_coding	6	3.86673	2.03683	18.3624	1.82623e-05	0.00145835	0.308724
ENSMUSG00000025004	Cyp2c40	protein_coding	19	5.88681	-1.50796	18.3343	1.85345e-05	0.00147127	0.313306
ENSMUSG00000041698	Slco1a1	protein_coding	6	4.28593	2.79601	18.1176	2.07677e-05	0.00163879	0.351036
ENSMUSG00000020884	Asgr1	protein_coding	11	4.4184	3.45377	18.0962	2.1002e-05	0.00164077	0.354976
ENSMUSG00000022215	Fitm1	protein_coding	14	2.15839	0.38177	18.0867	2.11074e-05	0.00164077	0.356736
ENSMUSG00000022868	Ahsg	protein_coding	16	2.87405	6.59639	18.0818	2.11619e-05	0.00164077	0.357635
ENSMUSG00000079563	Pglyrp2	protein_coding	17	2.13779	1.33951	18.0661	2.13364e-05	0.00164474	0.360564
ENSMUSG00000066154	Mup3	protein_coding	4	5.06345	7.57619	18.0314	2.17296e-05	0.00166543	0.367188
ENSMUSG00000030359	Pzp	protein_coding	6	2.80208	3.9855	17.7752	2.48597e-05	0.00189444	0.420055
ENSMUSG00000028186	Uox	protein_coding	3	4.85168	4.79536	17.755	2.51254e-05	0.00190381	0.424519
ENSMUSG00000005547	Cyp2a5	protein_coding	7	4.42255	3.70243	17.6376	2.67256e-05	0.00201362	0.451529
ENSMUSG00000029102	Hgfac	protein_coding	5	3.2747	2.13686	17.5902	2.74e-05	0.00205283	0.462895
ENSMUSG00000024042	Sik1	protein_coding	17	-2.49976	6.03148	17.5443	2.80685e-05	0.00209117	0.474161
ENSMUSG00000063232	Serpina11	protein_coding	12	3.16423	-0.466892	17.5265	2.83338e-05	0.00209156	0.478614
ENSMUSG00000010601	Apol7a	protein_coding	15	3.78978	0.933653	17.5229	2.83874e-05	0.00209156	0.479491
ENSMUSG00000071551	Akr1c19	protein_coding	13	2.70451	0.994948	17.4956	2.87977e-05	0.00211013	0.486393
ENSMUSG00000038403	Hjv	protein_coding	3	4.39577	1.10676	17.4415	2.96284e-05	0.00215913	0.500393
ENSMUSG00000030666	Calcb	protein_coding	7	-2.44646	0.895632	17.3031	3.1867e-05	0.00230965	0.53817
ENSMUSG00000038224	Serpinf2	protein_coding	11	3.96203	3.40515	17.276	3.23249e-05	0.00233018	0.545871
ENSMUSG00000028356	Ambp	protein_coding	4	5.05677	4.97185	17.1812	3.39775e-05	0.00243613	0.573744
ENSMUSG00000030762	Aqp8	protein_coding	7	4.1266	1.54596	17.1387	3.47468e-05	0.00247797	0.586699
ENSMUSG00000035104	Eva1a	protein_coding	6	2.32796	0.75521	17.1044	3.53811e-05	0.00250979	0.597375
ENSMUSG00000029716	Tfr2	protein_coding	5	2.46384	3.26699	17.0818	3.58044e-05	0.00252637	0.604486
ENSMUSG00000001249	Hpn	protein_coding	7	3.18082	2.89832	17.0641	3.61394e-05	0.002527	0.610105
ENSMUSG00000036110	Slc17a2	protein_coding	13	4.06566	1.95269	17.0613	3.61923e-05	0.002527	0.610962
ENSMUSG00000096688	Mup17	protein_coding	4	5.90951	6.25897	16.9709	3.79576e-05	0.00263646	0.640725
ENSMUSG00000022464	Slc38a4	protein_coding	15	1.93639	4.54934	16.9598	3.81804e-05	0.00263819	0.644447
ENSMUSG00000029260	Ugt2b34	protein_coding	5	4.04032	3.09172	16.918	3.90301e-05	0.002683	0.658751
ENSMUSG00000071178	Serpina1b	protein_coding	12	4.73284	7.44465	16.9052	3.92937e-05	0.00268727	0.66316
ENSMUSG00000027249	F2	protein_coding	2	4.29304	4.85898	16.888	3.96513e-05	0.00269789	0.669155
ENSMUSG00000032758	Kap	protein_coding	6	9.20502	1.39261	16.8688	4.00544e-05	0.00271148	0.675918
ENSMUSG00000027761	Aadac	protein_coding	3	3.90824	3.13344	16.8456	4.05475e-05	0.002731	0.684199
ENSMUSG00000074115	Saa1	protein_coding	7	4.04216	-0.0875305	16.8177	4.11476e-05	0.00275749	0.694283
ENSMUSG00000035504	Reep6	protein_coding	10	1.80852	4.38333	16.7992	4.15508e-05	0.00277059	0.701044
ENSMUSG00000023829	Slc22a1	protein_coding	17	4.02452	2.72676	16.6329	4.5358e-05	0.00300941	0.765235
ENSMUSG00000034456	Uroc1	protein_coding	6	3.27241	2.82504	16.5928	4.63275e-05	0.00305851	0.781544
ENSMUSG00000022877	Hrg	protein_coding	16	4.6429	4.02374	16.5669	4.69631e-05	0.0030852	0.792221
ENSMUSG00000039323	Igfbp2	protein_coding	1	2.49716	3.08379	16.496	4.87532e-05	0.0031871	0.82237
ENSMUSG00000067285	Gm16223	protein_coding	5	2.56617	0.626357	16.4779	4.92217e-05	0.00320203	0.830223
ENSMUSG00000030237	Slco1a4	protein_coding	6	2.31808	-0.0191985	16.4563	4.97845e-05	0.00322292	0.839666
ENSMUSG00000038704	Aspdh	protein_coding	7	2.26467	1.61828	16.4251	5.06116e-05	0.00326064	0.853565
ENSMUSG00000037053	Azgp1	protein_coding	5	4.49309	4.58144	16.3837	5.17291e-05	0.00331661	0.872359
ENSMUSG00000066153	Mup21	protein_coding	4	4.78201	3.39598	16.363	5.22959e-05	0.00333691	0.881866
ENSMUSG00000051497	Kcnj16	protein_coding	11	5.63375	-1.67431	16.3111	5.37494e-05	0.00340226	0.906323
ENSMUSG00000032531	Amotl2	protein_coding	9	-1.77037	8.07439	16.3082	5.38303e-05	0.00340226	0.907632
ENSMUSG00000030500	Slc17a6	protein_coding	7	6.05009	-1.38265	16.2437	5.5694e-05	0.00349053	0.939
ENSMUSG00000026227	2810459M11Rik	protein_coding	1	2.83537	0.6466	16.2418	5.57504e-05	0.00349053	0.939896
ENSMUSG00000039519	Cyp7b1	protein_coding	3	1.62575	3.5412	16.1258	5.92723e-05	0.00369369	0.999212
ENSMUSG00000028539	Artn	protein_coding	4	-3.92737	-1.7158	16.1094	5.97867e-05	0.00370842	1
ENSMUSG00000067813	Xkr9	protein_coding	1	5.66047	-1.6617	15.9753	6.41754e-05	0.00396221	1
ENSMUSG00000041119	Pde9a	protein_coding	17	2.30229	-0.15818	15.9478	6.51138e-05	0.00400162	1
ENSMUSG00000060807	Serpina6	protein_coding	12	2.29958	3.07867	15.8968	6.689e-05	0.00409193	1
ENSMUSG00000021751	Acox2	protein_coding	14	2.28634	1.46231	15.8687	6.78926e-05	0.00412982	1
ENSMUSG00000029630	Cyp3a25	protein_coding	5	3.91089	3.05425	15.8549	6.83903e-05	0.00412982	1
ENSMUSG00000094806	Cyp2d10	protein_coding	15	4.49068	3.8761	15.8483	6.86297e-05	0.00412982	1
ENSMUSG00000033831	Fgb	protein_coding	3	4.52994	5.69591	15.845	6.87481e-05	0.00412982	1
ENSMUSG00000078675	Mup16	protein_coding	4	5.45607	5.50003	15.7838	7.10067e-05	0.00424637	1
ENSMUSG00000030834	Abcc6	protein_coding	7	3.19302	1.49804	15.7484	7.2351e-05	0.00430744	1
ENSMUSG00000009646	Pla2g12b	protein_coding	10	3.65949	-0.845452	15.6727	7.53019e-05	0.0044524	1
ENSMUSG00000032081	Apoc3	protein_coding	9	4.52037	5.19676	15.6689	7.54536e-05	0.0044524	1
ENSMUSG00000060613	Cyp2c70	protein_coding	19	4.27895	3.56388	15.6542	7.60426e-05	0.00446739	1
ENSMUSG00000042707	Dnali1	protein_coding	4	5.56073	-1.72326	15.6244	7.72511e-05	0.00451849	1
ENSMUSG00000021336	Slc17a4	protein_coding	13	3.04378	-0.0811789	15.608	7.79226e-05	0.00453785	1
ENSMUSG00000005681	Apoa2	protein_coding	1	4.32977	7.00423	15.5968	7.83891e-05	0.00454518	1
ENSMUSG00000017868	Sgk2	protein_coding	2	2.8066	-0.738178	15.5864	7.88185e-05	0.00455029	1
ENSMUSG00000078680	Mup10	protein_coding	4	5.11021	6.50372	15.5194	8.16635e-05	0.00469421	1
ENSMUSG00000032591	Mst1	protein_coding	9	2.71875	0.535192	15.4868	8.30826e-05	0.00475529	1
ENSMUSG00000040134	Rdh7	protein_coding	10	4.17898	4.21272	15.4563	8.44353e-05	0.00481206	1
ENSMUSG00000010825	Grid2ip	protein_coding	5	-2.22835	-0.219382	15.4384	8.52382e-05	0.00483714	1
ENSMUSG00000014542	Clec4f	protein_coding	6	3.22789	1.08135	15.3147	9.10059e-05	0.00514257	1
ENSMUSG00000051716	Apon	protein_coding	10	3.7597	2.58452	15.2379	9.4783e-05	0.00533341	1
ENSMUSG00000029269	Sult1b1	protein_coding	5	3.74717	-0.78088	15.1367	9.99996e-05	0.00558894	1
ENSMUSG00000015312	Gadd45b	protein_coding	10	-1.76144	7.08288	15.1336	0.000100162	0.00558894	1
ENSMUSG00000003585	Sec14l2	protein_coding	11	2.26715	4.03038	15.015	0.00010666	0.0059267	1
ENSMUSG00000032769	Trpa1	protein_coding	1	3.80853	-1.37409	14.9878	0.000108208	0.00598779	1
ENSMUSG00000062624	Cyp2c67	protein_coding	19	3.97676	2.56396	14.9634	0.000109618	0.00604075	1
ENSMUSG00000024029	Tff3	protein_coding	17	5.55966	-1.72426	14.9509	0.000110346	0.00605582	1
ENSMUSG00000023176	Cpn2	protein_coding	16	2.69165	2.2481	14.9368	0.000111176	0.00607636	1
ENSMUSG00000025194	Abcc2	protein_coding	19	2.79183	2.72847	14.8389	0.000117093	0.00637363	1
ENSMUSG00000025934	Gsta3	protein_coding	1	1.93979	0.446008	14.6723	0.000127911	0.00690616	1
ENSMUSG00000001670	Tat	protein_coding	8	4.11648	5.50348	14.6723	0.000127912	0.00690616	1
ENSMUSG00000025380	Fscn2	protein_coding	11	-3.0046	-1.38664	14.65	0.000129434	0.00694835	1
ENSMUSG00000020182	Ddc	protein_coding	11	1.57366	5.99804	14.6456	0.000129735	0.00694835	1
ENSMUSG00000032207	Lipc	protein_coding	9	2.34443	1.71988	14.614	0.00013193	0.00703764	1
ENSMUSG00000035540	Gc	protein_coding	5	4.63919	6.73201	14.594	0.000133342	0.0070846	1
ENSMUSG00000037942	Crp	protein_coding	1	3.51626	2.64046	14.5777	0.000134496	0.00711756	1
ENSMUSG00000078672	Mup20	protein_coding	4	5.33139	8.03736	14.4392	0.000144755	0.0076302	1
ENSMUSG00000047797	Gjb1	protein_coding	X	3.83855	3.18053	14.4089	0.000147106	0.00772359	1
ENSMUSG00000028238	Atp6v0d2	protein_coding	4	-1.27634	3.41565	14.3469	0.00015203	0.00795081	1
ENSMUSG00000054422	Fabp1	protein_coding	6	5.12048	6.38818	14.3301	0.000153389	0.00799056	1
ENSMUSG00000072423	Psmb11	protein_coding	14	-5.21149	-2.1434	14.3135	0.000154748	0.00799756	1
ENSMUSG00000094793	Mup12	protein_coding	4	5.53557	7.99117	14.3078	0.000155224	0.00799756	1
ENSMUSG00000014609	Chrne	protein_coding	11	-5.3387	-2.0762	14.3066	0.000155323	0.00799756	1
ENSMUSG00000078674	Mup18	protein_coding	4	5.64931	7.40223	14.2628	0.00015898	0.0081544	1
ENSMUSG00000028979	Masp2	protein_coding	4	2.70385	2.0644	14.2187	0.000162742	0.00829067	1
ENSMUSG00000030800	Prss8	protein_coding	7	5.46757	-1.78237	14.2171	0.00016288	0.00829067	1
ENSMUSG00000096674	Mup15	protein_coding	4	5.968	7.12641	14.1198	0.000171526	0.00869757	1
ENSMUSG00000032808	Cyp2c38	protein_coding	19	2.59659	-0.245666	14.055	0.000177541	0.00896846	1
ENSMUSG00000034837	Gnat1	protein_coding	9	3.02767	-0.890344	14.01	0.000181846	0.00915124	1
ENSMUSG00000019828	Grm1	protein_coding	10	5.46667	-1.78285	13.9553	0.000187205	0.00933685	1
ENSMUSG00000078683	Mup1	protein_coding	4	5.44987	7.74718	13.9513	0.000187608	0.00933685	1
ENSMUSG00000026874	Hc	protein_coding	2	4.09854	3.39027	13.9446	0.000188275	0.00933685	1
ENSMUSG00000021492	F12	protein_coding	13	3.3536	2.99287	13.944	0.000188335	0.00933685	1
ENSMUSG00000006529	Itih1	protein_coding	14	3.96966	3.1904	13.9148	0.000191284	0.00944793	1
ENSMUSG00000054827	Cyp2c50	protein_coding	19	4.15651	3.83722	13.8928	0.000193536	0.00952391	1
ENSMUSG00000019359	Gdpd2	protein_coding	X	3.14965	-1.20962	13.8778	0.000195092	0.00956516	1
ENSMUSG00000049493	Pls1	protein_coding	9	3.1414	-1.215	13.8197	0.000201216	0.00978108	1
ENSMUSG00000110439	Mup22	protein_coding	4	5.2255	7.79984	13.8177	0.000201434	0.00978108	1
ENSMUSG00000029597	Sds	protein_coding	5	2.19387	1.29685	13.8152	0.000201696	0.00978108	1
ENSMUSG00000020609	Apob	protein_coding	12	4.30817	5.95177	13.7974	0.000203614	0.00983832	1
ENSMUSG00000033249	Hsf4	protein_coding	8	-1.44846	2.01557	13.5385	0.000233715	0.011252	1
ENSMUSG00000030307	Slc6a11	protein_coding	6	6.37983	-1.13617	13.5171	0.000236403	0.0113405	1
ENSMUSG00000079015	Serpina1c	protein_coding	12	4.61753	6.06443	13.506	0.0002378	0.0113666	1
ENSMUSG00000035451	Foxa1	protein_coding	12	3.89174	-1.32298	13.4946	0.000239246	0.0113949	1
ENSMUSG00000066366	Serpina1a	protein_coding	12	4.5442	7.08426	13.3238	0.000262057	0.0124369	1
ENSMUSG00000036083	Slc17a3	protein_coding	13	2.29848	1.22546	13.1703	0.000284421	0.0134504	1
ENSMUSG00000010651	Acaa1b	protein_coding	9	1.62695	5.41809	13.1607	0.000285877	0.0134715	1
ENSMUSG00000059908	Mug1	protein_coding	6	4.45395	5.88051	13.1449	0.000288304	0.0135157	1
ENSMUSG00000041857	Oosp1	protein_coding	19	5.26894	-1.90305	13.1414	0.000288842	0.0135157	1
ENSMUSG00000020411	Nipal4	protein_coding	11	-5.06828	-2.21412	13.0701	0.000300042	0.0139907	1
ENSMUSG00000055865	Tafa3	protein_coding	3	-2.69295	-1.30396	13.0229	0.000307701	0.0142978	1
ENSMUSG00000020447	Npc1l1	protein_coding	11	-2.85995	-1.47328	13.0068	0.000310357	0.0143245	1
ENSMUSG00000036834	Plch1	protein_coding	3	5.25621	-1.90942	13.002	0.000311162	0.0143245	1
ENSMUSG00000068086	Cyp2d9	protein_coding	15	4.36397	4.84677	13	0.000311498	0.0143245	1
ENSMUSG00000068079	Tcf15	protein_coding	2	-1.59036	0.568061	12.9905	0.000313072	0.0143474	1
ENSMUSG00000099518	Gm13275	protein_coding	4	-5.06165	-2.21669	12.9733	0.000315962	0.0144303	1
ENSMUSG00000030945	Acsm2	protein_coding	7	7.31539	-0.354835	12.9546	0.000319132	0.0145253	1
ENSMUSG00000078687	Mup8	protein_coding	4	5.35993	5.89766	12.9386	0.000321868	0.0146	1
ENSMUSG00000046215	Rprml	protein_coding	11	-3.07438	-1.34225	12.921	0.000324914	0.0146882	1
ENSMUSG00000029368	Alb	protein_coding	5	4.50475	10.1517	12.8946	0.000329527	0.0148362	1
ENSMUSG00000073834	Mup11	protein_coding	4	5.04666	7.38706	12.8896	0.000330413	0.0148362	1
ENSMUSG00000027048	Abcb11	protein_coding	2	3.39399	2.07691	12.8626	0.000335214	0.0150013	1
ENSMUSG00000023914	Mep1a	protein_coding	17	5.53428	-1.73313	12.795	0.000347542	0.0154631	1
ENSMUSG00000078650	G6pc	protein_coding	11	2.47547	3.3298	12.7934	0.000347853	0.0154631	1
ENSMUSG00000033898	Cfhr2	protein_coding	1	2.74375	3.26343	12.7461	0.000356748	0.0158059	1
ENSMUSG00000045991	Onecut2	protein_coding	18	1.64654	1.33333	12.6712	0.000371336	0.0163977	1
ENSMUSG00000048387	Osr1	protein_coding	12	-1.88343	0.072992	12.6594	0.000373691	0.0164472	1
ENSMUSG00000052562	Slc22a30	protein_coding	19	2.94537	2.35259	12.6449	0.000376599	0.0165207	1
ENSMUSG00000051225	Fam83a	protein_coding	15	-2.00527	0.449971	12.5809	0.000389699	0.0170393	1
ENSMUSG00000024411	Aqp4	protein_coding	18	2.57814	-0.901822	12.5593	0.000394233	0.0171812	1
ENSMUSG00000032083	Apoa1	protein_coding	9	4.52253	7.60117	12.5271	0.000401089	0.0174231	1
ENSMUSG00000061808	Ttr	protein_coding	18	4.502	6.84675	12.3069	0.000451288	0.0195401	1
ENSMUSG00000025075	Habp2	protein_coding	19	3.05004	1.76405	12.2992	0.000453156	0.0195575	1
ENSMUSG00000006345	Ggt1	protein_coding	10	5.3503	-1.84966	12.2761	0.000458789	0.0197367	1
ENSMUSG00000002588	Pon1	protein_coding	6	1.72753	4.12878	12.2647	0.000461601	0.0197938	1
ENSMUSG00000022057	Adamdec1	protein_coding	14	1.82008	0.354377	12.1424	0.000492896	0.021068	1
ENSMUSG00000059481	Plg	protein_coding	17	4.21166	4.71602	12.0641	0.000514015	0.0218942	1
ENSMUSG00000018259	Prl8a2	protein_coding	13	1.44898	1.27336	12.0587	0.000515508	0.0218942	1
ENSMUSG00000035191	Rfpl4	protein_coding	7	3.043	-1.28772	12.0409	0.000520468	0.0220347	1
ENSMUSG00000017950	Hnf4a	protein_coding	2	3.76433	3.21496	12.0348	0.000522166	0.0220366	1
ENSMUSG00000073830	Mup14	protein_coding	4	5.29843	7.31131	11.9506	0.000546288	0.0229819	1
ENSMUSG00000046856	Gpr1	protein_coding	1	2.28039	-0.325069	11.9362	0.00055055	0.0230883	1
ENSMUSG00000022871	Fetub	protein_coding	16	2.28699	3.78311	11.9193	0.000555556	0.0232252	1
ENSMUSG00000046593	Tmem215	protein_coding	4	-1.51161	0.509973	11.8551	0.000575026	0.0239641	1
ENSMUSG00000097050	Gm9918	protein_coding	15	-4.89928	-2.29241	11.8415	0.000579253	0.024065	1
ENSMUSG00000003545	Fosb	protein_coding	7	-3.17106	4.10881	11.8181	0.000586568	0.0242932	1
ENSMUSG00000028603	Scp2	protein_coding	4	1.30399	4.05021	11.7519	0.000607813	0.0250952	1
ENSMUSG00000000731	Aire	protein_coding	10	-4.90448	-2.29032	11.7412	0.000611329	0.0251624	1
ENSMUSG00000055409	Nell1	protein_coding	7	1.98861	1.64277	11.6934	0.000627207	0.0257366	1
ENSMUSG00000073842	Mup7	protein_coding	4	5.22095	8.95173	11.6781	0.000632408	0.0258704	1
ENSMUSG00000024647	Cbln2	protein_coding	18	2.68672	-1.13375	11.6546	0.000640453	0.0260602	1
ENSMUSG00000110234	Gm45799	protein_coding	7	-3.51611	-1.94063	11.6531	0.000640957	0.0260602	1
ENSMUSG00000030674	Qprt	protein_coding	7	1.89563	2.21657	11.5917	0.000662471	0.0267693	1
ENSMUSG00000026285	Pdcd1	protein_coding	1	-2.2186	-1.01682	11.5868	0.00066421	0.0267693	1
ENSMUSG00000032360	Hcrtr2	protein_coding	9	2.67053	-1.14253	11.5861	0.000664467	0.0267693	1
ENSMUSG00000078964	Ces1b	protein_coding	8	3.2819	0.899771	11.5806	0.000666427	0.0267693	1
ENSMUSG00000051906	Cd209f	protein_coding	8	-1.65938	0.0851543	11.4978	0.000696775	0.0278774	1
ENSMUSG00000042686	Jph1	protein_coding	1	-3.03731	-1.71238	11.4927	0.000698696	0.0278774	1
ENSMUSG00000039989	Cbx4	protein_coding	11	-1.13037	8.06836	11.4885	0.000700284	0.0278774	1
ENSMUSG00000004038	Gstm3	protein_coding	3	1.88514	0.0779138	11.4807	0.000703212	0.0279107	1
ENSMUSG00000062327	T	protein_coding	17	-4.90846	-2.28927	11.3931	0.000737176	0.0291719	1
ENSMUSG00000046160	Olig1	protein_coding	16	3.11101	-1.24279	11.3875	0.000739404	0.0291735	1
ENSMUSG00000089873	Mup13	protein_coding	4	5.15865	6.93232	11.377	0.000743578	0.0292516	1
ENSMUSG00000069922	Ces3a	protein_coding	8	4.39537	5.32239	11.3574	0.000751475	0.0294144	1
ENSMUSG00000056130	Ticam2	protein_coding	18	-1.53158	0.554804	11.3558	0.000752128	0.0294144	1
ENSMUSG00000041044	Lrit1	protein_coding	14	5.03266	-2.03769	11.3373	0.000759675	0.0296227	1
ENSMUSG00000023034	Nr4a1	protein_coding	15	-1.84911	9.7733	11.2946	0.000777336	0.030223	1
ENSMUSG00000033737	Fndc3c1	protein_coding	X	3.33849	-0.313284	11.2495	0.000796426	0.0308752	1
ENSMUSG00000044378	Slc15a5	protein_coding	6	2.06455	-0.481031	11.1705	0.000831076	0.0321251	1
ENSMUSG00000056035	Cyp3a11	protein_coding	5	3.97424	4.43876	11.1581	0.000836668	0.0322478	1
ENSMUSG00000038009	Dnajc22	protein_coding	15	2.78244	0.883414	11.143	0.000843494	0.0324049	1
ENSMUSG00000042671	Rgs8	protein_coding	1	5.25132	-1.90993	11.1384	0.000845605	0.0324049	1
ENSMUSG00000062181	Ces3b	protein_coding	8	4.07886	3.9493	11.1149	0.000856354	0.0327228	1
ENSMUSG00000026826	Nr4a2	protein_coding	2	-2.40247	5.71924	11.0824	0.000871502	0.0331479	1
ENSMUSG00000062480	Acat3	protein_coding	17	1.3605	3.31142	11.0804	0.000872449	0.0331479	1
ENSMUSG00000055312	Them7	protein_coding	2	2.09351	-0.318734	11.0115	0.000905466	0.0343046	1
ENSMUSG00000067767	Clec4b2	protein_coding	6	6.61821	-0.99401	10.965	0.000928478	0.0350768	1
ENSMUSG00000033383	Rtp1	protein_coding	16	5.01315	-2.04642	10.9578	0.000932092	0.0351139	1
ENSMUSG00000028158	Mttp	protein_coding	3	1.28112	3.46549	10.9393	0.000941472	0.0353673	1
ENSMUSG00000078688	Mup2	protein_coding	4	4.78704	6.27016	10.8991	0.000962133	0.0360419	1
ENSMUSG00000052135	Foxo6	protein_coding	4	-1.81024	0.229881	10.876	0.000974179	0.0363909	1
ENSMUSG00000028001	Fga	protein_coding	3	4.09887	5.65126	10.8704	0.000977148	0.0363999	1
ENSMUSG00000028825	Rhd	protein_coding	4	-2.06691	0.187936	10.8451	0.000990596	0.0367981	1
ENSMUSG00000021213	Akr1c13	protein_coding	13	1.29497	4.09568	10.8306	0.000998383	0.0369843	1
ENSMUSG00000044017	Adgrd1	protein_coding	5	-1.30292	1.33147	10.8104	0.00100933	0.0372863	1
ENSMUSG00000026787	Gad2	protein_coding	2	6.41934	-1.10137	10.7986	0.00101578	0.0374208	1
ENSMUSG00000030149	Klrk1	protein_coding	6	-1.30688	1.5441	10.7578	0.0010384	0.0380486	1
ENSMUSG00000027971	Ndst4	protein_coding	3	5.01605	-2.04475	10.7576	0.00103853	0.0380486	1
ENSMUSG00000021763	Cspg4b	protein_coding	13	-1.47424	0.895916	10.7467	0.00104467	0.0381688	1
ENSMUSG00000049241	Hcar1	protein_coding	5	-1.06724	2.88682	10.7075	0.00106701	0.0388784	1
ENSMUSG00000017453	Pipox	protein_coding	11	1.60707	3.08189	10.678	0.00108419	0.0393969	1
ENSMUSG00000026870	Cutal	protein_coding	2	2.25259	0.2585	10.6687	0.00108961	0.0394615	1
ENSMUSG00000089678	Agxt2	protein_coding	15	1.31952	2.21907	10.6649	0.00109189	0.0394615	1
ENSMUSG00000038173	Enpp6	protein_coding	8	1.46148	1.1937	10.5555	0.00115846	0.0417543	1
ENSMUSG00000024936	Kcnk7	protein_coding	19	-3.39587	-2.00489	10.535	0.00117134	0.042105	1
ENSMUSG00000062464	Cyp4f37	protein_coding	17	-3.39303	-2.00356	10.5154	0.00118383	0.0424394	1
ENSMUSG00000033963	Fancd2os	protein_coding	6	4.89306	-2.11248	10.497	0.00119565	0.0427484	1
ENSMUSG00000026167	Wnt10a	protein_coding	1	-1.79899	0.528276	10.4719	0.00121204	0.0432182	1
ENSMUSG00000068860	Gm128	protein_coding	3	-1.85545	-0.545283	10.46	0.00121989	0.0433823	1
ENSMUSG00000078673	Mup19	protein_coding	4	5.10333	7.33142	10.4346	0.00123674	0.0438645	1
ENSMUSG00000038379	Ttk	protein_coding	9	1.78122	-0.193628	10.4263	0.00124232	0.0439455	1
ENSMUSG00000006313	Upk1a	protein_coding	7	-1.70615	-0.394049	10.4044	0.00125716	0.044353	1
ENSMUSG00000004894	Hapln2	protein_coding	3	5.01995	-2.04284	10.3567	0.00129005	0.0453931	1
ENSMUSG00000061292	Cyp3a59	protein_coding	5	5.05865	-2.03062	10.3439	0.00129905	0.0455896	1
ENSMUSG00000024565	Sall3	protein_coding	18	-4.71973	-2.37093	10.3276	0.00131059	0.0458345	1
ENSMUSG00000104445	Rhbg	protein_coding	3	-4.72128	-2.3704	10.3211	0.00131516	0.0458345	1
ENSMUSG00000043418	Lrit2	protein_coding	14	4.89835	-2.11002	10.3195	0.00131634	0.0458345	1
ENSMUSG00000020096	Tbata	protein_coding	10	-4.7123	-2.37358	10.3026	0.00132839	0.0461337	1
ENSMUSG00000032310	Cyp1a2	protein_coding	9	3.71952	3.63201	10.2542	0.00136371	0.0472374	1
ENSMUSG00000037568	Vash2	protein_coding	1	-2.20497	-1.18369	10.2471	0.00136902	0.0472983	1
ENSMUSG00000044005	Gls2	protein_coding	10	1.45616	3.3003	10.2151	0.00139296	0.0480009	1
ENSMUSG00000027253	Lrp4	protein_coding	2	-1.15264	3.49844	10.168	0.00142897	0.0489888	1
ENSMUSG00000060257	Scrt2	protein_coding	2	-1.46414	0.162553	10.168	0.00142897	0.0489888	1
ENSMUSG00000038418	Egr1	protein_coding	18	-1.95494	7.97771	10.1626	0.00143322	0.0490083	1
ENSMUSG00000028088	Fmo5	protein_coding	3	1.34055	5.27558	10.1101	0.00147458	0.0502939	1
ENSMUSG00000079445	B3gnt7	protein_coding	1	-2.25603	-1.34157	9.97068	0.00159053	0.0540306	1
ENSMUSG00000031271	Serpina7	protein_coding	X	2.5088	-1.25396	9.96645	0.00159418	0.0540306	1
ENSMUSG00000053024	Cntn2	protein_coding	1	5.24396	-1.91126	9.96129	0.00159866	0.0540306	1
ENSMUSG00000075219	Olfr994	protein_coding	2	2.44991	-0.995233	9.95935	0.00160035	0.0540306	1
ENSMUSG00000022323	Rida	protein_coding	15	1.31524	5.08579	9.91209	0.00164197	0.0552958	1
ENSMUSG00000037686	Aspg	protein_coding	12	2.14245	3.06975	9.79435	0.00175049	0.0588021	1
ENSMUSG00000059434	Gckr	protein_coding	5	2.28165	2.00473	9.78627	0.0017582	0.0589126	1
ENSMUSG00000033860	Fgg	protein_coding	3	4.03355	5.23568	9.74426	0.00179884	0.0600188	1
ENSMUSG00000026614	Slc30a10	protein_coding	1	2.72656	-0.157704	9.73897	0.00180402	0.0600188	1
ENSMUSG00000039114	Nrn1	protein_coding	13	1.25257	2.10686	9.73413	0.00180878	0.0600188	1
ENSMUSG00000076439	Mog	protein_coding	17	5.13306	-1.97622	9.73368	0.00180922	0.0600188	1
ENSMUSG00000035041	Creb3l3	protein_coding	10	2.04921	2.77015	9.7182	0.00182452	0.0602867	1
ENSMUSG00000028520	4921539E11Rik	protein_coding	4	-2.83049	-1.82259	9.71637	0.00182633	0.0602867	1
ENSMUSG00000062329	Cytl1	protein_coding	5	1.82767	-0.51403	9.62906	0.00191522	0.0630649	1
ENSMUSG00000038599	Capn8	protein_coding	1	4.75398	-2.18372	9.58936	0.00195709	0.0642846	1
ENSMUSG00000003053	Cyp2c29	protein_coding	19	3.80058	4.626	9.56992	0.00197792	0.0648092	1
ENSMUSG00000026348	Acmsd	protein_coding	1	4.75363	-2.18401	9.55449	0.00199461	0.065196	1
ENSMUSG00000025014	Dntt	protein_coding	19	4.75595	-2.18291	9.54619	0.00200365	0.0652714	1
ENSMUSG00000032671	A930018P22Rik	protein_coding	2	4.74762	-2.18706	9.54339	0.00200671	0.0652714	1
ENSMUSG00000027015	Cybrd1	protein_coding	2	-1.56753	0.366985	9.53459	0.00201636	0.0654257	1
ENSMUSG00000095620	Csta2	protein_coding	16	2.38727	-1.03537	9.52025	0.00203217	0.0657788	1
ENSMUSG00000037797	Adh4	protein_coding	3	2.21767	1.09888	9.44332	0.00211919	0.0684294	1
ENSMUSG00000021211	Akr1c12	protein_coding	13	1.70672	1.59033	9.43604	0.00212762	0.0685358	1
ENSMUSG00000052837	Junb	protein_coding	8	-2.29016	7.72304	9.42945	0.00213528	0.0685816	1
ENSMUSG00000045903	Npas4	protein_coding	19	-1.92953	-0.916846	9.42598	0.00213933	0.0685816	1
ENSMUSG00000021337	Scgn	protein_coding	13	1.34715	3.93866	9.40439	0.00216466	0.0692272	1
ENSMUSG00000028635	Edn2	protein_coding	4	4.75718	-2.18291	9.39054	0.00218108	0.0695854	1
ENSMUSG00000032572	Col6a4	protein_coding	9	-3.26196	-2.07107	9.38178	0.00219153	0.0697519	1
ENSMUSG00000060913	Trim55	protein_coding	3	-2.51998	-1.65891	9.36702	0.00220924	0.0700456	1
ENSMUSG00000026121	Sema4c	protein_coding	1	-1.18074	4.86576	9.36535	0.00221126	0.0700456	1
ENSMUSG00000079105	C7	protein_coding	15	-1.29327	6.02744	9.35308	0.00222611	0.0703487	1
ENSMUSG00000023043	Krt18	protein_coding	15	1.78711	1.79831	9.34561	0.0022352	0.0704693	1
ENSMUSG00000017007	Rbpjl	protein_coding	2	-3.25739	-2.06996	9.34073	0.00224117	0.0704906	1
ENSMUSG00000028172	Tacr3	protein_coding	3	4.74272	-2.18925	9.3263	0.00225888	0.0708805	1
ENSMUSG00000035459	Stab2	protein_coding	10	2.76232	-0.78671	9.30496	0.00228534	0.0715426	1
ENSMUSG00000048764	Tmprss11f	protein_coding	5	4.73543	-2.19234	9.25662	0.00234645	0.0732837	1
ENSMUSG00000026686	Lmx1a	protein_coding	1	-2.51698	-1.66028	9.24745	0.00235824	0.0734796	1
ENSMUSG00000036216	Leap2	protein_coding	11	1.98797	0.404734	9.23204	0.00237817	0.0738372	1
ENSMUSG00000033453	Adamts15	protein_coding	9	-1.22721	2.7362	9.23002	0.00238079	0.0738372	1
ENSMUSG00000015880	Ncapg	protein_coding	5	1.35884	0.594789	9.22258	0.00239048	0.0739658	1
ENSMUSG00000029370	Rassf6	protein_coding	5	1.45229	1.14553	9.20847	0.00240898	0.0741061	1
ENSMUSG00000031995	St14	protein_coding	9	-1.64245	-0.345145	9.20333	0.00241576	0.0741061	1
ENSMUSG00000031994	Adamts8	protein_coding	9	-2.26188	-1.33946	9.20279	0.00241647	0.0741061	1
ENSMUSG00000058022	Adtrp	protein_coding	13	1.66663	2.5269	9.2022	0.00241724	0.0741061	1
ENSMUSG00000020679	Hnf1b	protein_coding	11	2.36897	-1.05746	9.18974	0.00243375	0.0744411	1
ENSMUSG00000064225	Paqr9	protein_coding	9	1.61362	3.43888	9.18306	0.00244266	0.0745291	1
ENSMUSG00000059325	Hopx	protein_coding	5	1.33668	1.41785	9.1792	0.00244781	0.0745291	1
ENSMUSG00000023345	Poc1a	protein_coding	9	-1.15292	1.33634	9.16733	0.00246374	0.0748433	1
ENSMUSG00000063354	Slc39a4	protein_coding	15	1.93283	0.0117338	9.15741	0.00247713	0.0749994	1
ENSMUSG00000035383	Pmch	protein_coding	10	4.88187	-2.11545	9.1552	0.00248012	0.0749994	1
ENSMUSG00000091705	H2-Q2	protein_coding	17	2.44508	-1.29227	9.14073	0.00249981	0.07527	1
ENSMUSG00000035621	Midn	protein_coding	10	-1.29874	6.1538	9.14033	0.00250036	0.07527	1
ENSMUSG00000041577	Prelp	protein_coding	1	-1.14751	3.0763	9.12367	0.00252323	0.0757874	1
ENSMUSG00000092094	Zfp804b	protein_coding	5	2.68516	-1.51904	9.07743	0.00258783	0.0775531	1
ENSMUSG00000035472	Slc25a21	protein_coding	12	2.24049	-1.13807	9.07271	0.00259452	0.0775792	1
ENSMUSG00000029816	Gpnmb	protein_coding	6	-1.53032	6.29155	9.06575	0.00260442	0.0775804	1
ENSMUSG00000070524	Fcrlb	protein_coding	1	-2.07444	-1.25834	9.06191	0.0026099	0.0775804	1
ENSMUSG00000087006	Gm13889	protein_coding	2	-1.0354	3.2634	9.06042	0.00261201	0.0775804	1
ENSMUSG00000053367	Epp13	protein_coding	7	-4.50414	-2.45757	9.03265	0.002652	0.0785929	1
ENSMUSG00000017195	Zpbp2	protein_coding	11	2.10085	-0.996578	9.02275	0.00266639	0.0787336	1
ENSMUSG00000000805	Car4	protein_coding	11	1.51255	1.36223	9.01929	0.00267145	0.0787336	1
ENSMUSG00000028680	Plk3	protein_coding	4	-1.60877	5.19235	9.01724	0.00267445	0.0787336	1
ENSMUSG00000107482	Etfbl	protein_coding	7	-1.89063	-0.832382	9.00635	0.00269043	0.0790293	1
ENSMUSG00000025991	Cps1	protein_coding	1	3.93912	5.72859	9.00209	0.00269671	0.0790398	1
ENSMUSG00000052595	A1cf	protein_coding	19	2.24129	0.880478	8.95186	0.00277187	0.0809836	1
ENSMUSG00000049630	C1ql3	protein_coding	2	2.67428	-1.52432	8.94968	0.00277518	0.0809836	1
ENSMUSG00000044217	Aqp5	protein_coding	15	-2.19946	-1.19144	8.911	0.00283458	0.0825365	1
ENSMUSG00000049382	Krt8	protein_coding	15	2.00202	1.88551	8.8808	0.00288186	0.0837304	1
ENSMUSG00000034435	Tmem30b	protein_coding	12	2.64999	-0.618194	8.87648	0.00288868	0.0837339	1
ENSMUSG00000024989	Cep55	protein_coding	19	1.53796	0.0716888	8.87278	0.00289454	0.0837339	1
ENSMUSG00000029384	2010109A12Rik	protein_coding	5	1.69976	-0.359434	8.86457	0.00290758	0.0839292	1
ENSMUSG00000021359	Tfap2a	protein_coding	13	-2.49309	-1.42401	8.80932	0.00299696	0.0863221	1
ENSMUSG00000094282	Cfap73	protein_coding	5	-2.71582	-1.87883	8.71451	0.00315687	0.0906539	1
ENSMUSG00000092032	Vmn2r59	protein_coding	7	1.68389	-0.374364	8.71216	0.00316094	0.0906539	1
ENSMUSG00000007653	Gabrb2	protein_coding	11	4.7373	-2.19035	8.70377	0.00317553	0.0908282	1
ENSMUSG00000036357	Gpr101	protein_coding	X	4.73729	-2.19035	8.70084	0.00318064	0.0908282	1
ENSMUSG00000035930	Chst4	protein_coding	8	-1.38846	0.124641	8.69289	0.00319454	0.0910303	1
ENSMUSG00000022514	Il1rap	protein_coding	16	1.41833	2.7027	8.68898	0.0032014	0.0910311	1
ENSMUSG00000021620	Acot12	protein_coding	13	1.09157	2.98793	8.64434	0.00328079	0.09309	1
ENSMUSG00000070880	Gad1	protein_coding	2	-1.16258	2.94959	8.63301	0.00330126	0.0934721	1
ENSMUSG00000028655	Mfsd2a	protein_coding	4	1.33224	2.25546	8.62607	0.00331385	0.0936297	1
ENSMUSG00000062082	Cd200r4	protein_coding	16	-1.52778	-0.344233	8.61224	0.00333911	0.0941438	1
ENSMUSG00000095514	D13Ertd608e	protein_coding	13	4.57936	-2.26903	8.60719	0.00334838	0.0942062	1
ENSMUSG00000009614	Sardh	protein_coding	2	1.22145	3.39571	8.5967	0.00336774	0.0945512	1
ENSMUSG00000032204	Aqp9	protein_coding	9	2.10763	2.42382	8.54269	0.00346912	0.0971932	1
ENSMUSG00000030108	Slc6a13	protein_coding	6	1.26749	2.88378	8.52437	0.00350423	0.0978112	1
ENSMUSG00000117853	Vmn1r88	protein_coding	7	4.58053	-2.26821	8.52352	0.00350585	0.0978112	1
ENSMUSG00000057425	Ugt2b37	protein_coding	5	4.57944	-2.26874	8.51581	0.00352074	0.0979216	1
ENSMUSG00000018925	Heatr9	protein_coding	11	-2.71533	-1.87581	8.51387	0.0035245	0.0979216	1
ENSMUSG00000037025	Foxa2	protein_coding	2	2.81177	-0.754081	8.50701	0.00353782	0.0980874	1
ENSMUSG00000019232	Etnppl	protein_coding	3	1.5827	1.71135	8.48162	0.00358752	0.0992589	1
ENSMUSG00000047810	Ccdc88b	protein_coding	19	-1.0185	2.3631	8.4605	0.00362942	0.100195	1
ENSMUSG00000017817	Jph2	protein_coding	2	-1.04839	3.10074	8.45701	0.00363639	0.100195	1
ENSMUSG00000032854	Ugt8a	protein_coding	3	4.57561	-2.27042	8.45111	0.00364821	0.100314	1
ENSMUSG00000030968	Pdilt	protein_coding	7	3.18352	-1.77807	8.41647	0.00371836	0.102032	1
ENSMUSG00000025484	Bet1l	protein_coding	7	-1.32376	0.63947	8.38804	0.00377698	0.103408	1
ENSMUSG00000042425	Frmpd3	protein_coding	X	4.57633	-2.26985	8.38466	0.00378401	0.103408	1
ENSMUSG00000039196	Orm1	protein_coding	4	1.42057	4.80783	8.32687	0.00390628	0.106225	1
ENSMUSG00000060459	Kng2	protein_coding	16	1.63075	3.20509	8.32456	0.00391125	0.106225	1
ENSMUSG00000095407	Tmem200c	protein_coding	17	-1.24872	1.29354	8.32371	0.00391309	0.106225	1
ENSMUSG00000026650	Meig1	protein_coding	2	1.86923	-0.780529	8.32078	0.00391941	0.106225	1
ENSMUSG00000046834	Krt1	protein_coding	15	-2.0086	-1.29786	8.31534	0.00393116	0.106225	1
ENSMUSG00000074218	Cox7a1	protein_coding	7	1.45551	4.17777	8.31362	0.00393488	0.106225	1
ENSMUSG00000029664	Tfpi2	protein_coding	6	1.53735	1.46555	8.28466	0.00399814	0.107715	1
ENSMUSG00000051726	Kcnf1	protein_coding	12	-1.112	1.46383	8.24478	0.00408694	0.109885	1
ENSMUSG00000028451	1700022I11Rik	protein_coding	4	3.05384	-1.84928	8.24032	0.004097	0.109934	1
ENSMUSG00000030470	Csrp3	protein_coding	7	2.59451	-1.57613	8.22497	0.00413179	0.110645	1
ENSMUSG00000070473	Cldn3	protein_coding	5	1.56217	0.920658	8.21697	0.00415003	0.110911	1
ENSMUSG00000037995	Igsf9	protein_coding	1	-1.22876	1.91783	8.21044	0.00416501	0.111088	1
ENSMUSG00000073988	Ttpa	protein_coding	4	1.17709	4.09908	8.19384	0.00420329	0.111886	1
ENSMUSG00000074934	Grem1	protein_coding	2	-1.49602	1.383	8.18768	0.00421759	0.111892	1
ENSMUSG00000072676	Tmem254a	protein_coding	14	1.56526	-0.248204	8.18577	0.00422202	0.111892	1
ENSMUSG00000031932	Gpr83	protein_coding	9	3.05108	-1.85086	8.1815	0.00423198	0.111892	1
ENSMUSG00000040495	Chrm4	protein_coding	2	-2.09661	-1.41971	8.17931	0.0042371	0.111892	1
ENSMUSG00000047298	Kcnv2	protein_coding	19	3.05322	-1.84825	8.17568	0.00424559	0.111895	1
ENSMUSG00000031665	Sall1	protein_coding	8	2.04275	-1.03661	8.15494	0.00429439	0.112958	1
ENSMUSG00000020893	Per1	protein_coding	11	-1.35013	6.84794	8.14255	0.00432385	0.113509	1
ENSMUSG00000046814	Gchfr	protein_coding	2	1.23203	2.17047	8.11534	0.00438922	0.114806	1
ENSMUSG00000020872	Tac4	protein_coding	11	-3.11073	-2.14097	8.11482	0.00439048	0.114806	1
ENSMUSG00000070360	Amy2a1	protein_coding	3	4.61095	-2.25809	8.08994	0.00445117	0.116165	1
ENSMUSG00000037446	Tulp1	protein_coding	17	-2.24251	-1.55949	8.07087	0.00449825	0.117165	1
ENSMUSG00000025127	Gcgr	protein_coding	11	1.44928	3.15868	8.03624	0.00458507	0.119193	1
ENSMUSG00000042096	Dao	protein_coding	5	4.569	-2.27157	8.03012	0.00460059	0.119364	1
ENSMUSG00000030310	Slc6a1	protein_coding	6	3.03093	-0.872035	8.02056	0.00462494	0.119641	1
ENSMUSG00000055373	Fut9	protein_coding	4	2.36298	-1.34637	8.01888	0.00462922	0.119641	1
ENSMUSG00000026683	Nuf2	protein_coding	1	1.24876	0.736479	8.01311	0.004644	0.119791	1
ENSMUSG00000024254	Abcg8	protein_coding	17	1.71876	-0.350598	7.9995	0.00467902	0.120461	1
ENSMUSG00000021490	Slc34a1	protein_coding	13	4.53653	-0.0993863	7.97664	0.00473848	0.121757	1
ENSMUSG00000067279	Ppp1r3c	protein_coding	19	1.14826	3.42346	7.95451	0.00479676	0.123018	1
ENSMUSG00000020098	Pcbd1	protein_coding	10	1.34151	4.80057	7.94489	0.00482234	0.123436	1
ENSMUSG00000031610	Scrg1	protein_coding	8	1.36354	1.21007	7.9365	0.00484476	0.123773	1
ENSMUSG00000031767	Nudt7	protein_coding	8	1.16166	5.50008	7.92342	0.00487989	0.124288	1
ENSMUSG00000022212	Cpne6	protein_coding	14	2.30359	-1.38528	7.92206	0.00488356	0.124288	1
ENSMUSG00000057400	Ces1c	protein_coding	8	3.69675	5.43607	7.90421	0.004932	0.125281	1
ENSMUSG00000035355	Kcnh4	protein_coding	11	-1.90474	-0.618506	7.87618	0.00500901	0.126978	1
ENSMUSG00000030244	Gys2	protein_coding	6	1.60411	3.5175	7.87299	0.00501785	0.126978	1
ENSMUSG00000034786	Gpsm3	protein_coding	17	-1.18644	1.75718	7.8432	0.00510123	0.128842	1
ENSMUSG00000023931	Efhb	protein_coding	17	-1.65175	-0.85876	7.8367	0.00511959	0.128842	1
ENSMUSG00000053693	Mast1	protein_coding	8	-1.16679	0.973411	7.83639	0.00512047	0.128842	1
ENSMUSG00000053560	Ier2	protein_coding	8	-1.21572	5.48841	7.7513	0.0053674	0.134801	1
ENSMUSG00000056749	Nfil3	protein_coding	13	-0.920677	4.60732	7.70731	0.00549976	0.137865	1
ENSMUSG00000045382	Cxcr4	protein_coding	1	-1.12138	7.47679	7.70151	0.00551748	0.13805	1
ENSMUSG00000046179	E2f8	protein_coding	7	1.71904	-0.460042	7.68901	0.00555581	0.138749	1
ENSMUSG00000063130	Calml3	protein_coding	13	-4.25169	-2.54985	7.68531	0.00556723	0.138774	1
ENSMUSG00000003032	Klf4	protein_coding	4	-1.01082	4.51389	7.66822	0.0056202	0.139737	1
ENSMUSG00000020867	Spata20	protein_coding	11	-4.25302	-2.5493	7.66609	0.00562681	0.139737	1
ENSMUSG00000049410	Zfp683	protein_coding	4	-1.47572	-0.517122	7.66092	0.00564298	0.139878	1
ENSMUSG00000023781	Hes7	protein_coding	11	-2.59383	-1.94058	7.64463	0.00569415	0.140623	1
ENSMUSG00000026934	Lhx3	protein_coding	2	-1.21138	1.13565	7.63445	0.00572638	0.140623	1
ENSMUSG00000043727	F830045P16Rik	protein_coding	2	-4.25021	-2.55039	7.63181	0.00573478	0.140623	1
ENSMUSG00000048480	Cxcr1	protein_coding	1	-4.25307	-2.5493	7.63039	0.00573929	0.140623	1
ENSMUSG00000070811	Sult2a2	protein_coding	7	-4.25307	-2.5493	7.62764	0.00574803	0.140623	1
ENSMUSG00000091594	Gm17067	protein_coding	7	-4.25308	-2.5493	7.62489	0.00575681	0.140623	1
ENSMUSG00000024485	Slc4a9	protein_coding	18	-4.25308	-2.5493	7.6224	0.00576477	0.140623	1
ENSMUSG00000028751	Pla2g2e	protein_coding	4	2.2967	-1.38638	7.62232	0.00576503	0.140623	1
ENSMUSG00000096330	Gm21976	protein_coding	13	-4.24876	-2.55094	7.62141	0.00576794	0.140623	1
ENSMUSG00000022123	Scel	protein_coding	14	1.98164	-1.07177	7.61056	0.00580273	0.140836	1
ENSMUSG00000057163	Prss2	protein_coding	6	-4.25462	-2.54875	7.60907	0.00580755	0.140836	1
ENSMUSG00000094626	Tmem121b	protein_coding	6	-4.25462	-2.54875	7.60881	0.00580837	0.140836	1
ENSMUSG00000022342	Kcnv1	protein_coding	15	-4.25011	-2.55039	7.60269	0.00582813	0.141059	1
ENSMUSG00000026429	Ube2t	protein_coding	1	1.30196	0.348453	7.5954	0.00585176	0.14117	1
ENSMUSG00000003309	Ap1m2	protein_coding	9	-4.25007	-2.55039	7.59298	0.0058596	0.14117	1
ENSMUSG00000023943	Sult1c1	protein_coding	17	-4.25007	-2.55039	7.59148	0.00586449	0.14117	1
ENSMUSG00000010122	Slc47a1	protein_coding	11	1.24465	2.25231	7.58505	0.00588543	0.141419	1
ENSMUSG00000043461	Sptssb	protein_coding	3	4.40584	-2.34733	7.57781	0.00590912	0.141733	1
ENSMUSG00000031289	Il13ra2	protein_coding	X	4.40895	-2.34592	7.57319	0.00592428	0.141842	1
ENSMUSG00000043705	Capn13	protein_coding	17	-4.25648	-2.54821	7.56108	0.00596423	0.142542	1
ENSMUSG00000053593	Fate1	protein_coding	X	-2.32037	-1.76539	7.54754	0.00600919	0.14336	1
ENSMUSG00000040627	Aicda	protein_coding	6	-4.24828	-2.55094	7.54053	0.00603261	0.143661	1
ENSMUSG00000069712	4930444G20Rik	protein_coding	10	-4.24825	-2.55094	7.53534	0.00605002	0.143819	1
ENSMUSG00000029700	Slc13a1	protein_coding	6	4.40123	-2.34961	7.52414	0.00608777	0.144163	1
ENSMUSG00000001666	Ddt	protein_coding	10	0.992439	3.57583	7.52065	0.00609957	0.144163	1
ENSMUSG00000021228	Acot3	protein_coding	12	4.40124	-2.34961	7.51733	0.00611083	0.144163	1
ENSMUSG00000061517	Sox21	protein_coding	14	4.39768	-2.35127	7.51511	0.00611835	0.144163	1
ENSMUSG00000018868	Pnpla5	protein_coding	15	4.40903	-2.34621	7.51505	0.00611855	0.144163	1
ENSMUSG00000095315	Gm10130	protein_coding	2	4.39277	-2.35355	7.4928	0.00619461	0.145698	1
ENSMUSG00000061082	Plac1	protein_coding	X	-1.42816	1.15446	7.48391	0.00622528	0.146162	1
ENSMUSG00000026866	Kynu	protein_coding	2	1.97315	1.67743	7.45381	0.00633022	0.148206	1
ENSMUSG00000053420	Gm4792	protein_coding	10	2.22936	-1.43161	7.45258	0.00633457	0.148206	1
ENSMUSG00000027797	Dclk1	protein_coding	3	1.17163	1.21245	7.41347	0.00647374	0.151197	1
ENSMUSG00000092260	Zfp963	protein_coding	8	0.990229	2.04866	7.40994	0.00648644	0.151228	1
ENSMUSG00000023243	Kcnk5	protein_coding	14	-1.06571	3.34203	7.38628	0.00657232	0.152963	1
ENSMUSG00000020262	Adarb1	protein_coding	10	-1.31325	6.83084	7.37975	0.00659623	0.153252	1
ENSMUSG00000118590	Gm15433	protein_coding	1	-1.86795	-1.08347	7.37008	0.00663181	0.153811	1
ENSMUSG00000067149	Jchain	protein_coding	5	1.07612	1.68014	7.34695	0.00671766	0.155443	1
ENSMUSG00000047428	Dlk2	protein_coding	17	-2.02708	-1.46743	7.34476	0.00672584	0.155443	1
ENSMUSG00000072955	Tmsb15l	protein_coding	X	-2.59884	-1.9366	7.34174	0.00673716	0.155443	1
ENSMUSG00000010803	Gabra1	protein_coding	11	3.14737	-1.79242	7.32888	0.00678552	0.156289	1
ENSMUSG00000059639	Clec4a4	protein_coding	6	2.94172	-1.91022	7.30988	0.00685766	0.157678	1
ENSMUSG00000021721	Htr1a	protein_coding	13	4.39324	-2.35268	7.28946	0.00693603	0.159205	1
ENSMUSG00000026347	Tmem163	protein_coding	1	-1.29053	0.194569	7.28307	0.00696077	0.159375	1
ENSMUSG00000033227	Wnt6	protein_coding	1	-1.22167	2.58517	7.28137	0.00696732	0.159375	1
ENSMUSG00000028194	Ddah1	protein_coding	3	1.36576	1.48954	7.2776	0.00698196	0.159436	1
ENSMUSG00000029595	Lhx5	protein_coding	5	4.3931	-2.35268	7.26859	0.00701708	0.159874	1
ENSMUSG00000026312	Cdh7	protein_coding	1	4.39309	-2.35268	7.26654	0.00702509	0.159874	1
ENSMUSG00000042909	Olfr648	protein_coding	7	4.38753	-2.35472	7.25422	0.00707347	0.160701	1
ENSMUSG00000028715	Cyp4a14	protein_coding	4	2.1189	0.253241	7.24559	0.00710755	0.1612	1
ENSMUSG00000062202	Btbd9	protein_coding	17	-1.03138	4.94499	7.24067	0.00712704	0.161368	1
ENSMUSG00000070690	Albfm1	protein_coding	5	1.93689	-0.740776	7.19456	0.00731251	0.165286	1
ENSMUSG00000066721	Zfp575	protein_coding	7	-1.78632	-0.590662	7.18807	0.00733898	0.165604	1
ENSMUSG00000023045	Soat2	protein_coding	15	1.62259	0.270348	7.17433	0.00739542	0.166553	1
ENSMUSG00000031849	Comp	protein_coding	8	-2.15346	-1.60737	7.17175	0.00740603	0.166553	1
ENSMUSG00000076441	Ass1	protein_coding	2	1.32091	6.2969	7.15423	0.00747874	0.167905	1
ENSMUSG00000019850	Tnfaip3	protein_coding	10	-0.913111	3.30751	7.12954	0.00758241	0.169647	1
ENSMUSG00000044646	Zbtb7c	protein_coding	18	-1.11705	2.07217	7.12875	0.00758576	0.169647	1
ENSMUSG00000070509	Rgma	protein_coding	7	-1.29126	2.8329	7.12669	0.00759447	0.169647	1
ENSMUSG00000000301	Pemt	protein_coding	11	1.22137	3.45409	7.11886	0.00762772	0.170105	1
ENSMUSG00000042489	Clspn	protein_coding	4	1.32988	0.572193	7.10564	0.00768418	0.171078	1
ENSMUSG00000035828	Pim3	protein_coding	15	-1.10022	6.46474	7.10011	0.00770791	0.17132	1
ENSMUSG00000024014	Pim1	protein_coding	17	-0.974525	5.80772	7.06953	0.0078406	0.173979	1
ENSMUSG00000034450	Gulo	protein_coding	14	1.05918	4.95072	7.05162	0.00791938	0.175435	1
ENSMUSG00000063590	Slc22a28	protein_coding	19	1.47321	1.04558	7.0415	0.00796424	0.176137	1
ENSMUSG00000090631	Olfr456	protein_coding	6	-1.59062	-0.885019	7.0337	0.00799897	0.176612	1
ENSMUSG00000094113	5430401F13Rik	protein_coding	6	-2.60095	-1.93611	7.02398	0.00804253	0.17728	1
ENSMUSG00000042312	S100a13	protein_coding	3	0.906839	4.66013	7.01326	0.00809084	0.177925	1
ENSMUSG00000039037	St6galnac5	protein_coding	3	-2.95161	-2.21114	7.01157	0.00809846	0.177925	1
ENSMUSG00000063129	Aldoart2	protein_coding	12	-2.94736	-2.21349	6.99586	0.00816986	0.178986	1
ENSMUSG00000073514	Dok6	protein_coding	18	-1.07425	1.45443	6.99228	0.0081862	0.178986	1
ENSMUSG00000041380	Htr2c	protein_coding	X	2.59068	-1.57684	6.9921	0.00818702	0.178986	1
ENSMUSG00000090799	Klhl33	protein_coding	14	-0.953019	1.70943	6.98862	0.00820295	0.179041	1
ENSMUSG00000011305	Plin5	protein_coding	17	1.11144	5.14052	6.97409	0.00826984	0.180206	1
ENSMUSG00000068037	Mas1	protein_coding	17	-2.95384	-2.21091	6.95069	0.00837868	0.18228	1
ENSMUSG00000034765	Dusp5	protein_coding	19	-1.05431	3.57789	6.94727	0.00839472	0.182331	1
ENSMUSG00000011751	Sptbn4	protein_coding	7	-1.06596	2.79146	6.94044	0.00842682	0.182731	1
ENSMUSG00000064247	Plcxd1	protein_coding	5	-1.85793	-1.37829	6.9356	0.00844965	0.182928	1
ENSMUSG00000096826	Ccl27b	protein_coding	4	1.25628	4.54918	6.92777	0.00848673	0.183433	1
ENSMUSG00000074240	Cib3	protein_coding	8	2.25021	-1.41991	6.92136	0.0085172	0.183794	1
ENSMUSG00000000126	Wnt9a	protein_coding	11	-1.14432	1.12535	6.91523	0.00854645	0.184127	1
ENSMUSG00000031506	Ptpn7	protein_coding	1	-1.16828	1.00514	6.90949	0.00857394	0.184422	1
ENSMUSG00000021451	Sema4d	protein_coding	13	-0.937119	3.46531	6.90153	0.00861218	0.184885	1
ENSMUSG00000006154	Eps8l1	protein_coding	7	-1.19879	3.7633	6.89739	0.00863217	0.184885	1
ENSMUSG00000029556	Hnf1a	protein_coding	5	1.79781	-0.995542	6.89637	0.00863709	0.184885	1
ENSMUSG00000030483	Cyp2b10	protein_coding	7	1.74574	0.615233	6.87561	0.008738	0.186746	1
ENSMUSG00000027762	Sucnr1	protein_coding	3	1.33042	1.47565	6.8658	0.00878609	0.187473	1
ENSMUSG00000028600	Podn	protein_coding	4	-1.32469	4.01559	6.84736	0.00887723	0.189115	1
ENSMUSG00000037579	Kcnh3	protein_coding	15	-1.2793	1.5173	6.84052	0.00891128	0.189538	1
ENSMUSG00000028773	Fabp3	protein_coding	4	1.54145	4.32675	6.82252	0.00900155	0.191153	1
ENSMUSG00000037318	Traf3ip3	protein_coding	1	-1.11811	1.5914	6.81543	0.00903734	0.191608	1
ENSMUSG00000034917	Tjp3	protein_coding	10	1.6609	-0.00997694	6.79902	0.0091208	0.19307	1
ENSMUSG00000032725	Folr2	protein_coding	7	-1.22855	0.199563	6.78383	0.00919875	0.194124	1
ENSMUSG00000031230	Fgf16	protein_coding	X	-1.7969	-1.25508	6.78364	0.0091997	0.194124	1
ENSMUSG00000034115	Scn11a	protein_coding	9	-2.93984	-2.21287	6.76499	0.00929636	0.195854	1
ENSMUSG00000030630	Fah	protein_coding	7	1.02515	5.36891	6.75525	0.00934721	0.196615	1
ENSMUSG00000057346	Apol9a	protein_coding	15	1.02068	3.41966	6.74882	0.00938098	0.197014	1
ENSMUSG00000058328	Xlr5a	protein_coding	X	2.14893	-1.47939	6.74598	0.0093959	0.197017	1
ENSMUSG00000038572	Bpifb5	protein_coding	2	-1.74533	-1.1509	6.73511	0.00945334	0.19773	1
ENSMUSG00000059108	Ifitm6	protein_coding	7	-2.04872	-0.948521	6.73394	0.00945956	0.19773	1
ENSMUSG00000036264	Fstl4	protein_coding	11	-1.33769	-0.202547	6.72598	0.00950184	0.198303	1
ENSMUSG00000020108	Ddit4	protein_coding	10	-1.04687	6.68874	6.72291	0.00951821	0.198335	1
ENSMUSG00000049719	Prss46	protein_coding	9	-2.46203	-2.00279	6.69191	0.00968516	0.201499	1
ENSMUSG00000035273	Hpse	protein_coding	5	-1.08685	0.970119	6.67615	0.00977116	0.202971	1
ENSMUSG00000023951	Vegfa	protein_coding	17	-0.933032	9.6003	6.66524	0.00983116	0.2039	1
ENSMUSG00000022586	Ly6i	protein_coding	15	-2.2079	-1.82036	6.63815	0.00998176	0.206702	1
ENSMUSG00000058260	Serpina9	protein_coding	12	2.81688	-1.97731	6.59949	0.0102008	0.21091	1
ENSMUSG00000021396	Nxnl2	protein_coding	13	-2.04958	-1.65943	6.59609	0.0102203	0.210986	1
ENSMUSG00000112743	Gm49358	protein_coding	10	2.16773	-1.47166	6.58789	0.0102675	0.211633	1
ENSMUSG00000040471	Ggt6	protein_coding	11	1.6918	-0.898731	6.58259	0.0102981	0.211679	1
ENSMUSG00000072726	Gm5797	protein_coding	14	4.19316	-2.43684	6.57895	0.0103192	0.211679	1
ENSMUSG00000068227	Il2rb	protein_coding	15	-0.85007	3.06945	6.57775	0.0103261	0.211679	1
ENSMUSG00000091407	Vmn2r117	protein_coding	17	4.18969	-2.43856	6.57652	0.0103332	0.211679	1
ENSMUSG00000048087	Gm4737	protein_coding	16	0.91238	5.8666	6.57163	0.0103617	0.211744	1
ENSMUSG00000047109	Cldn14	protein_coding	16	2.97316	-1.89899	6.57052	0.0103682	0.211744	1
ENSMUSG00000000247	Lhx2	protein_coding	2	4.19579	-2.43571	6.56061	0.0104261	0.212328	1
ENSMUSG00000085795	Zfp703	protein_coding	8	-0.837335	5.98087	6.56017	0.0104286	0.212328	1
ENSMUSG00000118505	Etv3l	protein_coding	3	4.18624	-2.44028	6.55152	0.0104794	0.212902	1
ENSMUSG00000042248	Cyp2c37	protein_coding	19	2.88401	2.29149	6.54819	0.0104991	0.212902	1
ENSMUSG00000039728	Slc6a5	protein_coding	7	-1.25157	5.10843	6.54724	0.0105047	0.212902	1
ENSMUSG00000038894	Irs2	protein_coding	8	-0.879243	4.78556	6.54372	0.0105255	0.213001	1
ENSMUSG00000035640	Cbarp	protein_coding	10	-0.867937	6.56916	6.53976	0.010549	0.213151	1
ENSMUSG00000020916	Krt36	protein_coding	11	4.18244	-2.442	6.5118	0.0107161	0.216201	1
ENSMUSG00000041754	Trem3	protein_coding	17	4.18237	-2.442	6.50563	0.0107533	0.216625	1
ENSMUSG00000031486	Adgra2	protein_coding	8	-0.965577	4.44011	6.50289	0.0107699	0.216631	1
ENSMUSG00000078302	Foxd1	protein_coding	13	-1.45483	0.270057	6.4843	0.0108831	0.218284	1
ENSMUSG00000029522	Pla2g1b	protein_coding	5	4.18724	-2.43969	6.4839	0.0108856	0.218284	1
ENSMUSG00000094590	Gm10251	protein_coding	14	-1.63932	-0.773525	6.48136	0.0109012	0.218284	1
ENSMUSG00000053461	Hhipl2	protein_coding	1	4.18722	-2.43969	6.47523	0.0109388	0.218543	1
ENSMUSG00000022040	Ephx2	protein_coding	14	1.02151	6.21629	6.47339	0.0109501	0.218543	1
ENSMUSG00000032289	Thsd4	protein_coding	9	-1.02696	2.36101	6.47126	0.0109633	0.218543	1
ENSMUSG00000032098	Treh	protein_coding	9	4.18379	-2.44116	6.46561	0.0109982	0.218911	1
ENSMUSG00000028280	Gabrr1	protein_coding	4	4.18052	-2.44258	6.45779	0.0110467	0.219269	1
ENSMUSG00000093903	Gm21454	protein_coding	Y	4.18383	-2.44111	6.45742	0.011049	0.219269	1
ENSMUSG00000048304	Slitrk3	protein_coding	3	4.18375	-2.44111	6.44681	0.0111152	0.220254	1
ENSMUSG00000040364	Sec1	protein_coding	7	-1.14236	0.225485	6.43817	0.0111694	0.220734	1
ENSMUSG00000045502	Hcar2	protein_coding	5	-1.15428	1.02448	6.43768	0.0111725	0.220734	1
ENSMUSG00000035356	Nfkbiz	protein_coding	16	-0.858058	3.76608	6.42935	0.011225	0.221443	1
ENSMUSG00000037541	Shank2	protein_coding	7	-1.09313	3.11256	6.40594	0.0113739	0.22405	1
ENSMUSG00000035805	Mlc1	protein_coding	15	4.18335	-2.44111	6.3968	0.0114326	0.224874	1
ENSMUSG00000096351	Samd11	protein_coding	4	-1.28749	-0.0277088	6.39403	0.0114505	0.224893	1
ENSMUSG00000040660	Cyp2b9	protein_coding	7	4.18329	-2.44111	6.38934	0.0114808	0.225157	1
ENSMUSG00000046082	Tmem174	protein_coding	13	4.17883	-2.44288	6.38525	0.0115073	0.225345	1
ENSMUSG00000021612	Slc6a18	protein_coding	13	4.17875	-2.44288	6.37974	0.0115431	0.225715	1
ENSMUSG00000025473	Adam8	protein_coding	7	-0.928416	4.38738	6.35302	0.0117182	0.228641	1
ENSMUSG00000028644	Ermap	protein_coding	4	-1.67617	-1.17769	6.35168	0.011727	0.228641	1
ENSMUSG00000042677	Zc3h12a	protein_coding	4	-1.27466	2.31273	6.33842	0.011815	0.23002	1
ENSMUSG00000070866	Zfp804a	protein_coding	2	-1.06883	0.660952	6.32835	0.0118823	0.230993	1
ENSMUSG00000043789	Vwce	protein_coding	19	1.89786	-0.00690334	6.32481	0.0119061	0.231118	1
ENSMUSG00000041771	Slc24a4	protein_coding	12	-1.85524	-1.21354	6.31427	0.011977	0.23117	1
ENSMUSG00000095195	Gm3005	protein_coding	14	-1.25969	-0.205874	6.3061	0.0120323	0.23117	1
ENSMUSG00000021207	Akr1c21	protein_coding	13	1.35695	0.0852843	6.29565	0.0121035	0.23117	1
ENSMUSG00000027840	Wnt2b	protein_coding	3	-1.14775	3.63097	6.28714	0.0121617	0.23117	1
ENSMUSG00000031518	Spata4	protein_coding	8	2.32323	-1.73274	6.28398	0.0121834	0.23117	1
ENSMUSG00000070691	Runx3	protein_coding	4	-0.923473	2.28917	6.26586	0.0123087	0.23117	1
ENSMUSG00000033882	Rbm46	protein_coding	3	2.33079	-1.72834	6.25609	0.0123767	0.23117	1
ENSMUSG00000074254	Cyp2a4	protein_coding	7	2.81297	-1.97841	6.24684	0.0124415	0.23117	1
ENSMUSG00000025488	Cox8b	protein_coding	7	1.05631	5.98401	6.234	0.012532	0.23117	1
ENSMUSG00000043843	Tmem145	protein_coding	7	-1.11495	2.20077	6.22708	0.0125811	0.23117	1
ENSMUSG00000035486	Plk5	protein_coding	10	-0.990152	0.88813	6.22334	0.0126077	0.23117	1
ENSMUSG00000008461	Fut1	protein_coding	7	-3.95193	-2.64631	6.2207	0.0126265	0.23117	1
ENSMUSG00000018698	Lhx1	protein_coding	11	-3.95193	-2.64631	6.2207	0.0126265	0.23117	1
ENSMUSG00000020545	Lrrc72	protein_coding	12	-3.95193	-2.64631	6.2207	0.0126265	0.23117	1
ENSMUSG00000031330	Zcchc13	protein_coding	X	-3.95193	-2.64631	6.2207	0.0126265	0.23117	1
ENSMUSG00000033633	Clec18a	protein_coding	8	-3.95193	-2.64631	6.2207	0.0126265	0.23117	1
ENSMUSG00000040663	Clcf1	protein_coding	19	-3.95193	-2.64631	6.2207	0.0126265	0.23117	1
ENSMUSG00000047641	Krt87	protein_coding	15	-3.95193	-2.64631	6.2207	0.0126265	0.23117	1
ENSMUSG00000052234	Epx	protein_coding	11	-3.95193	-2.64631	6.2207	0.0126265	0.23117	1
ENSMUSG00000052303	Mrgpra6	protein_coding	7	-3.95193	-2.64631	6.2207	0.0126265	0.23117	1
ENSMUSG00000058400	Qrfpr	protein_coding	3	-3.95193	-2.64631	6.2207	0.0126265	0.23117	1
ENSMUSG00000072624	Gm5460	protein_coding	14	-3.95193	-2.64631	6.2207	0.0126265	0.23117	1
ENSMUSG00000074847	Gm10775	protein_coding	13	-3.95193	-2.64631	6.2207	0.0126265	0.23117	1
ENSMUSG00000090166	Ear10	protein_coding	14	-3.95193	-2.64631	6.2207	0.0126265	0.23117	1
ENSMUSG00000095029	Gm36079	protein_coding	13	-3.95193	-2.64631	6.2207	0.0126265	0.23117	1
ENSMUSG00000100963	Gm28372	protein_coding	2	-3.95193	-2.64631	6.2207	0.0126265	0.23117	1
ENSMUSG00000032182	Yipf2	protein_coding	9	-3.95057	-2.64686	6.21671	0.012655	0.23117	1
ENSMUSG00000069873	4930438A08Rik	protein_coding	11	-3.95057	-2.64686	6.21671	0.012655	0.23117	1
ENSMUSG00000092077	Olfr101	protein_coding	17	-3.95057	-2.64686	6.21671	0.012655	0.23117	1
ENSMUSG00000118623	Gm52968	protein_coding	2	-3.95057	-2.64686	6.21671	0.012655	0.23117	1
ENSMUSG00000021095	Gsc	protein_coding	12	-3.94921	-2.64742	6.21272	0.0126836	0.23117	1
ENSMUSG00000021872	Rnase10	protein_coding	14	-3.94921	-2.64742	6.21272	0.0126836	0.23117	1
ENSMUSG00000061718	Ppp1r1b	protein_coding	11	-3.94921	-2.64742	6.21272	0.0126836	0.23117	1
ENSMUSG00000071341	Egr4	protein_coding	6	-3.94921	-2.64742	6.21272	0.0126836	0.23117	1
ENSMUSG00000020890	Gucy2e	protein_coding	11	-3.94784	-2.64797	6.20873	0.0127122	0.23117	1
ENSMUSG00000031826	Usp10	protein_coding	8	-3.94784	-2.64797	6.20873	0.0127122	0.23117	1
ENSMUSG00000038567	Cyp24a1	protein_coding	2	-3.94784	-2.64797	6.20873	0.0127122	0.23117	1
ENSMUSG00000049362	Olfr173	protein_coding	16	-3.94784	-2.64797	6.20873	0.0127122	0.23117	1
ENSMUSG00000051079	Rgs13	protein_coding	1	-3.94784	-2.64797	6.20873	0.0127122	0.23117	1
ENSMUSG00000060794	Tssk5	protein_coding	15	-3.94784	-2.64797	6.20873	0.0127122	0.23117	1
ENSMUSG00000068218	Ssxb9	protein_coding	X	-3.94784	-2.64797	6.20873	0.0127122	0.23117	1
ENSMUSG00000092277	Gm19684	protein_coding	17	-3.94784	-2.64797	6.20873	0.0127122	0.23117	1
ENSMUSG00000020405	Fabp6	protein_coding	11	-3.94648	-2.64853	6.20475	0.0127408	0.23117	1
ENSMUSG00000021362	Gcm2	protein_coding	13	-3.94648	-2.64853	6.20475	0.0127408	0.23117	1
ENSMUSG00000024680	Ms4a2	protein_coding	19	-3.94648	-2.64853	6.20475	0.0127408	0.23117	1
ENSMUSG00000026835	Fcnb	protein_coding	2	-3.94648	-2.64853	6.20475	0.0127408	0.23117	1
ENSMUSG00000043549	Fam90a1b	protein_coding	X	-3.94648	-2.64853	6.20475	0.0127408	0.23117	1
ENSMUSG00000092586	Ly6g6c	protein_coding	17	-3.94648	-2.64853	6.20475	0.0127408	0.23117	1
ENSMUSG00000019326	Aoc3	protein_coding	11	-1.04775	4.88198	6.17088	0.012987	0.235317	1
ENSMUSG00000028871	Rspo1	protein_coding	4	-0.954367	2.30844	6.16787	0.0130091	0.235399	1
ENSMUSG00000057729	Prtn3	protein_coding	10	-1.61364	-0.77362	6.1357	0.0132479	0.239394	1
ENSMUSG00000061577	Adgrg5	protein_coding	8	-1.04501	0.732409	6.12107	0.013358	0.240844	1
ENSMUSG00000024965	Fermt3	protein_coding	19	-0.827637	4.03555	6.12024	0.0133642	0.240844	1
ENSMUSG00000020437	Myo1g	protein_coding	11	-0.874446	3.38338	6.11147	0.0134308	0.241716	1
ENSMUSG00000002111	Spi1	protein_coding	2	-0.841198	3.34229	6.10835	0.0134544	0.241816	1
ENSMUSG00000101298	Gm28308	protein_coding	6	-1.77299	-1.41795	6.08943	0.0135993	0.24409	1
ENSMUSG00000030263	Lrmp	protein_coding	6	-0.806474	2.95774	6.07964	0.0136749	0.244829	1
ENSMUSG00000035694	Caps2	protein_coding	10	-2.20339	-1.823	6.07934	0.0136772	0.244829	1
ENSMUSG00000048402	Gli2	protein_coding	1	-1.09592	0.894175	6.06667	0.0137756	0.24618	1
ENSMUSG00000012889	Podnl1	protein_coding	8	-1.28141	-0.363576	6.06479	0.0137903	0.24618	1
ENSMUSG00000018570	2810408A11Rik	protein_coding	11	-1.30937	-0.401299	6.06252	0.013808	0.24618	1
ENSMUSG00000042622	Maff	protein_coding	15	-1.12524	3.88683	6.05833	0.0138408	0.246436	1
ENSMUSG00000031886	Ces2e	protein_coding	8	0.897738	3.38954	6.04025	0.0139833	0.24864	1
ENSMUSG00000071714	Csf2rb2	protein_coding	15	-1.0539	1.88986	6.02805	0.0140802	0.24988	1
ENSMUSG00000118415	Gm2411	protein_coding	X	2.07226	-1.52642	6.02677	0.0140905	0.24988	1
ENSMUSG00000068962	Zfp114	protein_coding	7	-1.84163	-1.5571	6.02379	0.0141143	0.249969	1
ENSMUSG00000050896	Rtn4rl2	protein_coding	2	-1.01097	1.13205	6.01473	0.014187	0.250923	1
ENSMUSG00000090122	Kcne1l	protein_coding	X	1.68198	-1.07333	6.00034	0.0143031	0.252643	1
ENSMUSG00000085601	Meiosin	protein_coding	7	-1.71936	-1.29194	5.99624	0.0143364	0.252827	1
ENSMUSG00000011008	Mcoln2	protein_coding	3	-1.23415	0.2551	5.99439	0.0143515	0.252827	1
ENSMUSG00000000154	Slc22a18	protein_coding	7	0.948665	2.30463	5.98442	0.0144328	0.253924	1
ENSMUSG00000026185	Igfbp5	protein_coding	1	-0.828863	8.32722	5.97697	0.0144939	0.254664	1
ENSMUSG00000072949	Acot1	protein_coding	12	0.859024	2.82466	5.97137	0.0145399	0.255075	1
ENSMUSG00000050423	Ppp1r3g	protein_coding	13	-1.76477	-1.41959	5.96717	0.0145746	0.255075	1
ENSMUSG00000036198	Arhgap36	protein_coding	X	-1.08609	2.01699	5.96716	0.0145747	0.255075	1
ENSMUSG00000074109	Mrgprx2	protein_coding	7	-1.71304	-1.29752	5.95562	0.0146705	0.256415	1
ENSMUSG00000046598	Bdh1	protein_coding	16	0.947195	2.94899	5.95298	0.0146925	0.256463	1
ENSMUSG00000035769	Xylb	protein_coding	9	1.15402	2.04913	5.93409	0.0148507	0.258711	1
ENSMUSG00000050612	Txndc2	protein_coding	17	0.892368	2.74526	5.93008	0.0148846	0.258711	1
ENSMUSG00000025425	St8sia5	protein_coding	18	-0.903175	2.80228	5.92901	0.0148936	0.258711	1
ENSMUSG00000040852	Plekhh2	protein_coding	17	-1.3139	-0.612843	5.92839	0.0148989	0.258711	1
ENSMUSG00000020836	Coro6	protein_coding	11	-1.16684	2.45395	5.90331	0.0151125	0.262079	1
ENSMUSG00000020032	Nuak1	protein_coding	10	-0.936637	3.47119	5.89329	0.0151987	0.263054	1
ENSMUSG00000031613	Hpgd	protein_coding	8	0.870983	4.41198	5.89219	0.0152082	0.263054	1
ENSMUSG00000049551	Fzd9	protein_coding	5	-1.03589	2.47449	5.88191	0.0152972	0.264252	1
ENSMUSG00000042268	Slc26a9	protein_coding	1	-2.76275	-2.28887	5.87929	0.01532	0.264303	1
ENSMUSG00000005125	Ndrg1	protein_coding	15	-0.801667	6.30218	5.87369	0.0153688	0.264727	1
ENSMUSG00000079323	Gm20661	protein_coding	9	-2.76523	-2.28783	5.86997	0.0154013	0.264727	1
ENSMUSG00000036815	Dpp10	protein_coding	1	1.66461	-0.909551	5.86965	0.0154041	0.264727	1
ENSMUSG00000060560	Ces4a	protein_coding	8	1.90141	-1.13042	5.86668	0.0154302	0.264833	1
ENSMUSG00000032291	Crabp1	protein_coding	9	1.25953	4.55986	5.85487	0.015534	0.265936	1
ENSMUSG00000005677	Nr1i3	protein_coding	1	1.75879	-0.86068	5.85484	0.0155343	0.265936	1
ENSMUSG00000070337	Gpr179	protein_coding	11	-1.05246	3.30366	5.84993	0.0155777	0.266337	1
ENSMUSG00000047671	Dynlt4	protein_coding	4	-1.86566	-1.3764	5.84331	0.0156364	0.2667	1
ENSMUSG00000047518	Slfnl1	protein_coding	4	2.69141	-2.04253	5.84303	0.0156389	0.2667	1
ENSMUSG00000025161	Slc16a3	protein_coding	11	-0.928323	1.13624	5.83435	0.0157162	0.267675	1
ENSMUSG00000021643	Serf1	protein_coding	13	1.03633	2.13401	5.8233	0.0158152	0.269019	1
ENSMUSG00000061259	Tmprss11d	protein_coding	5	-2.75701	-2.28854	5.79625	0.0160604	0.272841	1
ENSMUSG00000020135	Apc2	protein_coding	10	-0.921674	3.09156	5.77752	0.0162324	0.275412	1
ENSMUSG00000053046	Brsk2	protein_coding	7	-0.979429	1.38633	5.76999	0.0163021	0.276021	1
ENSMUSG00000044938	Klhl31	protein_coding	9	2.68324	-2.04715	5.76918	0.0163097	0.276021	1
ENSMUSG00000022416	Cacna1i	protein_coding	15	-0.969906	1.29271	5.7641	0.0163569	0.276468	1
ENSMUSG00000028747	Htr6	protein_coding	4	-1.42082	-0.7992	5.76022	0.0163931	0.276553	1
ENSMUSG00000043932	Klri2	protein_coding	6	-1.50292	-1.04509	5.75756	0.0164179	0.276553	1
ENSMUSG00000000753	Serpinf1	protein_coding	11	0.887906	4.73417	5.7569	0.0164241	0.276553	1
ENSMUSG00000026012	Cd28	protein_coding	1	1.27455	-0.193187	5.7533	0.0164577	0.27677	1
ENSMUSG00000020122	Egfr	protein_coding	11	1.01551	4.12841	5.74957	0.0164927	0.276899	1
ENSMUSG00000045441	Gprin3	protein_coding	6	0.960741	1.59832	5.74806	0.0165069	0.276899	1
ENSMUSG00000046456	Tmem150b	protein_coding	7	-1.48403	-0.940776	5.74562	0.0165298	0.276935	1
ENSMUSG00000027894	Slc6a17	protein_coding	3	-0.781263	4.58065	5.73402	0.0166393	0.27842	1
ENSMUSG00000026708	Cenpl	protein_coding	1	0.922523	2.22305	5.72893	0.0166877	0.278576	1
ENSMUSG00000043719	Col6a6	protein_coding	9	-1.34025	0.32908	5.72829	0.0166937	0.278576	1
ENSMUSG00000054052	Rdh19	protein_coding	10	-2.75928	-2.29073	5.72644	0.0167113	0.278576	1
ENSMUSG00000070942	Il1rl2	protein_coding	1	-0.90243	1.5491	5.72256	0.0167483	0.278641	1
ENSMUSG00000024292	Cyp4f14	protein_coding	17	0.855336	4.82792	5.72164	0.016757	0.278641	1
ENSMUSG00000083695	Rnf138rt1	protein_coding	X	1.09735	0.58396	5.7176	0.0167957	0.278664	1
ENSMUSG00000028571	Cyp2j13	protein_coding	4	2.72151	-1.48225	5.71713	0.0168002	0.278664	1
ENSMUSG00000018822	Sfrp5	protein_coding	19	-0.927274	1.93074	5.71337	0.0168361	0.278914	1
ENSMUSG00000024610	Cd74	protein_coding	18	-0.762221	8.49917	5.69501	0.0170133	0.281498	1
ENSMUSG00000031137	Fgf13	protein_coding	X	-1.09089	0.720645	5.6903	0.0170589	0.281904	1
ENSMUSG00000001027	Scn4a	protein_coding	11	-2.31491	-2.06817	5.68261	0.0171338	0.282441	1
ENSMUSG00000021478	Drd1	protein_coding	13	-2.31491	-2.06817	5.68261	0.0171338	0.282441	1
ENSMUSG00000073424	Cyp4f15	protein_coding	17	1.0963	1.89256	5.67641	0.0171945	0.282994	1
ENSMUSG00000043013	Onecut1	protein_coding	9	2.7052	-2.03655	5.67485	0.0172098	0.282994	1
ENSMUSG00000061531	Tmem236	protein_coding	2	-2.31612	-2.06767	5.66707	0.0172863	0.283903	1
ENSMUSG00000033061	Resp18	protein_coding	1	1.08932	5.88376	5.65658	0.01739	0.285253	1
ENSMUSG00000007279	Scube2	protein_coding	7	-1.613	-1.21539	5.65418	0.0174139	0.285294	1
ENSMUSG00000027744	Stoml3	protein_coding	3	-2.31559	-2.0674	5.64701	0.0174851	0.285754	1
ENSMUSG00000055210	Foxd2	protein_coding	4	-1.03083	1.40277	5.64679	0.0174873	0.285754	1
ENSMUSG00000032322	Pstpip1	protein_coding	9	-0.927454	1.86206	5.64491	0.0175062	0.285754	1
ENSMUSG00000071637	Cebpd	protein_coding	16	-0.744906	4.1023	5.63601	0.0175952	0.286856	1
ENSMUSG00000048540	Nhlh2	protein_coding	3	-2.31207	-2.0689	5.63366	0.0176188	0.286891	1
ENSMUSG00000034040	Galnt17	protein_coding	5	-0.850977	3.61008	5.62433	0.0177128	0.288069	1
ENSMUSG00000039239	Tgfb2	protein_coding	1	-0.934381	1.76319	5.62207	0.0177357	0.28809	1
ENSMUSG00000037860	Aim2	protein_coding	1	-0.872711	1.85622	5.6138	0.0178196	0.289101	1
ENSMUSG00000027221	Chst1	protein_coding	2	-0.962198	3.34077	5.59697	0.0179916	0.291346	1
ENSMUSG00000028977	Casz1	protein_coding	4	-1.02587	3.5351	5.59598	0.0180017	0.291346	1
ENSMUSG00000050295	Foxc1	protein_coding	13	-0.836017	3.18202	5.5906	0.0180572	0.291827	1
ENSMUSG00000079428	Tceal7	protein_coding	X	-2.30851	-2.06834	5.58885	0.0180752	0.291827	1
ENSMUSG00000015090	Ptgds	protein_coding	2	0.851883	2.39875	5.58026	0.0181641	0.292236	1
ENSMUSG00000022865	Cxadr	protein_coding	16	0.978739	0.930509	5.57638	0.0182043	0.292236	1
ENSMUSG00000048602	Morc2b	protein_coding	17	-1.31882	-0.0114504	5.5761	0.0182072	0.292236	1
ENSMUSG00000117286	Gm1043	protein_coding	5	-1.40799	-0.497398	5.57577	0.0182107	0.292236	1
ENSMUSG00000068246	Apol9b	protein_coding	15	0.906752	3.70587	5.57061	0.0182644	0.292236	1
ENSMUSG00000047759	Hs3st3a1	protein_coding	11	-1.68933	-1.46339	5.5603	0.0183723	0.292236	1
ENSMUSG00000078627	Marchf10	protein_coding	11	3.94953	-2.52946	5.55587	0.0184189	0.292236	1
ENSMUSG00000031845	Bco1	protein_coding	8	3.94649	-2.5309	5.55573	0.0184202	0.292236	1
ENSMUSG00000117732	Gm50364	protein_coding	18	3.94245	-2.53294	5.5557	0.0184206	0.292236	1
ENSMUSG00000107588	Gm45021	protein_coding	6	3.94529	-2.5315	5.55404	0.0184381	0.292236	1
ENSMUSG00000111709	Gm3776	protein_coding	9	3.9453	-2.5315	5.55399	0.0184386	0.292236	1
ENSMUSG00000070332	Trim80	protein_coding	11	3.94899	-2.52976	5.55133	0.0184666	0.292236	1
ENSMUSG00000108793	Gm45213	protein_coding	7	3.94658	-2.5309	5.55043	0.0184761	0.292236	1
ENSMUSG00000027556	Car1	protein_coding	3	1.9915	-1.57235	5.5471	0.0185113	0.292236	1
ENSMUSG00000054453	Sytl5	protein_coding	X	0.981488	2.93453	5.54702	0.0185122	0.292236	1
ENSMUSG00000034774	Dsg1c	protein_coding	18	3.93972	-2.53438	5.54586	0.0185244	0.292236	1
ENSMUSG00000045514	Olfr460	protein_coding	6	3.94369	-2.53234	5.54402	0.0185439	0.292236	1
ENSMUSG00000044453	Ffar1	protein_coding	7	-2.07244	-1.8746	5.54269	0.018558	0.292236	1
ENSMUSG00000026420	Il24	protein_coding	1	3.93684	-2.53582	5.52743	0.0187206	0.292236	1
ENSMUSG00000094559	Cyp2d34	protein_coding	15	3.94022	-2.53408	5.52696	0.0187256	0.292236	1
ENSMUSG00000029155	Spata18	protein_coding	5	3.93563	-2.53641	5.52191	0.0187798	0.292236	1
ENSMUSG00000049404	Rarres1	protein_coding	3	0.890534	3.12905	5.51743	0.0188279	0.292236	1
ENSMUSG00000079434	Neu2	protein_coding	1	3.95054	-2.52946	5.51556	0.018848	0.292236	1
ENSMUSG00000044748	Defb1	protein_coding	8	3.94389	-2.53234	5.51454	0.018859	0.292236	1
ENSMUSG00000030562	Nox4	protein_coding	7	1.1471	1.01245	5.51362	0.018869	0.292236	1
ENSMUSG00000037390	Muc3	protein_coding	5	3.94579	-2.5315	5.51335	0.0188718	0.292236	1
ENSMUSG00000094648	Gm13287	protein_coding	4	3.9372	-2.53552	5.50984	0.0189098	0.292236	1
ENSMUSG00000070661	Rnf186	protein_coding	4	2.71217	-2.03491	5.50863	0.0189228	0.292236	1
ENSMUSG00000024575	Pde6a	protein_coding	18	3.94998	-2.52976	5.50855	0.0189237	0.292236	1
ENSMUSG00000030827	Fgf21	protein_coding	7	3.94393	-2.53234	5.50852	0.0189241	0.292236	1
ENSMUSG00000062410	Hsd3b3	protein_coding	3	3.94999	-2.52976	5.5078	0.0189318	0.292236	1
ENSMUSG00000026669	Mcm10	protein_coding	2	0.983767	2.55302	5.50643	0.0189467	0.292236	1
ENSMUSG00000055114	Anxa13	protein_coding	15	3.93713	-2.53552	5.50383	0.0189749	0.292236	1
ENSMUSG00000048378	Olfr1394	protein_coding	11	3.94196	-2.53323	5.50346	0.0189789	0.292236	1
ENSMUSG00000028626	Col9a2	protein_coding	4	-1.14875	2.59092	5.50314	0.0189824	0.292236	1
ENSMUSG00000033597	Caskin1	protein_coding	17	-1.01589	5.18495	5.50296	0.0189843	0.292236	1
ENSMUSG00000074604	Mgst2	protein_coding	3	0.804458	4.51669	5.50129	0.0190025	0.292236	1
ENSMUSG00000031165	Was	protein_coding	X	-0.922855	2.04672	5.50086	0.0190072	0.292236	1
ENSMUSG00000008540	Mgst1	protein_coding	6	0.853051	8.43761	5.49728	0.0190461	0.292236	1
ENSMUSG00000002459	Rgs20	protein_coding	1	-1.59693	-1.2122	5.49724	0.0190465	0.292236	1
ENSMUSG00000020940	Efcab15	protein_coding	11	-1.1937	-0.127106	5.49658	0.0190537	0.292236	1
ENSMUSG00000067578	Cbln4	protein_coding	2	3.93764	-2.53522	5.49296	0.0190932	0.292236	1
ENSMUSG00000047501	Cldn4	protein_coding	5	3.95499	-2.52802	5.49054	0.0191196	0.292236	1
ENSMUSG00000040164	Kcns1	protein_coding	2	3.94074	-2.53378	5.48517	0.0191785	0.292236	1
ENSMUSG00000047730	Fcgbp	protein_coding	7	3.93754	-2.53522	5.4829	0.0192034	0.292236	1
ENSMUSG00000040314	Ctsg	protein_coding	14	3.95527	-2.52802	5.48234	0.0192095	0.292236	1
ENSMUSG00000063672	Nkx6-3	protein_coding	8	3.93806	-2.53497	5.48162	0.0192175	0.292236	1
ENSMUSG00000005716	Pvalb	protein_coding	15	3.93688	-2.53552	5.48162	0.0192175	0.292236	1
ENSMUSG00000066896	Olfr18	protein_coding	9	3.95534	-2.52802	5.48046	0.0192302	0.292236	1
ENSMUSG00000062061	Obp2a	protein_coding	2	3.95534	-2.52802	5.48024	0.0192327	0.292236	1
ENSMUSG00000079299	Klrb1	protein_coding	6	3.93805	-2.53497	5.48021	0.019233	0.292236	1
ENSMUSG00000004540	Psg17	protein_coding	7	3.95537	-2.52802	5.47957	0.01924	0.292236	1
ENSMUSG00000026676	Ccdc3	protein_coding	2	-0.815344	2.33939	5.47587	0.0192807	0.292521	1
ENSMUSG00000054128	H2-T3	protein_coding	17	3.93484	-2.53641	5.47376	0.0193041	0.292542	1
ENSMUSG00000074625	Arhgap40	protein_coding	2	3.93729	-2.53522	5.4583	0.0194756	0.294808	1
ENSMUSG00000073705	Cenps	protein_coding	4	0.988975	1.0278	5.45058	0.0195619	0.295647	1
ENSMUSG00000067610	Klri1	protein_coding	6	-1.77183	-1.42521	5.44936	0.0195755	0.295647	1
ENSMUSG00000081225	Cyp2j12	protein_coding	4	1.68214	-1.07074	5.44423	0.0196331	0.295948	1
ENSMUSG00000037771	Slc32a1	protein_coding	2	2.68097	-2.04739	5.44342	0.0196422	0.295948	1
ENSMUSG00000041708	Mpped1	protein_coding	15	3.93713	-2.53522	5.44167	0.0196619	0.295948	1
ENSMUSG00000037254	Itih2	protein_coding	2	0.819768	5.55192	5.43507	0.0197363	0.296732	1
ENSMUSG00000041052	Slc7a13	protein_coding	4	3.93342	-2.53671	5.42915	0.0198033	0.297405	1
ENSMUSG00000008489	Elavl2	protein_coding	4	1.11526	0.51192	5.42391	0.0198628	0.297726	1
ENSMUSG00000024245	Tmem178	protein_coding	17	-1.14796	0.806542	5.42116	0.0198942	0.297726	1
ENSMUSG00000029828	4921507P07Rik	protein_coding	6	-1.5418	-1.25727	5.42006	0.0199066	0.297726	1
ENSMUSG00000032517	Mobp	protein_coding	9	3.32401	-1.06909	5.41941	0.019914	0.297726	1
ENSMUSG00000089722	Cd300ld5	protein_coding	11	-1.08533	0.442124	5.40259	0.0201069	0.300273	1
ENSMUSG00000082361	Btc	protein_coding	5	1.08138	0.247057	5.39761	0.0201643	0.300794	1
ENSMUSG00000026829	Gbgt1	protein_coding	2	-0.912356	1.24997	5.39243	0.0202243	0.301352	1
ENSMUSG00000024987	Cyp26a1	protein_coding	19	1.69276	-1.25758	5.37292	0.0204517	0.3044	1
ENSMUSG00000118483	Gm5945	protein_coding	X	-1.43545	-1.0749	5.34837	0.0207417	0.308372	1
ENSMUSG00000009654	Oit3	protein_coding	10	0.899443	2.59099	5.34256	0.0208109	0.309056	1
ENSMUSG00000044199	S1pr4	protein_coding	10	-0.980922	1.00023	5.3377	0.020869	0.30957	1
ENSMUSG00000034463	Scara3	protein_coding	14	-0.996098	0.641236	5.33494	0.0209021	0.30957	1
ENSMUSG00000063193	Cd300lb	protein_coding	11	-0.891785	1.79609	5.33252	0.0209311	0.30957	1
ENSMUSG00000031636	Pdlim3	protein_coding	8	-1.05065	0.324898	5.33067	0.0209533	0.30957	1
ENSMUSG00000038598	Shoc1	protein_coding	4	-1.93524	-1.70191	5.32998	0.0209616	0.30957	1
ENSMUSG00000024427	Spry4	protein_coding	18	-0.758685	4.09046	5.31835	0.021102	0.311299	1
ENSMUSG00000095845	Gm5741	protein_coding	8	-1.95053	-1.70602	5.31021	0.0212008	0.312411	1
ENSMUSG00000028976	Slc2a5	protein_coding	4	1.88605	1.23097	5.30079	0.0213157	0.313758	1
ENSMUSG00000037020	Wdr62	protein_coding	7	-0.950268	1.64633	5.29659	0.0213672	0.314169	1
ENSMUSG00000027597	Ahcy	protein_coding	2	0.822818	7.2052	5.27142	0.0216783	0.318287	1
ENSMUSG00000043753	Dmrta1	protein_coding	4	2.00601	-1.56579	5.27008	0.021695	0.318287	1
ENSMUSG00000001225	Slc26a3	protein_coding	12	-2.0266	-1.46124	5.25863	0.0218382	0.31972	1
ENSMUSG00000003882	Il7r	protein_coding	15	-0.874677	2.3663	5.25844	0.0218406	0.31972	1
ENSMUSG00000054667	Irs4	protein_coding	X	1.83904	-1.39102	5.2488	0.0219619	0.321143	1
ENSMUSG00000044254	Pcsk9	protein_coding	4	1.396	0.296804	5.2467	0.0219884	0.321178	1
ENSMUSG00000014747	Ankrd53	protein_coding	6	-1.23796	-0.227112	5.21747	0.0223611	0.326114	1
ENSMUSG00000038276	Asic3	protein_coding	5	-1.25364	-0.31933	5.21637	0.0223752	0.326114	1
ENSMUSG00000039452	Snx22	protein_coding	9	-1.75233	-1.60439	5.21197	0.0224319	0.326582	1
ENSMUSG00000025383	Il23a	protein_coding	10	-1.93766	-1.51696	5.19216	0.022689	0.329646	1
ENSMUSG00000027887	Sypl2	protein_coding	3	-1.43393	-1.07423	5.19195	0.0226917	0.329646	1
ENSMUSG00000041731	Pgm5	protein_coding	19	-0.983153	4.55447	5.18726	0.022753	0.330177	1
ENSMUSG00000026620	Mark1	protein_coding	1	-0.740376	3.58195	5.18243	0.0228164	0.330737	1
ENSMUSG00000012017	Scarf2	protein_coding	16	-1.18101	4.40172	5.1774	0.0228825	0.331335	1
ENSMUSG00000071716	Apol7e	protein_coding	15	-1.53549	-1.25841	5.16985	0.0229822	0.332417	1
ENSMUSG00000038496	Slc19a3	protein_coding	1	1.54968	-0.839672	5.15995	0.0231136	0.333955	1
ENSMUSG00000027555	Car13	protein_coding	3	0.838958	2.66618	5.154	0.0231929	0.334739	1
ENSMUSG00000031710	Ucp1	protein_coding	8	1.77956	6.97234	5.15155	0.0232256	0.334848	1
ENSMUSG00000022321	Cdh10	protein_coding	15	1.39144	-0.574166	5.14925	0.0232565	0.334931	1
ENSMUSG00000041423	Paqr6	protein_coding	3	-0.905469	1.99659	5.14056	0.023373	0.336141	1
ENSMUSG00000048485	Zbtb8b	protein_coding	4	1.55607	-0.582127	5.13924	0.0233909	0.336141	1
ENSMUSG00000020695	Mrc2	protein_coding	11	-0.800901	5.00111	5.12444	0.0235911	0.337962	1
ENSMUSG00000041782	Lad1	protein_coding	1	1.68824	-1.26043	5.12418	0.0235947	0.337962	1
ENSMUSG00000044786	Zfp36	protein_coding	7	-0.885908	5.37447	5.12379	0.0236001	0.337962	1
ENSMUSG00000035283	Adrb1	protein_coding	19	-1.12125	1.20864	5.1224	0.023619	0.337962	1
ENSMUSG00000035580	Kcnh8	protein_coding	17	1.52559	-1.00057	5.11887	0.023667	0.338287	1
ENSMUSG00000093789	Methig1	protein_coding	15	1.27505	-0.544675	5.11222	0.0237579	0.339222	1
ENSMUSG00000041247	Lamp3	protein_coding	16	-1.56681	-1.37578	5.10291	0.0238858	0.340683	1
ENSMUSG00000034394	Lif	protein_coding	11	-1.42476	-0.971332	5.08595	0.0241205	0.343663	1
ENSMUSG00000020072	Pbld2	protein_coding	10	1.15891	2.75922	5.08172	0.0241793	0.344005	1
ENSMUSG00000030167	Klrc1	protein_coding	6	-1.09395	0.56412	5.08052	0.0241961	0.344005	1
ENSMUSG00000011267	Zfp296	protein_coding	7	-1.04138	0.0535421	5.07851	0.0242242	0.344039	1
ENSMUSG00000031147	Magix	protein_coding	X	1.14388	0.123618	5.07265	0.0243061	0.344835	1
ENSMUSG00000019146	Cacng2	protein_coding	15	-0.987311	0.612226	5.06781	0.0243742	0.345433	1
ENSMUSG00000046167	Gldn	protein_coding	9	-0.975391	1.37255	5.06512	0.024412	0.345602	1
ENSMUSG00000024750	Zfand5	protein_coding	19	-0.716749	8.17352	5.04179	0.0247429	0.349634	1
ENSMUSG00000092116	Gm10320	protein_coding	13	1.12222	0.0506907	5.04121	0.0247512	0.349634	1
ENSMUSG00000061143	Maml3	protein_coding	3	-0.742564	3.96967	5.03951	0.0247755	0.349634	1
ENSMUSG00000021256	Vash1	protein_coding	12	-1.01464	0.547943	5.02864	0.0249315	0.351463	1
ENSMUSG00000056054	S100a8	protein_coding	3	1.90221	-1.62294	5.02617	0.0249671	0.351594	1
ENSMUSG00000029054	Gabrd	protein_coding	4	-1.22325	-0.509548	5.01533	0.0251238	0.35309	1
ENSMUSG00000051314	Ffar2	protein_coding	7	-1.1365	0.184208	5.01516	0.0251263	0.35309	1
ENSMUSG00000048038	Ccdc187	protein_coding	2	-1.09082	2.64585	4.99288	0.0254518	0.356915	1
ENSMUSG00000047502	Mroh7	protein_coding	4	-0.773151	2.80253	4.99286	0.025452	0.356915	1
ENSMUSG00000016283	H2-M2	protein_coding	17	-0.844011	2.34329	4.98922	0.0255057	0.35725	1
ENSMUSG00000024175	Tekt4	protein_coding	17	2.55054	-2.10997	4.98761	0.0255295	0.35725	1
ENSMUSG00000034156	Tspoap1	protein_coding	11	-1.00418	4.21034	4.98475	0.0255716	0.357465	1
ENSMUSG00000078953	Gm11020	protein_coding	8	2.53811	-2.11789	4.97854	0.0256636	0.358115	1
ENSMUSG00000024747	Aldh1a7	protein_coding	19	0.975096	7.08082	4.97799	0.0256718	0.358115	1
ENSMUSG00000040046	Tph1	protein_coding	7	-1.71991	-0.922828	4.97247	0.0257539	0.358678	1
ENSMUSG00000037337	Map4k1	protein_coding	7	-0.919654	1.28895	4.96909	0.0258042	0.358678	1
ENSMUSG00000109482	Gm4756	protein_coding	12	1.27867	1.34064	4.96862	0.0258112	0.358678	1
ENSMUSG00000064294	Aox3	protein_coding	1	0.861699	4.10401	4.9674	0.0258294	0.358678	1
ENSMUSG00000026692	Fmo4	protein_coding	1	1.23906	-0.295132	4.96574	0.0258543	0.358678	1
ENSMUSG00000045010	Gm4779	protein_coding	X	2.54631	-2.11219	4.96444	0.0258736	0.358678	1
ENSMUSG00000061780	Cfd	protein_coding	10	-0.807292	8.65915	4.95851	0.0259626	0.359241	1
ENSMUSG00000060621	Nkpd1	protein_coding	7	-1.52707	-1.14369	4.95814	0.0259681	0.359241	1
ENSMUSG00000067872	Ccdc87	protein_coding	19	-1.36375	-1.00562	4.95385	0.0260327	0.359761	1
ENSMUSG00000031872	Bean1	protein_coding	8	-0.957605	4.2637	4.9452	0.0261632	0.361191	1
ENSMUSG00000035403	Crb2	protein_coding	2	-1.15797	-0.491813	4.94294	0.0261975	0.36129	1
ENSMUSG00000028195	Ccn1	protein_coding	3	-1.38855	4.68638	4.94086	0.026229	0.36135	1
ENSMUSG00000030877	Mfsd13b	protein_coding	7	1.76244	-1.43431	4.93627	0.0262988	0.361938	1
ENSMUSG00000000303	Cdh1	protein_coding	8	1.57973	0.0955221	4.93006	0.0263934	0.362867	1
ENSMUSG00000049892	Rasd1	protein_coding	11	-1.67412	4.01483	4.92339	0.0264955	0.363894	1
ENSMUSG00000074622	Mafb	protein_coding	2	-0.835138	4.07857	4.91579	0.0266123	0.364951	1
ENSMUSG00000007682	Dio2	protein_coding	12	1.36587	2.15327	4.91482	0.0266272	0.364951	1
ENSMUSG00000037868	Egr2	protein_coding	10	-1.37145	1.04981	4.90843	0.026726	0.365929	1
ENSMUSG00000027869	Hsd3b6	protein_coding	3	0.717253	7.28329	4.89776	0.0268916	0.36782	1
ENSMUSG00000051839	Gypa	protein_coding	8	1.92073	0.258037	4.89382	0.026953	0.368281	1
ENSMUSG00000056671	Prelid2	protein_coding	18	1.14954	-0.0616188	4.88651	0.0270673	0.368814	1
ENSMUSG00000027326	Knl1	protein_coding	2	1.18286	-0.039824	4.88511	0.0270892	0.368814	1
ENSMUSG00000053113	Socs3	protein_coding	11	-0.768392	2.28468	4.88455	0.0270981	0.368814	1
ENSMUSG00000038624	Nepn	protein_coding	10	2.11281	-1.84691	4.88286	0.0271246	0.368814	1
ENSMUSG00000042988	Notum	protein_coding	11	-0.995006	0.627749	4.88251	0.0271302	0.368814	1
ENSMUSG00000020241	Col6a2	protein_coding	10	-0.903017	5.09379	4.87988	0.0271715	0.368999	1
ENSMUSG00000025592	Dach2	protein_coding	X	1.0983	0.852191	4.87678	0.0272204	0.369287	1
ENSMUSG00000023078	Cxcl13	protein_coding	5	-2.30462	2.11041	4.87247	0.0272884	0.369833	1
ENSMUSG00000002831	Plin4	protein_coding	17	-1.02278	6.52702	4.86068	0.0274756	0.371695	1
ENSMUSG00000021768	Dusp13	protein_coding	14	1.08747	0.769927	4.8603	0.0274815	0.371695	1
ENSMUSG00000069270	H2ac6	protein_coding	13	1.23393	0.120073	4.85451	0.0275739	0.372567	1
ENSMUSG00000040213	Kyat3	protein_coding	3	0.811494	4.03634	4.84722	0.0276907	0.37356	1
ENSMUSG00000026605	Cenpf	protein_coding	1	0.848132	1.66183	4.84643	0.0277034	0.37356	1
ENSMUSG00000013083	2200002J24Rik	protein_coding	7	0.876351	1.66815	4.83586	0.0278737	0.375252	1
ENSMUSG00000063430	Wscd2	protein_coding	5	-0.803769	3.57163	4.83373	0.0279083	0.375252	1
ENSMUSG00000024526	Cidea	protein_coding	18	1.27187	6.18658	4.82583	0.0280363	0.375252	1
ENSMUSG00000046585	Cfap58	protein_coding	19	-1.39384	0.0573184	4.81984	0.0281339	0.375252	1
ENSMUSG00000036923	Stox1	protein_coding	10	1.06086	0.558984	4.81724	0.0281764	0.375252	1
ENSMUSG00000036432	Siah2	protein_coding	3	-0.775514	4.21225	4.79906	0.0284753	0.375252	1
ENSMUSG00000034459	Ifit1	protein_coding	19	0.975205	5.5177	4.79367	0.0285645	0.375252	1
ENSMUSG00000027187	Cat	protein_coding	2	0.772329	8.23409	4.79159	0.0285991	0.375252	1
ENSMUSG00000056643	Chst13	protein_coding	6	1.9126	-1.61836	4.78639	0.0286854	0.375252	1
ENSMUSG00000024330	Col11a2	protein_coding	17	-0.870171	1.11023	4.78246	0.0287511	0.375252	1
ENSMUSG00000050271	Prag1	protein_coding	8	-0.893156	2.52304	4.77138	0.0289367	0.375252	1
ENSMUSG00000028681	Ptch2	protein_coding	4	-1.26273	2.69291	4.77056	0.0289505	0.375252	1
ENSMUSG00000041798	Gck	protein_coding	11	1.04954	4.16643	4.76474	0.0290485	0.375252	1
ENSMUSG00000056144	Trim34a	protein_coding	7	0.728661	3.96181	4.76256	0.0290852	0.375252	1
ENSMUSG00000074264	Amy1	protein_coding	3	0.737064	5.58559	4.75831	0.0291572	0.375252	1
ENSMUSG00000048216	Gpr85	protein_coding	6	0.872276	1.60538	4.75535	0.0292073	0.375252	1
ENSMUSG00000029601	Iqcd	protein_coding	5	1.09465	-0.0324236	4.75038	0.0292918	0.375252	1
ENSMUSG00000036957	Lrfn3	protein_coding	7	-0.813556	2.77316	4.7479	0.0293341	0.375252	1
ENSMUSG00000061353	Cxcl12	protein_coding	6	-0.694035	6.31478	4.73967	0.0294747	0.375252	1
ENSMUSG00000022783	Spag6l	protein_coding	16	1.43879	-0.782683	4.73726	0.0295161	0.375252	1
ENSMUSG00000000730	Dnmt3l	protein_coding	10	0.896537	1.71437	4.73711	0.0295186	0.375252	1
ENSMUSG00000058385	H2bc8	protein_coding	13	0.899665	4.10208	4.73648	0.0295295	0.375252	1
ENSMUSG00000024593	Megf10	protein_coding	18	-0.94471	3.04842	4.73287	0.0295914	0.375252	1
ENSMUSG00000041165	Spem1	protein_coding	11	-2.55007	-2.36947	4.72835	0.0296693	0.375252	1
ENSMUSG00000048281	Dleu7	protein_coding	14	-2.55196	-2.36923	4.72783	0.0296783	0.375252	1
ENSMUSG00000051985	Igfn1	protein_coding	1	-2.55135	-2.36894	4.72556	0.0297175	0.375252	1
ENSMUSG00000096719	Mrgpra2b	protein_coding	7	-2.55135	-2.36894	4.72556	0.0297175	0.375252	1
ENSMUSG00000013158	4933405L10Rik	protein_coding	8	-2.54943	-2.37029	4.71967	0.0298195	0.375252	1
ENSMUSG00000020702	Ccl1	protein_coding	11	-3.56708	-2.75175	4.71768	0.029854	0.375252	1
ENSMUSG00000027719	Adad1	protein_coding	3	-3.56708	-2.75175	4.71768	0.029854	0.375252	1
ENSMUSG00000028332	Hemgn	protein_coding	4	-3.56708	-2.75175	4.71768	0.029854	0.375252	1
ENSMUSG00000029371	Cxcl5	protein_coding	5	-3.56708	-2.75175	4.71768	0.029854	0.375252	1
ENSMUSG00000029679	Hyal6	protein_coding	6	-3.56708	-2.75175	4.71768	0.029854	0.375252	1
ENSMUSG00000032110	Acrv1	protein_coding	9	-3.56708	-2.75175	4.71768	0.029854	0.375252	1
ENSMUSG00000032226	Gcnt3	protein_coding	9	-3.56708	-2.75175	4.71768	0.029854	0.375252	1
ENSMUSG00000034683	Ppp1r1c	protein_coding	2	-3.56708	-2.75175	4.71768	0.029854	0.375252	1
ENSMUSG00000035371	Ssx9	protein_coding	X	-3.56708	-2.75175	4.71768	0.029854	0.375252	1
ENSMUSG00000045559	Olfr827	protein_coding	10	-3.56708	-2.75175	4.71768	0.029854	0.375252	1
ENSMUSG00000056380	Gpr50	protein_coding	X	-3.56708	-2.75175	4.71768	0.029854	0.375252	1
ENSMUSG00000058935	Tex48	protein_coding	4	-3.56708	-2.75175	4.71768	0.029854	0.375252	1
ENSMUSG00000060177	Klk1b22	protein_coding	7	-3.56708	-2.75175	4.71768	0.029854	0.375252	1
ENSMUSG00000062687	Cks1brt	protein_coding	8	-3.56708	-2.75175	4.71768	0.029854	0.375252	1
ENSMUSG00000070904	Ifna4	protein_coding	4	-3.56708	-2.75175	4.71768	0.029854	0.375252	1
ENSMUSG00000074679	Defb28	protein_coding	2	-3.56708	-2.75175	4.71768	0.029854	0.375252	1
ENSMUSG00000087035	Tmem74bos	protein_coding	2	-3.56708	-2.75175	4.71768	0.029854	0.375252	1
ENSMUSG00000089789	Rdh1	protein_coding	10	-3.56708	-2.75175	4.71768	0.029854	0.375252	1
ENSMUSG00000091022	Gm3115	protein_coding	14	-3.56708	-2.75175	4.71768	0.029854	0.375252	1
ENSMUSG00000094081	Gm20826	protein_coding	Y	-3.56708	-2.75175	4.71768	0.029854	0.375252	1
ENSMUSG00000097078	Gm26566	protein_coding	4	-3.56708	-2.75175	4.71768	0.029854	0.375252	1
ENSMUSG00000079853	Klra1	protein_coding	6	-2.54882	-2.37	4.71741	0.0298588	0.375252	1
ENSMUSG00000035860	Cdhr3	protein_coding	12	1.27537	-0.64836	4.71521	0.0298969	0.375252	1
ENSMUSG00000025407	Gli1	protein_coding	10	-0.904216	2.05209	4.71485	0.0299032	0.375252	1
ENSMUSG00000048775	Serpinb13	protein_coding	1	-2.54841	-2.36754	4.7147	0.0299057	0.375252	1
ENSMUSG00000009097	Tbx1	protein_coding	16	-3.56567	-2.75231	4.71453	0.0299087	0.375252	1
ENSMUSG00000011632	Pinlyp	protein_coding	7	-3.56567	-2.75231	4.71453	0.0299087	0.375252	1
ENSMUSG00000029784	Ssmem1	protein_coding	6	-3.56567	-2.75231	4.71453	0.0299087	0.375252	1
ENSMUSG00000041301	Cftr	protein_coding	6	-3.56567	-2.75231	4.71453	0.0299087	0.375252	1
ENSMUSG00000094296	Gm21798	protein_coding	15	-3.56567	-2.75231	4.71453	0.0299087	0.375252	1
ENSMUSG00000094925	Gm5798	protein_coding	14	-3.56567	-2.75231	4.71453	0.0299087	0.375252	1
ENSMUSG00000094954	Gm8011	protein_coding	14	-3.56567	-2.75231	4.71453	0.0299087	0.375252	1
ENSMUSG00000033740	St18	protein_coding	1	1.10671	4.49632	4.71352	0.0299263	0.375252	1
ENSMUSG00000004296	Il12b	protein_coding	11	-3.56426	-2.75287	4.71139	0.0299634	0.375252	1
ENSMUSG00000035818	Plekhs1	protein_coding	19	-3.56426	-2.75287	4.71139	0.0299634	0.375252	1
ENSMUSG00000067206	Lrrc66	protein_coding	5	-3.56426	-2.75287	4.71139	0.0299634	0.375252	1
ENSMUSG00000068697	Myoz1	protein_coding	14	-3.56426	-2.75287	4.71139	0.0299634	0.375252	1
ENSMUSG00000092622	Khdc3	protein_coding	9	-3.56426	-2.75287	4.71139	0.0299634	0.375252	1
ENSMUSG00000110206	Flt3l	protein_coding	7	-3.56426	-2.75287	4.71139	0.0299634	0.375252	1
ENSMUSG00000023433	Cela3b	protein_coding	4	-3.56285	-2.75344	4.70825	0.0300182	0.375252	1
ENSMUSG00000031410	Nxf7	protein_coding	X	-3.56285	-2.75344	4.70825	0.0300182	0.375252	1
ENSMUSG00000035896	Rnase1	protein_coding	14	-3.56285	-2.75344	4.70825	0.0300182	0.375252	1
ENSMUSG00000036907	C1ql2	protein_coding	1	-3.56285	-2.75344	4.70825	0.0300182	0.375252	1
ENSMUSG00000044726	Erich5	protein_coding	15	-3.56285	-2.75344	4.70825	0.0300182	0.375252	1
ENSMUSG00000048992	Prss32	protein_coding	17	-3.56285	-2.75344	4.70825	0.0300182	0.375252	1
ENSMUSG00000060974	Olfr530	protein_coding	7	-3.56285	-2.75344	4.70825	0.0300182	0.375252	1
ENSMUSG00000073494	Sh2d1b2	protein_coding	1	-3.56285	-2.75344	4.70825	0.0300182	0.375252	1
ENSMUSG00000111842	Gm49318	protein_coding	9	-3.56285	-2.75344	4.70825	0.0300182	0.375252	1
ENSMUSG00000116069	Gm49510	protein_coding	15	-3.56285	-2.75344	4.70825	0.0300182	0.375252	1
ENSMUSG00000028222	Calb1	protein_coding	4	1.48031	-0.622831	4.70793	0.0300237	0.375252	1
ENSMUSG00000032193	Ldlr	protein_coding	9	-0.668174	7.34152	4.70464	0.0300813	0.37562	1
ENSMUSG00000049112	Oxtr	protein_coding	6	-0.704129	3.94777	4.69666	0.0302214	0.377015	1
ENSMUSG00000031936	Hephl1	protein_coding	9	2.1129	0.511025	4.69464	0.0302568	0.377105	1
ENSMUSG00000005836	Gata6	protein_coding	18	-0.731267	6.36752	4.68937	0.0303498	0.377788	1
ENSMUSG00000040061	Plcb2	protein_coding	2	-0.744857	2.42356	4.68832	0.0303683	0.377788	1
ENSMUSG00000049556	Lingo1	protein_coding	9	-0.99327	0.906967	4.68419	0.0304414	0.378345	1
ENSMUSG00000054342	Kcnn4	protein_coding	7	-1.02105	0.469621	4.67756	0.0305591	0.379304	1
ENSMUSG00000035148	Gpr33	protein_coding	12	-2.14701	-2.13594	4.67664	0.0305755	0.379304	1
ENSMUSG00000020542	Myocd	protein_coding	11	-2.14923	-2.13702	4.6745	0.0306137	0.379425	1
ENSMUSG00000040525	Cblc	protein_coding	7	1.09372	0.0872222	4.66726	0.030743	0.380674	1
ENSMUSG00000011034	Slc5a1	protein_coding	5	-2.55109	-2.36648	4.65148	0.0310268	0.382726	1
ENSMUSG00000041161	Otud3	protein_coding	4	-0.710513	3.56747	4.65033	0.0310476	0.382726	1
ENSMUSG00000052485	Tmem171	protein_coding	13	-2.14356	-2.1343	4.64893	0.0310729	0.382726	1
ENSMUSG00000046240	Hepacam	protein_coding	9	-2.15179	-2.136	4.64655	0.031116	0.382726	1
ENSMUSG00000030519	Apba2	protein_coding	7	1.43754	-0.905623	4.64649	0.0311171	0.382726	1
ENSMUSG00000038201	Kcna7	protein_coding	7	-2.14747	-2.13831	4.64646	0.0311177	0.382726	1
ENSMUSG00000031204	Asb12	protein_coding	X	-2.14469	-2.13379	4.64422	0.0311582	0.382726	1
ENSMUSG00000065968	Ifitm7	protein_coding	16	-2.14469	-2.13379	4.64422	0.0311582	0.382726	1
ENSMUSG00000029189	Sel1l3	protein_coding	5	-0.838804	3.20807	4.64216	0.0311957	0.382726	1
ENSMUSG00000067201	H2-M9	protein_coding	17	1.5042	-1.18329	4.64128	0.0312118	0.382726	1
ENSMUSG00000045699	Gm21411	protein_coding	4	-2.54665	-2.37135	4.64058	0.0312244	0.382726	1
ENSMUSG00000038239	Hrc	protein_coding	7	-1.25331	-0.882977	4.63783	0.0312745	0.382988	1
ENSMUSG00000042759	Apobr	protein_coding	7	-0.779964	2.47694	4.63582	0.0313112	0.383086	1
ENSMUSG00000037126	Psd	protein_coding	19	-0.766555	4.2205	4.6329	0.0313645	0.383386	1
ENSMUSG00000059891	Tsks	protein_coding	7	-1.386	-0.243237	4.62674	0.0314772	0.384412	1
ENSMUSG00000050010	Shisa3	protein_coding	5	-1.01497	0.0388724	4.6222	0.0315607	0.384979	1
ENSMUSG00000020387	Jade2	protein_coding	11	-0.837939	5.43752	4.62101	0.0315826	0.384979	1
ENSMUSG00000015850	Adamtsl4	protein_coding	3	-0.713282	3.64892	4.61881	0.0316232	0.384979	1
ENSMUSG00000051495	Irf2bp2	protein_coding	8	-0.705644	5.95732	4.61794	0.0316391	0.384979	1
ENSMUSG00000017446	C1qtnf1	protein_coding	11	-0.929767	0.631245	4.60601	0.03186	0.387313	1
ENSMUSG00000033730	Egr3	protein_coding	14	-0.88688	1.22708	4.60091	0.0319549	0.387684	1
ENSMUSG00000021534	1700001L19Rik	protein_coding	13	1.24446	-0.469183	4.59948	0.0319817	0.387684	1
ENSMUSG00000036526	Card11	protein_coding	5	-0.969615	1.40117	4.59751	0.0320184	0.387684	1
ENSMUSG00000048617	Rtbdn	protein_coding	8	-0.860178	1.34604	4.59678	0.0320321	0.387684	1
ENSMUSG00000032503	Arpp21	protein_coding	9	2.53254	-2.1179	4.59657	0.0320359	0.387684	1
ENSMUSG00000075394	Hoxc4	protein_coding	15	-0.83967	3.71811	4.5879	0.0321984	0.389298	1
ENSMUSG00000030699	Tbx6	protein_coding	7	-0.961693	0.492738	4.58015	0.0323444	0.390526	1
ENSMUSG00000070501	Ifi214	protein_coding	1	1.21531	0.0436961	4.5794	0.0323585	0.390526	1
ENSMUSG00000047181	Samd14	protein_coding	11	-0.751221	3.59879	4.57776	0.0323895	0.390544	1
ENSMUSG00000026011	Ctla4	protein_coding	1	-1.51796	-1.25326	4.57587	0.0324253	0.390544	1
ENSMUSG00000035112	Wnk4	protein_coding	11	-0.945968	1.54638	4.57467	0.0324479	0.390544	1
ENSMUSG00000117310	Ptp4a1	protein_coding	1	-0.831152	2.56257	4.57062	0.0325248	0.391116	1
ENSMUSG00000044177	Wfikkn2	protein_coding	11	-0.981001	0.681957	4.56341	0.032662	0.392135	1
ENSMUSG00000070985	Acnat1	protein_coding	4	1.3348	-0.41355	4.56308	0.0326683	0.392135	1
ENSMUSG00000025597	Klhl4	protein_coding	X	0.794335	2.51654	4.55882	0.0327495	0.392756	1
ENSMUSG00000011256	Adam19	protein_coding	11	-0.834808	1.46357	4.55461	0.0328302	0.392837	1
ENSMUSG00000036661	Dennd3	protein_coding	15	-0.706222	4.23208	4.54105	0.0330913	0.392837	1
ENSMUSG00000019848	Popdc3	protein_coding	10	1.32405	-0.847704	4.52597	0.0333842	0.392837	1
ENSMUSG00000069305	H4c18	protein_coding	13	1.7	-1.47243	4.52023	0.0334964	0.392837	1
ENSMUSG00000070867	Trabd2b	protein_coding	4	-0.977544	1.74505	4.51886	0.0335232	0.392837	1
ENSMUSG00000025229	Pitx3	protein_coding	19	1.48768	-1.03298	4.51321	0.0336341	0.392837	1
ENSMUSG00000008438	Adam21	protein_coding	12	-1.95527	-1.93376	4.51001	0.033697	0.392837	1
ENSMUSG00000036463	4930544G11Rik	protein_coding	6	3.6512	-2.62996	4.50851	0.0337266	0.392837	1
ENSMUSG00000038883	Prl3a1	protein_coding	13	3.6512	-2.62996	4.50851	0.0337266	0.392837	1
ENSMUSG00000061126	Cyp4f39	protein_coding	17	3.6512	-2.62996	4.50851	0.0337266	0.392837	1
ENSMUSG00000069475	Gm6020	protein_coding	19	3.6512	-2.62996	4.50851	0.0337266	0.392837	1
ENSMUSG00000074570	Cass4	protein_coding	2	3.6512	-2.62996	4.50851	0.0337266	0.392837	1
ENSMUSG00000071179	Serpina16	protein_coding	12	-1.64589	-1.65336	4.50532	0.0337896	0.392837	1
ENSMUSG00000049491	Slc36a3	protein_coding	11	3.64842	-2.63141	4.50203	0.0338546	0.392837	1
ENSMUSG00000085486	Gm11634	protein_coding	11	-2.15721	-2.13554	4.50169	0.0338614	0.392837	1
ENSMUSG00000027855	Sycp1	protein_coding	3	3.64785	-2.63172	4.50068	0.0338814	0.392837	1
ENSMUSG00000029377	Ereg	protein_coding	5	3.64785	-2.63172	4.50068	0.0338814	0.392837	1
ENSMUSG00000045381	Olfr433	protein_coding	1	3.64785	-2.63172	4.50068	0.0338814	0.392837	1
ENSMUSG00000064137	Rhox8	protein_coding	X	3.64785	-2.63172	4.50068	0.0338814	0.392837	1
ENSMUSG00000026259	Ngef	protein_coding	1	1.29086	-0.181218	4.4995	0.0339048	0.392837	1
ENSMUSG00000029378	Areg	protein_coding	5	3.64565	-2.63287	4.49557	0.0339827	0.392837	1
ENSMUSG00000075307	Klhl41	protein_coding	2	-1.37913	-1.21779	4.49474	0.0339993	0.392837	1
ENSMUSG00000040405	Havcr1	protein_coding	11	3.64507	-2.63317	4.49423	0.0340095	0.392837	1
ENSMUSG00000061991	H2ac10	protein_coding	13	3.6445	-2.63347	4.49288	0.0340363	0.392837	1
ENSMUSG00000042066	Tmcc2	protein_coding	1	-0.760005	4.39663	4.49247	0.0340444	0.392837	1
ENSMUSG00000042607	Asb4	protein_coding	6	0.905404	1.43396	4.49018	0.03409	0.392837	1
ENSMUSG00000037140	Tas2r108	protein_coding	6	3.64288	-2.63433	4.48913	0.034111	0.392837	1
ENSMUSG00000063409	Lrrc43	protein_coding	5	3.64288	-2.63433	4.48913	0.034111	0.392837	1
ENSMUSG00000000560	Gabra2	protein_coding	5	3.6423	-2.63463	4.48779	0.0341378	0.392837	1
ENSMUSG00000024653	Scgb1a1	protein_coding	19	3.6423	-2.63463	4.48779	0.0341378	0.392837	1
ENSMUSG00000082101	Slfn14	protein_coding	11	3.64173	-2.63493	4.48644	0.0341647	0.392837	1
ENSMUSG00000013766	Ly6g6e	protein_coding	17	3.64115	-2.63523	4.4851	0.0341915	0.392837	1
ENSMUSG00000072718	Klra10	protein_coding	6	3.64115	-2.63523	4.4851	0.0341915	0.392837	1
ENSMUSG00000074179	Gsta5	protein_coding	9	3.64115	-2.63523	4.4851	0.0341915	0.392837	1
ENSMUSG00000079024	Gm21961	protein_coding	15	3.64115	-2.63523	4.4851	0.0341915	0.392837	1
ENSMUSG00000022887	Masp1	protein_coding	16	0.7704	4.81443	4.48429	0.0342078	0.392837	1
ENSMUSG00000021804	Rgr	protein_coding	14	3.64011	-2.63578	4.48271	0.0342395	0.392837	1
ENSMUSG00000024266	Adad2	protein_coding	8	3.64011	-2.63578	4.48271	0.0342395	0.392837	1
ENSMUSG00000026830	Ermn	protein_coding	2	3.64011	-2.63578	4.48271	0.0342395	0.392837	1
ENSMUSG00000027434	Nkx2-2	protein_coding	2	3.64011	-2.63578	4.48271	0.0342395	0.392837	1
ENSMUSG00000034000	Neu4	protein_coding	1	3.64011	-2.63578	4.48271	0.0342395	0.392837	1
ENSMUSG00000042540	Acot5	protein_coding	12	3.64011	-2.63578	4.48271	0.0342395	0.392837	1
ENSMUSG00000045471	Hcrt	protein_coding	11	3.64011	-2.63578	4.48271	0.0342395	0.392837	1
ENSMUSG00000089762	Ier5l	protein_coding	2	-0.880832	3.06069	4.48224	0.0342487	0.392837	1
ENSMUSG00000079049	Serpinb1c	protein_coding	13	3.63954	-2.63608	4.48137	0.0342663	0.392837	1
ENSMUSG00000045065	9930022D16Rik	protein_coding	11	3.63896	-2.63638	4.48003	0.0342932	0.392837	1
ENSMUSG00000025082	Vwa2	protein_coding	19	3.63839	-2.63668	4.47869	0.03432	0.392837	1
ENSMUSG00000053268	Dspp	protein_coding	5	3.63839	-2.63668	4.47869	0.03432	0.392837	1
ENSMUSG00000054142	Vmn1r236	protein_coding	17	3.63839	-2.63668	4.47869	0.03432	0.392837	1
ENSMUSG00000074824	Rslcan18	protein_coding	13	3.63839	-2.63668	4.47869	0.03432	0.392837	1
ENSMUSG00000034645	Zyg11a	protein_coding	4	-1.25626	-0.79027	4.47854	0.0343231	0.392837	1
ENSMUSG00000022857	Tmprss15	protein_coding	16	3.63781	-2.63698	4.47735	0.0343469	0.392837	1
ENSMUSG00000025219	Fgf8	protein_coding	19	3.63781	-2.63698	4.47735	0.0343469	0.392837	1
ENSMUSG00000028357	Kif12	protein_coding	4	3.63781	-2.63698	4.47735	0.0343469	0.392837	1
ENSMUSG00000031004	Mki67	protein_coding	7	0.735681	3.10707	4.47542	0.0343858	0.392944	1
ENSMUSG00000031444	F10	protein_coding	8	1.77376	3.38192	4.47123	0.0344701	0.393422	1
ENSMUSG00000054753	AU018091	protein_coding	7	-1.83743	-1.75829	4.47042	0.0344866	0.393422	1
ENSMUSG00000034656	Cacna1a	protein_coding	8	-0.810551	3.19686	4.46586	0.0345787	0.394136	1
ENSMUSG00000039518	Cdsn	protein_coding	17	-1.17169	1.72668	4.46421	0.0346121	0.39418	1
ENSMUSG00000017692	Rhbdl3	protein_coding	11	-0.809058	2.65741	4.46132	0.0346707	0.394408	1
ENSMUSG00000027568	Ntsr1	protein_coding	2	-2.14384	-2.13905	4.45978	0.034702	0.394408	1
ENSMUSG00000055629	B4galnt4	protein_coding	7	-0.953824	2.0281	4.45885	0.0347209	0.394408	1
ENSMUSG00000035270	Impg2	protein_coding	16	1.07241	-0.178879	4.44939	0.0349137	0.396127	1
ENSMUSG00000028581	Laptm5	protein_coding	4	-0.770526	5.84145	4.44851	0.0349316	0.396127	1
ENSMUSG00000024666	Tmem138	protein_coding	19	0.709697	3.10541	4.44665	0.0349697	0.396222	1
ENSMUSG00000025701	Alox5	protein_coding	6	-0.930101	1.3029	4.43047	0.0353027	0.399656	1
ENSMUSG00000052212	Cd177	protein_coding	7	-2.13635	-2.13634	4.42654	0.0353843	0.400239	1
ENSMUSG00000026765	Lypd6b	protein_coding	2	1.50734	-1.18058	4.42258	0.0354664	0.400827	1
ENSMUSG00000068762	Gstm6	protein_coding	3	0.911687	3.57507	4.4051	0.0358315	0.404498	1
ENSMUSG00000019194	Scn1b	protein_coding	7	-0.776941	3.78049	4.40414	0.0358518	0.404498	1
ENSMUSG00000039062	Anpep	protein_coding	7	-0.778938	4.82335	4.40236	0.0358891	0.404577	1
ENSMUSG00000038390	Gpr162	protein_coding	6	-0.965033	3.3435	4.39371	0.0360717	0.406292	1
ENSMUSG00000039155	Cdh26	protein_coding	2	1.80446	-1.6769	4.39137	0.0361212	0.406505	1
ENSMUSG00000031805	Jak3	protein_coding	8	-0.761668	4.73527	4.3848	0.0362608	0.407733	1
ENSMUSG00000032554	Trf	protein_coding	9	0.842372	9.16305	4.377	0.0364271	0.409258	1
ENSMUSG00000073434	Wdr90	protein_coding	17	-0.764584	4.89989	4.37454	0.0364796	0.409502	1
ENSMUSG00000027661	Slc2a10	protein_coding	2	-0.870787	0.654628	4.37214	0.036531	0.409552	1
ENSMUSG00000054013	Tmem179	protein_coding	12	-0.714854	4.4718	4.37147	0.0365454	0.409552	1
ENSMUSG00000016756	Cmah	protein_coding	13	1.40959	2.46454	4.3654	0.0366758	0.410668	1
ENSMUSG00000042766	Trim46	protein_coding	3	-1.03181	2.38702	4.36153	0.0367592	0.4111	1
ENSMUSG00000074419	Gm15448	protein_coding	7	-1.2719	-0.643197	4.36075	0.0367761	0.4111	1
ENSMUSG00000021091	Serpina3n	protein_coding	12	0.831802	4.53351	4.35767	0.0368426	0.411499	1
ENSMUSG00000031155	Pim2	protein_coding	X	-0.670243	3.44417	4.3534	0.0369351	0.412187	1
ENSMUSG00000010311	Optc	protein_coding	1	0.832257	1.48936	4.34792	0.0370541	0.41317	1
ENSMUSG00000040978	Gm11992	protein_coding	11	-1.24797	-0.975693	4.34387	0.0371424	0.413808	1
ENSMUSG00000035429	Ptprh	protein_coding	7	-1.64555	-1.65119	4.33811	0.0372682	0.414863	1
ENSMUSG00000074345	Tnfaip8l3	protein_coding	9	1.06002	0.0680001	4.33595	0.0373156	0.414938	1
ENSMUSG00000053898	Ech1	protein_coding	7	0.671595	8.63888	4.33497	0.0373372	0.414938	1
ENSMUSG00000040690	Col16a1	protein_coding	4	-0.811434	5.57449	4.33338	0.037372	0.414979	1
ENSMUSG00000024650	Slc22a6	protein_coding	19	1.9591	-1.30721	4.33093	0.0374259	0.415232	1
ENSMUSG00000040258	Nxph4	protein_coding	10	-0.788247	3.21858	4.32859	0.0374773	0.415405	1
ENSMUSG00000096010	H4f16	protein_coding	6	1.68654	-1.48079	4.32738	0.0375038	0.415405	1
ENSMUSG00000021223	Papln	protein_coding	12	-1.1518	1.5652	4.32136	0.0376367	0.416531	1
ENSMUSG00000030769	Slc5a11	protein_coding	7	-1.94602	-1.93086	4.31967	0.0376742	0.4166	1
ENSMUSG00000033361	Prrg3	protein_coding	X	-0.668095	5.46007	4.30846	0.0379233	0.418739	1
ENSMUSG00000029304	Spp1	protein_coding	5	-0.666143	4.11265	4.30814	0.0379304	0.418739	1
ENSMUSG00000032487	Ptgs2	protein_coding	1	-1.01907	2.52284	4.30469	0.0380074	0.419242	1
ENSMUSG00000027220	Syt13	protein_coding	2	-1.20709	1.50788	4.29946	0.0381246	0.419886	1
ENSMUSG00000052736	Klrc2	protein_coding	6	-0.867959	0.583838	4.29927	0.0381288	0.419886	1
ENSMUSG00000028943	Espn	protein_coding	4	-0.824376	2.57577	4.29644	0.0381922	0.420238	1
ENSMUSG00000028071	Sh2d2a	protein_coding	3	-1.05103	-0.0334935	4.29039	0.0383284	0.421389	1
ENSMUSG00000036995	Asap3	protein_coding	4	-0.809927	2.72743	4.28	0.0385634	0.423088	1
ENSMUSG00000030921	Trim30a	protein_coding	7	0.933619	5.82394	4.2799	0.0385657	0.423088	1
ENSMUSG00000001506	Col1a1	protein_coding	11	-0.939778	4.53754	4.27849	0.0385976	0.423088	1
ENSMUSG00000056055	Sag	protein_coding	1	0.774838	2.24888	4.27795	0.0386099	0.423088	1
ENSMUSG00000031765	Mt1	protein_coding	8	0.943011	7.45181	4.26633	0.0388749	0.425642	1
ENSMUSG00000021056	Tex21	protein_coding	12	1.59811	-1.30853	4.26363	0.0389367	0.425817	1
ENSMUSG00000035615	Frmpd1	protein_coding	4	-0.749927	4.42651	4.26284	0.0389547	0.425817	1
ENSMUSG00000046410	Kcnk6	protein_coding	7	-0.717115	2.69344	4.26078	0.0390019	0.425984	1
ENSMUSG00000019767	Ccdc170	protein_coding	10	-1.71058	-1.81711	4.25793	0.0390674	0.426155	1
ENSMUSG00000050014	Apol10b	protein_coding	15	-1.05899	-0.200284	4.2561	0.0391097	0.426155	1
ENSMUSG00000045625	Pigz	protein_coding	16	-0.878049	0.508971	4.25487	0.039138	0.426155	1
ENSMUSG00000032915	Adgre4	protein_coding	17	0.943726	2.05367	4.25455	0.0391454	0.426155	1
ENSMUSG00000029819	Npy	protein_coding	6	1.02376	9.09748	4.25237	0.0391956	0.426353	1
ENSMUSG00000025961	4933402D24Rik	protein_coding	1	0.994839	0.0820575	4.25007	0.0392486	0.426562	1
ENSMUSG00000045348	Nyap1	protein_coding	5	-0.795646	3.0181	4.24877	0.0392787	0.426562	1
ENSMUSG00000039977	Deup1	protein_coding	9	1.00753	0.433722	4.24728	0.0393132	0.426589	1
ENSMUSG00000027313	Chac1	protein_coding	2	-0.751262	1.82013	4.24543	0.039356	0.426706	1
ENSMUSG00000032997	Chpf	protein_coding	1	-0.721997	6.12291	4.23962	0.0394911	0.427537	1
ENSMUSG00000059447	Hadhb	protein_coding	5	0.741015	8.77421	4.23937	0.0394968	0.427537	1
ENSMUSG00000067714	Lpar5	protein_coding	6	-1.15313	-0.424528	4.23498	0.0395992	0.428298	1
ENSMUSG00000029161	Cgref1	protein_coding	5	0.836428	1.96717	4.22975	0.0397212	0.42927	1
ENSMUSG00000073293	Nudt10	protein_coding	X	-0.705538	2.53951	4.22268	0.039887	0.430713	1
ENSMUSG00000050747	Trim15	protein_coding	17	-1.02548	-0.279853	4.22105	0.0399255	0.43078	1
ENSMUSG00000029032	Arhgef16	protein_coding	4	1.00011	0.390452	4.2187	0.0399807	0.431026	1
ENSMUSG00000054161	Fam83e	protein_coding	7	-1.71267	-1.8169	4.21022	0.0401811	0.432527	1
ENSMUSG00000050097	Ces2b	protein_coding	8	2.38472	-2.18649	4.21007	0.0401848	0.432527	1
ENSMUSG00000023984	Gm20517	protein_coding	17	-1.09675	0.688841	4.20036	0.0404155	0.43466	1
ENSMUSG00000023247	Guca2a	protein_coding	4	1.9918	-1.9117	4.19798	0.0404722	0.434919	1
ENSMUSG00000039639	Kcne1	protein_coding	16	2.38608	-2.18592	4.19218	0.0406108	0.435706	1
ENSMUSG00000045314	Sowahb	protein_coding	5	2.38608	-2.18592	4.19218	0.0406108	0.435706	1
ENSMUSG00000038768	9130409I23Rik	protein_coding	1	2.38109	-2.18844	4.18562	0.0407684	0.437045	1
ENSMUSG00000072082	Ccnf	protein_coding	17	0.769841	2.00512	4.18008	0.0409019	0.437127	1
ENSMUSG00000090215	Trim34b	protein_coding	7	0.948469	0.259834	4.17671	0.0409831	0.437127	1
ENSMUSG00000000167	Pih1d2	protein_coding	9	0.811806	1.69022	4.17666	0.0409843	0.437127	1
ENSMUSG00000074780	Anapc15-ps	protein_coding	10	1.98069	-1.91651	4.17612	0.0409974	0.437127	1
ENSMUSG00000028434	Epb41l4b	protein_coding	4	0.842928	2.20717	4.1758	0.0410053	0.437127	1
ENSMUSG00000074881	Mageb3	protein_coding	2	2.38929	-2.18454	4.17465	0.041033	0.437127	1
ENSMUSG00000096854	Ifnz	protein_coding	4	2.38929	-2.18454	4.17465	0.041033	0.437127	1
ENSMUSG00000028584	Lrrc38	protein_coding	4	-1.50077	-1.55597	4.17443	0.0410383	0.437127	1
ENSMUSG00000097271	Gm9903	protein_coding	5	1.79227	-1.68457	4.17233	0.0410893	0.437321	1
ENSMUSG00000028176	Lrrc7	protein_coding	3	1.78731	-1.68587	4.16967	0.0411537	0.437658	1
ENSMUSG00000074818	Pdzd7	protein_coding	19	-0.840543	2.53105	4.16748	0.041207	0.437875	1
ENSMUSG00000053411	Cbx7	protein_coding	15	-0.739621	5.31565	4.1648	0.0412722	0.437895	1
ENSMUSG00000045613	Chrm2	protein_coding	6	1.53798	-1.347	4.16471	0.0412746	0.437895	1
ENSMUSG00000034586	Hid1	protein_coding	11	-0.775186	6.48063	4.16069	0.0413725	0.438092	1
ENSMUSG00000053508	Gtsf2	protein_coding	15	-1.5038	-1.55463	4.15889	0.0414165	0.438092	1
ENSMUSG00000043648	Pld6	protein_coding	11	-1.00774	0.0396275	4.1577	0.0414456	0.438092	1
ENSMUSG00000070462	Tlnrd1	protein_coding	7	-0.729324	4.78416	4.15729	0.0414556	0.438092	1
ENSMUSG00000009075	Cabp7	protein_coding	11	-1.37712	-1.33257	4.15722	0.0414574	0.438092	1
ENSMUSG00000001627	Ifrd1	protein_coding	12	-0.678136	6.54307	4.15461	0.0415214	0.438204	1
ENSMUSG00000040867	Begain	protein_coding	12	-0.808545	2.37724	4.1541	0.0415337	0.438204	1
ENSMUSG00000057899	Adgrf2	protein_coding	17	1.99318	-1.90984	4.15005	0.0416333	0.438645	1
ENSMUSG00000093701	Gm21970	protein_coding	16	-1.49771	-1.55261	4.14973	0.0416413	0.438645	1
ENSMUSG00000078591	Hs3st4	protein_coding	7	2.37793	-2.19007	4.14276	0.0418129	0.440075	1
ENSMUSG00000015829	Tnr	protein_coding	1	-0.705106	3.42315	4.14154	0.0418431	0.440075	1
ENSMUSG00000000552	Zfp385a	protein_coding	15	-0.802348	3.44934	4.13338	0.0420454	0.441579	1
ENSMUSG00000090176	Cd200r2	protein_coding	16	-1.70165	-1.81794	4.1331	0.0420523	0.441579	1
ENSMUSG00000026979	Psd4	protein_coding	2	-0.733228	2.65484	4.11072	0.0426123	0.446519	1
ENSMUSG00000004961	Syt5	protein_coding	7	0.912009	3.1071	4.10994	0.0426319	0.446519	1
ENSMUSG00000073421	H2-Ab1	protein_coding	17	-0.619466	7.44212	4.10992	0.0426324	0.446519	1
ENSMUSG00000047443	Erfe	protein_coding	1	-0.781388	1.8732	4.10896	0.0426566	0.446519	1
ENSMUSG00000037843	Vstm2l	protein_coding	2	-0.86667	2.26932	4.10203	0.0428318	0.447897	1
ENSMUSG00000056025	Clca3a1	protein_coding	3	0.780916	2.53059	4.099	0.0429087	0.447897	1
ENSMUSG00000037946	Fgd3	protein_coding	13	-0.763977	3.51813	4.09896	0.0429096	0.447897	1
ENSMUSG00000058488	Kl	protein_coding	5	-1.0678	-0.536659	4.09845	0.0429226	0.447897	1
ENSMUSG00000031722	Hp	protein_coding	8	0.858893	7.02425	4.08529	0.0432581	0.451045	1
ENSMUSG00000021520	Uqcrb	protein_coding	13	0.715881	6.97024	4.07498	0.0435228	0.453271	1
ENSMUSG00000022659	Gcsam	protein_coding	16	-1.06826	-0.537559	4.07433	0.0435396	0.453271	1
ENSMUSG00000062017	Abca14	protein_coding	7	1.49222	-1.18467	4.06949	0.0436645	0.453983	1
ENSMUSG00000022818	Cyp2ab1	protein_coding	16	-1.56742	-0.887004	4.06904	0.043676	0.453983	1
ENSMUSG00000056501	Cebpb	protein_coding	2	-0.792065	5.23053	4.06416	0.0438023	0.454941	1
ENSMUSG00000098132	Rassf10	protein_coding	7	-0.896678	0.204137	4.05692	0.0439906	0.45654	1
ENSMUSG00000037710	Cisd1	protein_coding	10	0.716416	5.92542	4.0492	0.0441922	0.457857	1
ENSMUSG00000058927	Gm10053	protein_coding	19	0.71549	5.68236	4.04751	0.0442366	0.457857	1
ENSMUSG00000024190	Dusp1	protein_coding	17	-0.956786	6.08358	4.04689	0.0442528	0.457857	1
ENSMUSG00000049288	Lix1l	protein_coding	3	-0.921193	1.08439	4.04406	0.0443271	0.457857	1
ENSMUSG00000007946	Phox2a	protein_coding	7	-0.875739	4.93786	4.04396	0.0443297	0.457857	1
ENSMUSG00000031778	Cx3cl1	protein_coding	8	-0.735695	6.02974	4.04333	0.0443462	0.457857	1
ENSMUSG00000062727	H2bc12	protein_coding	13	1.10914	-0.0167703	4.04289	0.0443578	0.457857	1
ENSMUSG00000109926	Gm45808	protein_coding	7	-1.07328	-0.0575665	4.03959	0.0444447	0.4584	1
ENSMUSG00000045378	Pxt1	protein_coding	17	-1.7082	-1.81284	4.03826	0.0444798	0.458407	1
ENSMUSG00000040435	Ppp1r15a	protein_coding	7	-0.841957	5.58628	4.03592	0.0445413	0.458484	1
ENSMUSG00000068327	Tlx2	protein_coding	6	-0.733569	3.78762	4.03537	0.044556	0.458484	1
ENSMUSG00000005045	Chd5	protein_coding	4	-0.702214	4.85003	4.03319	0.0446136	0.458628	1
ENSMUSG00000062209	Erbb4	protein_coding	1	0.963285	0.221684	4.03101	0.0446713	0.458628	1
ENSMUSG00000031861	Lpar2	protein_coding	8	-0.827398	1.8579	4.03045	0.0446859	0.458628	1
ENSMUSG00000061536	Sec22c	protein_coding	9	-0.653444	3.24113	4.02964	0.0447076	0.458628	1
ENSMUSG00000075592	Nynrin	protein_coding	14	-0.80137	4.3788	4.01997	0.0449646	0.46091	1
ENSMUSG00000028702	Rad54l	protein_coding	4	1.14487	0.58206	4.01568	0.0450789	0.461727	1
ENSMUSG00000020926	Adam11	protein_coding	11	-0.883865	3.78111	4.01141	0.0451934	0.462544	1
ENSMUSG00000032691	Nlrp3	protein_coding	11	-0.789475	1.23987	4.00669	0.04532	0.463484	1
ENSMUSG00000054150	Syne3	protein_coding	12	-0.817693	3.12645	4.00412	0.0453892	0.463836	1
ENSMUSG00000019851	Perp	protein_coding	10	0.708722	2.69172	3.99924	0.0455209	0.464617	1
ENSMUSG00000074151	Nlrc5	protein_coding	8	-0.669702	4.43441	3.9987	0.0455352	0.464617	1
ENSMUSG00000024076	Vit	protein_coding	17	-0.807653	1.50589	3.99383	0.0456671	0.465605	1
ENSMUSG00000090840	1700092M07Rik	protein_coding	19	-1.4943	-1.55583	3.98754	0.0458379	0.466559	1
ENSMUSG00000035042	Ccl5	protein_coding	11	-0.726251	2.11674	3.98554	0.0458924	0.466559	1
ENSMUSG00000022033	Pbk	protein_coding	14	0.873621	1.00222	3.98494	0.0459088	0.466559	1
ENSMUSG00000055148	Klf2	protein_coding	8	-0.607846	5.40414	3.98464	0.0459168	0.466559	1
ENSMUSG00000066516	Klk1b21	protein_coding	7	1.53061	-1.35288	3.98396	0.0459355	0.466559	1
ENSMUSG00000042213	Zfand4	protein_coding	6	0.789147	1.69275	3.98028	0.0460359	0.467223	1
ENSMUSG00000057465	Saa2	protein_coding	7	1.82037	-1.66978	3.97714	0.0461217	0.467738	1
ENSMUSG00000023903	Mmp25	protein_coding	17	-1.80312	-2.0007	3.97456	0.0461924	0.468099	1
ENSMUSG00000024646	Cyb5a	protein_coding	18	0.709374	7.40558	3.97222	0.0462567	0.468394	1
ENSMUSG00000029182	Fam166c	protein_coding	5	-1.1008	1.31226	3.97057	0.0463021	0.468498	1
ENSMUSG00000020901	Pik3r5	protein_coding	11	-0.829362	2.89221	3.96866	0.0463548	0.468676	1
ENSMUSG00000003072	Atp5d	protein_coding	10	-0.673408	7.76438	3.96523	0.0464491	0.469274	1
ENSMUSG00000066191	Anks6	protein_coding	4	-0.725381	2.59023	3.95567	0.0467137	0.47159	1
ENSMUSG00000095773	Vmn2r38	protein_coding	7	-0.974365	0.16858	3.95235	0.0468059	0.472163	1
ENSMUSG00000072944	Nup62cl	protein_coding	X	0.653261	4.6196	3.93937	0.0471685	0.475461	1
ENSMUSG00000032087	Dscaml1	protein_coding	9	-0.992809	2.25542	3.93755	0.0472196	0.475617	1
ENSMUSG00000038077	Kcna6	protein_coding	6	-1.7154	-1.81516	3.91974	0.0477223	0.480317	1
ENSMUSG00000049436	Upk1b	protein_coding	16	-0.95968	0.589354	3.9122	0.0479369	0.482113	1
ENSMUSG00000014778	Fhod1	protein_coding	8	-0.857611	2.62964	3.90863	0.0480388	0.482544	1
ENSMUSG00000026890	Lhx6	protein_coding	2	1.00703	0.0303223	3.90754	0.04807	0.482544	1
ENSMUSG00000033256	Shf	protein_coding	2	-0.677715	3.14227	3.9069	0.0480882	0.482544	1
ENSMUSG00000005470	Asf1b	protein_coding	8	0.87258	1.00568	3.89376	0.0484658	0.485967	1
ENSMUSG00000068696	Gpr88	protein_coding	3	-1.0075	1.28766	3.88531	0.0487102	0.488051	1
ENSMUSG00000037336	Mfsd2b	protein_coding	12	-0.989383	1.12064	3.88217	0.0488015	0.488598	1
ENSMUSG00000053310	Nrgn	protein_coding	9	-0.749095	1.76761	3.87758	0.048935	0.489567	1
ENSMUSG00000031112	Stk26	protein_coding	X	1.00827	3.87911	3.87537	0.0489995	0.489845	1
ENSMUSG00000038155	Gstp2	protein_coding	19	0.779405	5.36715	3.86788	0.0492187	0.491494	1
ENSMUSG00000027833	Shox2	protein_coding	3	1.00047	0.550968	3.86722	0.0492381	0.491494	1
ENSMUSG00000034854	Mfsd12	protein_coding	10	-0.726445	2.6283	3.86151	0.049406	0.4928	1
ENSMUSG00000057103	Nat8f1	protein_coding	6	0.686454	4.48424	3.85839	0.0494979	0.492916	1
ENSMUSG00000027699	Ect2	protein_coding	3	0.721108	1.9944	3.85782	0.0495146	0.492916	1
ENSMUSG00000036206	Sh3bp4	protein_coding	1	-0.781586	5.36205	3.85686	0.0495431	0.492916	1
ENSMUSG00000001604	Tcea3	protein_coding	4	0.985306	1.29022	3.8561	0.0495654	0.492916	1
ENSMUSG00000047242	Taf9b	protein_coding	X	0.938766	6.2756	3.85381	0.0496331	0.493222	1
ENSMUSG00000009216	Fam163b	protein_coding	2	-0.762213	2.34261	3.85037	0.049735	0.493662	1
ENSMUSG00000094910	D430019H16Rik	protein_coding	12	-0.752875	3.73281	3.84909	0.0497729	0.493662	1
ENSMUSG00000004032	Gstm5	protein_coding	3	0.729223	5.57465	3.84667	0.049845	0.493662	1
ENSMUSG00000041075	Fzd7	protein_coding	1	-0.690013	3.5082	3.84542	0.0498821	0.493662	1
ENSMUSG00000051022	Hs3st1	protein_coding	5	-0.666898	2.31939	3.84325	0.0499465	0.493662	1
ENSMUSG00000048572	Tmem252	protein_coding	19	-0.783145	3.858	3.84239	0.0499721	0.493662	1
ENSMUSG00000031565	Fgfr1	protein_coding	8	-0.682906	6.575	3.84233	0.0499739	0.493662	1
ENSMUSG00000026819	Slc25a25	protein_coding	2	-0.798423	6.73359	3.84151	0.0499985	0.493662	1
ENSMUSG00000057606	Colq	protein_coding	14	-1.53233	-1.70564	3.8411	0.0500106	0.493662	1
ENSMUSG00000072845	Tmprss11a	protein_coding	5	-1.38944	-1.46064	3.83758	0.0501158	0.494217	1
ENSMUSG00000028536	2610528J11Rik	protein_coding	4	2.0168	-1.90369	3.83674	0.050141	0.494217	1
ENSMUSG00000036782	Klhl13	protein_coding	X	0.931883	5.56517	3.82878	0.0503795	0.495181	1
ENSMUSG00000042804	Gpr153	protein_coding	4	-0.758361	3.32953	3.82845	0.0503894	0.495181	1
ENSMUSG00000020701	Tmem132e	protein_coding	11	-0.875454	2.00244	3.82834	0.0503928	0.495181	1
ENSMUSG00000042353	Frem3	protein_coding	8	-1.52918	-1.70605	3.82735	0.0504227	0.495181	1
ENSMUSG00000032355	Mlip	protein_coding	9	1.18035	-0.705332	3.82729	0.0504244	0.495181	1
ENSMUSG00000050645	Defb19	protein_coding	2	-1.53461	-1.70763	3.82175	0.0505914	0.496455	1
ENSMUSG00000032191	Bcl2l10	protein_coding	9	-1.72063	-1.81547	3.80885	0.0509825	0.499925	1
ENSMUSG00000026664	Phyh	protein_coding	2	0.669136	7.57225	3.80531	0.0510904	0.500615	1
ENSMUSG00000024247	Pkdcc	protein_coding	17	-0.83063	4.8852	3.80374	0.0511382	0.500716	1
ENSMUSG00000078612	Fyb2	protein_coding	4	0.911206	0.230857	3.79757	0.0513271	0.501968	1
ENSMUSG00000069301	H2ac11	protein_coding	13	1.22362	-0.909907	3.79647	0.0513608	0.501968	1
ENSMUSG00000038777	Sema6c	protein_coding	3	-0.986357	1.94933	3.79587	0.0513791	0.501968	1
ENSMUSG00000058740	Kcnt1	protein_coding	2	-0.792211	3.99743	3.79259	0.0514801	0.502587	1
ENSMUSG00000020423	Btg2	protein_coding	1	-1.29924	7.59226	3.78549	0.0516989	0.504013	1
ENSMUSG00000048655	Ccdc169	protein_coding	3	-1.52444	-1.70377	3.78519	0.051708	0.504013	1
ENSMUSG00000068101	Cenpm	protein_coding	15	0.962432	0.222612	3.78417	0.0517395	0.504013	1
ENSMUSG00000020799	Tekt1	protein_coding	11	-1.3066	-1.25537	3.78096	0.0518389	0.504613	1
ENSMUSG00000039194	Rlbp1	protein_coding	7	1.28526	-1.00835	3.77882	0.0519054	0.504891	1
ENSMUSG00000022346	Myc	protein_coding	15	-0.671745	5.326	3.77291	0.0520891	0.506309	1
ENSMUSG00000030092	Cntn6	protein_coding	6	1.18221	-0.819356	3.77108	0.052146	0.506493	1
ENSMUSG00000027469	Tpx2	protein_coding	2	0.741664	1.76662	3.7679	0.0522452	0.507087	1
ENSMUSG00000019823	Mical1	protein_coding	10	-0.732389	3.0495	3.76249	0.0524145	0.50836	1
ENSMUSG00000057969	Sema3b	protein_coding	9	-0.786425	2.90722	3.7601	0.0524895	0.508718	1
ENSMUSG00000023940	Sgo1	protein_coding	17	1.02121	-0.212451	3.75754	0.0525699	0.50904	1
ENSMUSG00000022683	Pla2g10	protein_coding	16	-1.53682	-1.70742	3.7566	0.0525994	0.50904	1
ENSMUSG00000006457	Actn3	protein_coding	19	-0.790096	1.26915	3.7554	0.0526372	0.50904	1
ENSMUSG00000018102	H2bc4	protein_coding	13	0.757983	6.6787	3.74733	0.052892	0.511026	1
ENSMUSG00000029346	Srrd	protein_coding	5	-0.626539	3.69556	3.74562	0.052946	0.511026	1
ENSMUSG00000026399	Cd55	protein_coding	1	0.929199	5.87573	3.74526	0.0529575	0.511026	1
ENSMUSG00000020363	Gfpt2	protein_coding	11	-0.688588	2.28347	3.73698	0.0532205	0.513192	1
ENSMUSG00000060803	Gstp1	protein_coding	19	0.758762	7.99888	3.72856	0.0534896	0.515414	1
ENSMUSG00000061397	Krt79	protein_coding	15	1.09007	-0.474464	3.72579	0.0535781	0.515894	1
ENSMUSG00000028464	Tpm2	protein_coding	4	0.606277	5.83974	3.72288	0.0536717	0.516422	1
ENSMUSG00000028931	Kcnab2	protein_coding	4	-0.731828	2.75865	3.71927	0.053788	0.517115	1
ENSMUSG00000000149	Gna12	protein_coding	5	-0.778741	3.81792	3.71742	0.0538474	0.517115	1
ENSMUSG00000031202	Rab39b	protein_coding	X	0.923494	1.26754	3.71703	0.05386	0.517115	1
ENSMUSG00000043415	Otud1	protein_coding	2	-0.726494	3.12247	3.71382	0.0539639	0.517739	1
ENSMUSG00000042816	Gpr151	protein_coding	18	-1.96593	-2.20896	3.71089	0.0540587	0.518266	1
ENSMUSG00000031488	Rab11fip1	protein_coding	8	-0.699494	4.23824	3.70839	0.0541397	0.518266	1
ENSMUSG00000036853	Mcoln3	protein_coding	3	-1.5235	-1.70545	3.70739	0.0541719	0.518266	1
ENSMUSG00000020905	Usp43	protein_coding	11	-0.843194	0.905132	3.70378	0.0542895	0.518266	1
ENSMUSG00000059974	Ntm	protein_coding	9	0.779869	1.07518	3.7001	0.0544092	0.518266	1
ENSMUSG00000025227	Mfsd13a	protein_coding	19	-0.705313	3.72025	3.69972	0.0544217	0.518266	1
ENSMUSG00000046854	Pip5kl1	protein_coding	2	1.70565	-1.7288	3.69922	0.0544378	0.518266	1
ENSMUSG00000005686	Ampd3	protein_coding	7	-0.675865	3.88351	3.69878	0.0544521	0.518266	1
ENSMUSG00000054763	Defb42	protein_coding	14	1.11782	-0.455809	3.69871	0.0544546	0.518266	1
ENSMUSG00000017499	Cdc6	protein_coding	11	0.791444	0.920452	3.69811	0.0544742	0.518266	1
ENSMUSG00000020681	Ace	protein_coding	11	-0.686895	2.88654	3.6979	0.0544812	0.518266	1
ENSMUSG00000021294	Kif26a	protein_coding	12	-0.70576	3.57832	3.69677	0.0545179	0.518266	1
ENSMUSG00000014602	Kif1a	protein_coding	1	-0.621184	6.94858	3.69658	0.054524	0.518266	1
ENSMUSG00000028370	Pappa	protein_coding	4	-1.02287	-0.560797	3.69357	0.0546225	0.518833	1
ENSMUSG00000021200	Asb2	protein_coding	12	-0.828001	0.82131	3.68909	0.0547696	0.51986	1
ENSMUSG00000075122	Cd80	protein_coding	16	-0.65126	2.29159	3.68776	0.0548132	0.519903	1
ENSMUSG00000061024	Rrs1	protein_coding	1	-0.704975	5.09861	3.68574	0.0548796	0.520163	1
ENSMUSG00000024388	Myo7b	protein_coding	18	-1.95714	-2.20697	3.68293	0.054972	0.520669	1
ENSMUSG00000072875	Gpr27	protein_coding	6	-0.645572	2.52589	3.67923	0.0550943	0.521457	1
ENSMUSG00000049091	Sephs2	protein_coding	7	0.738473	5.24098	3.67082	0.0553731	0.523724	1
ENSMUSG00000028104	Polr3gl	protein_coding	3	-0.797892	3.98158	3.66717	0.0554944	0.524499	1
ENSMUSG00000032496	Ltf	protein_coding	9	0.865295	1.42293	3.66352	0.055616	0.524969	1
ENSMUSG00000023089	Ndufa5	protein_coding	6	0.670448	6.09792	3.66249	0.0556503	0.524969	1
ENSMUSG00000089727	Klra8	protein_coding	6	-1.08063	-0.659933	3.66214	0.0556622	0.524969	1
ENSMUSG00000006389	Mpl	protein_coding	4	-1.96162	-2.21131	3.65543	0.0558867	0.526714	1
ENSMUSG00000029026	Trp73	protein_coding	4	-1.95792	-2.20966	3.65326	0.0559596	0.527029	1
ENSMUSG00000066319	Rtp3	protein_coding	9	0.840012	1.42683	3.65122	0.0560282	0.527302	1
ENSMUSG00000030376	Slc8a2	protein_coding	7	-0.789892	2.68168	3.64945	0.0560878	0.527491	1
ENSMUSG00000030125	Lrrc23	protein_coding	6	-0.91552	0.328373	3.6465	0.0561872	0.527578	1
ENSMUSG00000056999	Ide	protein_coding	19	0.630035	7.827	3.64632	0.0561931	0.527578	1
ENSMUSG00000071713	Csf2rb	protein_coding	15	-0.798527	2.64379	3.64533	0.0562267	0.527578	1
ENSMUSG00000034573	Ptpn13	protein_coding	5	-0.629483	5.27635	3.64448	0.0562553	0.527578	1
ENSMUSG00000062867	Impdh2	protein_coding	9	-0.614807	6.59546	3.64043	0.0563923	0.528491	1
ENSMUSG00000030226	Lmo3	protein_coding	6	0.859983	0.723947	3.63801	0.0564743	0.528888	1
ENSMUSG00000089809	Rasgef1b	protein_coding	5	-0.628942	3.97236	3.62938	0.0567679	0.531264	1
ENSMUSG00000073077	Cfap47	protein_coding	X	1.00799	0.0357608	3.61972	0.0570985	0.533756	1
ENSMUSG00000026567	Adcy10	protein_coding	1	1.2002	-0.0202395	3.61926	0.0571142	0.533756	1
ENSMUSG00000015854	Cd5l	protein_coding	3	-0.610781	4.05232	3.61133	0.0573873	0.535932	1
ENSMUSG00000054206	Gzmm	protein_coding	10	-0.725755	1.21103	3.60641	0.0575573	0.536776	1
ENSMUSG00000030228	Pik3c2g	protein_coding	6	1.04237	-0.425389	3.60639	0.0575581	0.536776	1
ENSMUSG00000026468	Lhx4	protein_coding	1	-1.39416	-1.46048	3.60371	0.0576509	0.537228	1
ENSMUSG00000038011	Dnah10	protein_coding	5	-1.07626	-0.533774	3.60195	0.0577117	0.537228	1
ENSMUSG00000038903	Ccdc68	protein_coding	18	1.07134	-0.252216	3.60114	0.05774	0.537228	1
ENSMUSG00000020037	Rfx4	protein_coding	10	1.37495	-1.25668	3.59531	0.0579428	0.537228	1
ENSMUSG00000036924	Cst13	protein_coding	2	-2.30096	-2.45531	3.5951	0.0579501	0.537228	1
ENSMUSG00000038973	Cldnd2	protein_coding	7	-2.30096	-2.45531	3.5951	0.0579501	0.537228	1
ENSMUSG00000026875	Traf1	protein_coding	2	-0.735932	1.91049	3.59401	0.0579882	0.537228	1
ENSMUSG00000002100	Mybpc3	protein_coding	2	-1.07109	-0.736737	3.59388	0.0579928	0.537228	1
ENSMUSG00000038259	Gdf5	protein_coding	2	-2.30035	-2.45502	3.59326	0.0580144	0.537228	1
ENSMUSG00000031379	Pir	protein_coding	X	0.670525	3.20324	3.59259	0.0580376	0.537228	1
ENSMUSG00000055937	Krt28	protein_coding	11	-2.29906	-2.45556	3.58969	0.0581391	0.537228	1
ENSMUSG00000069855	Slc47a2	protein_coding	11	-2.29906	-2.45556	3.58969	0.0581391	0.537228	1
ENSMUSG00000079259	Trim71	protein_coding	9	-2.29906	-2.45556	3.58969	0.0581391	0.537228	1
ENSMUSG00000007033	Hspa1l	protein_coding	17	-2.30237	-2.45477	3.5884	0.0581843	0.537228	1
ENSMUSG00000019577	Pdk4	protein_coding	6	0.945152	5.96895	3.58674	0.0582425	0.537228	1
ENSMUSG00000058447	Gm26920	protein_coding	7	-2.30174	-2.45448	3.58649	0.0582511	0.537228	1
ENSMUSG00000035390	Brsk1	protein_coding	7	-0.77156	2.60312	3.58383	0.0583443	0.537716	1
ENSMUSG00000024524	Gnal	protein_coding	18	-0.91413	1.04742	3.58097	0.0584451	0.537779	1
ENSMUSG00000067656	Slc22a27	protein_coding	19	-2.29616	-2.45414	3.5809	0.0584475	0.537779	1
ENSMUSG00000070719	Pla2g4d	protein_coding	2	-2.29774	-2.4561	3.57556	0.0586356	0.537779	1
ENSMUSG00000096002	Vmn2r53	protein_coding	7	-2.29774	-2.4561	3.57556	0.0586356	0.537779	1
ENSMUSG00000033857	Engase	protein_coding	11	-0.7248	3.70632	3.57554	0.0586364	0.537779	1
ENSMUSG00000006369	Fbln1	protein_coding	15	-0.742059	3.74235	3.57317	0.05872	0.537779	1
ENSMUSG00000028712	Cyp4a31	protein_coding	4	1.85821	-1.97719	3.57263	0.0587392	0.537779	1
ENSMUSG00000063434	Sorcs3	protein_coding	19	1.4603	-1.39615	3.5565	0.0593127	0.537779	1
ENSMUSG00000022986	Krt75	protein_coding	15	-1.95165	-2.20852	3.55599	0.0593311	0.537779	1
ENSMUSG00000061175	Fnip2	protein_coding	3	-0.769621	2.35508	3.55581	0.0593373	0.537779	1
ENSMUSG00000039676	Capsl	protein_coding	15	-2.30011	-2.45252	3.55573	0.0593401	0.537779	1
ENSMUSG00000026678	Rgs5	protein_coding	1	0.703587	6.81289	3.55399	0.0594026	0.537779	1
ENSMUSG00000019775	Rgs17	protein_coding	10	0.769454	1.67768	3.55322	0.0594301	0.537779	1
ENSMUSG00000056399	Prss34	protein_coding	17	-2.29692	-2.45693	3.54858	0.0595966	0.537779	1
ENSMUSG00000031448	Adprhl1	protein_coding	8	1.64297	-0.402182	3.54307	0.0597948	0.537779	1
ENSMUSG00000033569	Adgrb3	protein_coding	1	1.00104	1.95535	3.54243	0.0598177	0.537779	1
ENSMUSG00000030789	Itgax	protein_coding	7	-0.629441	4.76463	3.54239	0.0598192	0.537779	1
ENSMUSG00000078490	Cfap74	protein_coding	4	-0.66002	2.23567	3.5423	0.0598226	0.537779	1
ENSMUSG00000049336	Tenm2	protein_coding	11	-0.933305	1.04177	3.54156	0.0598491	0.537779	1
ENSMUSG00000070345	Hsf5	protein_coding	11	1.85009	-1.97915	3.53769	0.0599888	0.537779	1
ENSMUSG00000078861	Zfp931	protein_coding	2	0.676673	4.04058	3.53752	0.059995	0.537779	1
ENSMUSG00000079654	Prrt4	protein_coding	6	-0.95064	2.54343	3.5372	0.0600068	0.537779	1
ENSMUSG00000043441	Gpr149	protein_coding	3	1.85197	-1.97937	3.53347	0.0601416	0.537779	1
ENSMUSG00000034295	Fhod3	protein_coding	18	-0.754681	3.18368	3.52798	0.0603411	0.537779	1
ENSMUSG00000113880	A030005L19Rik	protein_coding	1	1.52086	-1.57203	3.5245	0.060468	0.537779	1
ENSMUSG00000021098	4930447C04Rik	protein_coding	12	1.50954	-1.58074	3.52274	0.0605325	0.537779	1
ENSMUSG00000039395	Mreg	protein_coding	1	0.848168	1.11924	3.51976	0.0606411	0.537779	1
ENSMUSG00000100621	Gm28374	protein_coding	19	-1.08986	-0.878357	3.5196	0.0606471	0.537779	1
ENSMUSG00000051527	Usp29	protein_coding	7	0.823254	0.88489	3.51718	0.0607356	0.537779	1
ENSMUSG00000024910	Ctsw	protein_coding	19	-0.709247	1.72487	3.51662	0.0607561	0.537779	1
ENSMUSG00000058252	Tcp11x2	protein_coding	X	1.52386	-1.57174	3.51495	0.0608176	0.537779	1
ENSMUSG00000048865	Arhgap30	protein_coding	1	-0.686398	3.80189	3.51212	0.0609215	0.537779	1
ENSMUSG00000025468	Caly	protein_coding	7	0.887264	4.07476	3.50984	0.0610053	0.537779	1
ENSMUSG00000070034	Sp110	protein_coding	1	-0.628944	3.1586	3.50948	0.0610187	0.537779	1
ENSMUSG00000024211	Grm8	protein_coding	6	1.151	-0.523148	3.5086	0.0610511	0.537779	1
ENSMUSG00000044145	1810024B03Rik	protein_coding	2	0.705671	1.97284	3.5085	0.0610548	0.537779	1
ENSMUSG00000038112	AW551984	protein_coding	9	0.780279	6.03072	3.50354	0.0612378	0.537779	1
ENSMUSG00000030549	Rhcg	protein_coding	7	-0.713354	2.37657	3.50204	0.0612932	0.537779	1
ENSMUSG00000056201	Cfl1	protein_coding	19	0.892778	0.172047	3.49989	0.061373	0.537779	1
ENSMUSG00000045551	Fpr1	protein_coding	17	1.51824	-1.57718	3.49573	0.0615274	0.537779	1
ENSMUSG00000113902	Ndufb1	protein_coding	12	0.683306	5.75394	3.49524	0.0615456	0.537779	1
ENSMUSG00000022194	Pabpn1	protein_coding	14	-0.670635	2.08041	3.49195	0.061668	0.537779	1
ENSMUSG00000012520	Phox2b	protein_coding	5	-0.717369	5.25471	3.48742	0.061837	0.537779	1
ENSMUSG00000048546	Tob2	protein_coding	15	-0.784694	5.7335	3.48186	0.062045	0.537779	1
ENSMUSG00000036223	Ska1	protein_coding	18	1.50584	-1.58031	3.48155	0.0620565	0.537779	1
ENSMUSG00000028145	Them4	protein_coding	3	0.654864	3.91775	3.47801	0.0621896	0.537779	1
ENSMUSG00000020042	Btbd11	protein_coding	10	-0.593587	4.03654	3.47769	0.0622016	0.537779	1
ENSMUSG00000087166	L1td1	protein_coding	4	-1.57395	-1.87274	3.47614	0.0622598	0.537779	1
ENSMUSG00000094157	Gm7995	protein_coding	14	-1.39042	-1.60127	3.47575	0.0622744	0.537779	1
ENSMUSG00000027446	Cstdc2	protein_coding	2	1.13121	-0.849572	3.47122	0.0624452	0.537779	1
ENSMUSG00000105078	Vamp9	protein_coding	5	0.980279	-0.102962	3.46883	0.0625356	0.537779	1
ENSMUSG00000078787	Cyp2t4	protein_coding	7	-0.818149	0.977724	3.46492	0.0626834	0.537779	1
ENSMUSG00000001918	Slc1a5	protein_coding	7	-0.793973	6.92286	3.46256	0.062773	0.537779	1
ENSMUSG00000047129	1700113H08Rik	protein_coding	10	1.50893	-1.58097	3.46021	0.0628622	0.537779	1
ENSMUSG00000093574	Gm20671	protein_coding	5	0.82165	0.853837	3.45758	0.0629623	0.537779	1
ENSMUSG00000090150	Acad11	protein_coding	9	0.682284	4.93073	3.45735	0.0629713	0.537779	1
ENSMUSG00000015966	Il17rb	protein_coding	14	-1.57522	-1.87328	3.45609	0.063019	0.537779	1
ENSMUSG00000028601	Echdc2	protein_coding	4	0.588861	5.69182	3.45598	0.0630235	0.537779	1
ENSMUSG00000074486	Bglap2	protein_coding	3	1.5083	-1.57883	3.4514	0.0631983	0.537779	1
ENSMUSG00000058248	Kcnh1	protein_coding	1	1.52988	-1.57043	3.45057	0.0632301	0.537779	1
ENSMUSG00000039257	Vstm2b	protein_coding	7	-1.15274	-0.853927	3.45044	0.0632351	0.537779	1
ENSMUSG00000045608	Dbx2	protein_coding	15	1.38867	-1.43435	3.45039	0.0632368	0.537779	1
ENSMUSG00000070420	Zscan25	protein_coding	5	-0.656231	3.69346	3.44957	0.0632682	0.537779	1
ENSMUSG00000056427	Slit3	protein_coding	11	-0.741982	5.24159	3.44852	0.0633085	0.537779	1
ENSMUSG00000025876	Unc5a	protein_coding	13	-0.752391	4.06209	3.44466	0.0634563	0.537779	1
ENSMUSG00000034664	Itga2b	protein_coding	11	-0.647293	1.97455	3.44424	0.0634727	0.537779	1
ENSMUSG00000032394	Igdcc3	protein_coding	9	-0.803979	2.55097	3.44297	0.0635215	0.537779	1
ENSMUSG00000022584	Ly6c2	protein_coding	15	0.832926	2.89201	3.43933	0.0636616	0.537779	1
ENSMUSG00000051506	Wdfy4	protein_coding	14	-0.750771	3.54492	3.43538	0.0638138	0.537779	1
ENSMUSG00000042644	Itpr3	protein_coding	17	-0.735925	4.50419	3.43468	0.063841	0.537779	1
ENSMUSG00000050357	Carmil2	protein_coding	8	-0.908035	1.27427	3.43441	0.0638515	0.537779	1
ENSMUSG00000049093	Il23r	protein_coding	6	-0.835758	3.8201	3.43367	0.0638799	0.537779	1
ENSMUSG00000062352	Itgb1bp1	protein_coding	12	0.655347	5.66086	3.4335	0.0638866	0.537779	1
ENSMUSG00000025128	Bhlhe22	protein_coding	3	-0.700818	1.77949	3.4332	0.0638984	0.537779	1
ENSMUSG00000021090	Lrrc9	protein_coding	12	0.681274	2.6148	3.43279	0.063914	0.537779	1
ENSMUSG00000108763	Gm36028	protein_coding	16	1.105	-0.756392	3.42884	0.0640669	0.537779	1
ENSMUSG00000056481	Cd248	protein_coding	19	-0.649187	2.53126	3.42713	0.0641334	0.537779	1
ENSMUSG00000003623	Crot	protein_coding	5	0.668256	6.32893	3.42626	0.0641674	0.537779	1
ENSMUSG00000024907	Gal	protein_coding	19	0.874724	6.75943	3.42613	0.0641722	0.537779	1
ENSMUSG00000023266	Frs3	protein_coding	17	-0.842833	2.12122	3.42287	0.0642992	0.537779	1
ENSMUSG00000042345	Ubash3a	protein_coding	17	-1.11991	-0.936322	3.4222	0.0643254	0.537779	1
ENSMUSG00000004709	Cd244a	protein_coding	1	-0.730104	1.64709	3.42147	0.0643538	0.537779	1
ENSMUSG00000022421	Nptxr	protein_coding	15	-0.6864	3.63047	3.42096	0.0643734	0.537779	1
ENSMUSG00000040488	Ltbp4	protein_coding	7	-0.743907	7.20142	3.41898	0.0644509	0.537779	1
ENSMUSG00000055692	Tmem191c	protein_coding	16	-0.783765	3.78316	3.41874	0.0644601	0.537779	1
ENSMUSG00000070870	Cryge	protein_coding	1	2.19193	-2.27178	3.41828	0.0644782	0.537779	1
ENSMUSG00000003477	Inmt	protein_coding	6	0.68149	5.36168	3.41776	0.0644983	0.537779	1
ENSMUSG00000022614	Lmf2	protein_coding	15	-0.671257	5.19579	3.41442	0.0646292	0.537779	1
ENSMUSG00000044824	Olfr545	protein_coding	7	2.20291	-2.2648	3.4143	0.0646339	0.537779	1
ENSMUSG00000001497	Pax9	protein_coding	12	3.2722	-2.73934	3.41286	0.0646902	0.537779	1
ENSMUSG00000011382	Dhdh	protein_coding	7	3.2722	-2.73934	3.41286	0.0646902	0.537779	1
ENSMUSG00000027913	Crct1	protein_coding	3	3.2722	-2.73934	3.41286	0.0646902	0.537779	1
ENSMUSG00000030402	Ppm1n	protein_coding	7	3.2722	-2.73934	3.41286	0.0646902	0.537779	1
ENSMUSG00000053909	Rhox10	protein_coding	X	3.2722	-2.73934	3.41286	0.0646902	0.537779	1
ENSMUSG00000067299	Crygd	protein_coding	1	3.2722	-2.73934	3.41286	0.0646902	0.537779	1
ENSMUSG00000070979	Actl7a	protein_coding	4	3.2722	-2.73934	3.41286	0.0646902	0.537779	1
ENSMUSG00000081443	Gm3880	protein_coding	X	3.2722	-2.73934	3.41286	0.0646902	0.537779	1
ENSMUSG00000101750	Olfr1392	protein_coding	11	3.2722	-2.73934	3.41286	0.0646902	0.537779	1
ENSMUSG00000010066	Cacna2d2	protein_coding	9	-0.717244	2.64485	3.41275	0.0646945	0.537779	1
ENSMUSG00000026308	Klhl30	protein_coding	1	-1.11172	1.02384	3.41268	0.0646974	0.537779	1
ENSMUSG00000057092	Fxyd3	protein_coding	7	2.19659	-2.26928	3.41086	0.0647686	0.537779	1
ENSMUSG00000024124	Prss30	protein_coding	17	-0.758225	0.700585	3.41026	0.0647923	0.537779	1
ENSMUSG00000045281	Gpr20	protein_coding	15	2.19093	-2.27096	3.40946	0.0648237	0.537779	1
ENSMUSG00000026609	Ush2a	protein_coding	1	1.16768	-0.943777	3.40876	0.0648511	0.537779	1
ENSMUSG00000059674	Cdh24	protein_coding	14	-0.875725	2.29881	3.40864	0.0648559	0.537779	1
ENSMUSG00000002249	Tead3	protein_coding	17	-0.743056	3.44558	3.40862	0.0648566	0.537779	1
ENSMUSG00000021795	Sftpd	protein_coding	14	3.26936	-2.74081	3.40782	0.064888	0.537779	1
ENSMUSG00000024757	Slc22a19	protein_coding	19	3.26936	-2.74081	3.40782	0.064888	0.537779	1
ENSMUSG00000052819	Best2	protein_coding	8	3.26936	-2.74081	3.40782	0.064888	0.537779	1
ENSMUSG00000061210	Olfr47	protein_coding	6	3.26936	-2.74081	3.40782	0.064888	0.537779	1
ENSMUSG00000029235	Pdcl2	protein_coding	5	3.26877	-2.74111	3.40677	0.0649294	0.537779	1
ENSMUSG00000045232	Rln3	protein_coding	8	3.26877	-2.74111	3.40677	0.0649294	0.537779	1
ENSMUSG00000051209	Gpr119	protein_coding	X	3.26877	-2.74111	3.40677	0.0649294	0.537779	1
ENSMUSG00000094156	Sult2a7	protein_coding	7	3.26877	-2.74111	3.40677	0.0649294	0.537779	1
ENSMUSG00000027547	Sall4	protein_coding	2	3.26652	-2.74228	3.4028	0.0650859	0.537779	1
ENSMUSG00000078689	Mup6	protein_coding	4	3.26652	-2.74228	3.4028	0.0650859	0.537779	1
ENSMUSG00000107252	Gm5767	protein_coding	16	3.26652	-2.74228	3.4028	0.0650859	0.537779	1
ENSMUSG00000001632	Brpf1	protein_coding	6	-0.815997	0.693627	3.40272	0.065089	0.537779	1
ENSMUSG00000023122	Sult1c2	protein_coding	17	3.26593	-2.74258	3.40175	0.0651273	0.537779	1
ENSMUSG00000025003	Cyp2c39	protein_coding	19	3.26593	-2.74258	3.40175	0.0651273	0.537779	1
ENSMUSG00000028699	Tspan1	protein_coding	4	3.26593	-2.74258	3.40175	0.0651273	0.537779	1
ENSMUSG00000071516	H2ac13	protein_coding	13	3.26593	-2.74258	3.40175	0.0651273	0.537779	1
ENSMUSG00000090667	Mdfic2	protein_coding	6	3.26593	-2.74258	3.40175	0.0651273	0.537779	1
ENSMUSG00000102802	Mgam2-ps	protein_coding	6	3.26593	-2.74258	3.40175	0.0651273	0.537779	1
ENSMUSG00000038738	Shank1	protein_coding	7	-0.720424	3.85028	3.40138	0.0651421	0.537779	1
ENSMUSG00000024734	Zp1	protein_coding	19	3.26534	-2.74289	3.4007	0.0651687	0.537779	1
ENSMUSG00000034690	Nlrp4c	protein_coding	7	3.26534	-2.74289	3.4007	0.0651687	0.537779	1
ENSMUSG00000050359	Sprr1a	protein_coding	3	3.26534	-2.74289	3.4007	0.0651687	0.537779	1
ENSMUSG00000056494	Cngb3	protein_coding	4	3.26534	-2.74289	3.4007	0.0651687	0.537779	1
ENSMUSG00000069309	H2ac22	protein_coding	13	3.26534	-2.74289	3.4007	0.0651687	0.537779	1
ENSMUSG00000090379	Gm8229	protein_coding	14	3.26534	-2.74289	3.4007	0.0651687	0.537779	1
ENSMUSG00000040345	Arhgap9	protein_coding	10	-0.707317	2.64533	3.40065	0.0651708	0.537779	1
ENSMUSG00000079386	Gm3173	protein_coding	14	-0.848095	0.558242	3.39975	0.0652064	0.537779	1
ENSMUSG00000040649	Rimklb	protein_coding	6	1.2815	-1.14976	3.39821	0.0652673	0.537779	1
ENSMUSG00000006270	Vax1	protein_coding	19	3.26369	-2.74375	3.39779	0.0652838	0.537779	1
ENSMUSG00000018893	Mb	protein_coding	15	3.26369	-2.74375	3.39779	0.0652838	0.537779	1
ENSMUSG00000021099	Six6	protein_coding	12	3.26369	-2.74375	3.39779	0.0652838	0.537779	1
ENSMUSG00000021685	Otp	protein_coding	13	3.26369	-2.74375	3.39779	0.0652838	0.537779	1
ENSMUSG00000027270	Lamp5	protein_coding	2	3.26369	-2.74375	3.39779	0.0652838	0.537779	1
ENSMUSG00000027517	Ankrd60	protein_coding	2	3.26369	-2.74375	3.39779	0.0652838	0.537779	1
ENSMUSG00000036557	Stpg4	protein_coding	17	3.26369	-2.74375	3.39779	0.0652838	0.537779	1
ENSMUSG00000038094	Atp13a4	protein_coding	16	3.26369	-2.74375	3.39779	0.0652838	0.537779	1
ENSMUSG00000040600	Eps8l3	protein_coding	3	3.26369	-2.74375	3.39779	0.0652838	0.537779	1
ENSMUSG00000041703	Zic5	protein_coding	14	3.26369	-2.74375	3.39779	0.0652838	0.537779	1
ENSMUSG00000046049	Rp1l1	protein_coding	14	3.26369	-2.74375	3.39779	0.0652838	0.537779	1
ENSMUSG00000056306	Sertm1	protein_coding	3	3.26369	-2.74375	3.39779	0.0652838	0.537779	1
ENSMUSG00000063651	Cnfn	protein_coding	7	3.26369	-2.74375	3.39779	0.0652838	0.537779	1
ENSMUSG00000066704	Cyp2b19	protein_coding	7	3.26369	-2.74375	3.39779	0.0652838	0.537779	1
ENSMUSG00000070504	Fcrl6	protein_coding	1	3.26369	-2.74375	3.39779	0.0652838	0.537779	1
ENSMUSG00000070821	Olfr1340	protein_coding	4	3.26369	-2.74375	3.39779	0.0652838	0.537779	1
ENSMUSG00000071665	Foxr2	protein_coding	X	3.26369	-2.74375	3.39779	0.0652838	0.537779	1
ENSMUSG00000071767	Rhox7a	protein_coding	X	3.26369	-2.74375	3.39779	0.0652838	0.537779	1
ENSMUSG00000079626	Rhox7b	protein_coding	X	3.26369	-2.74375	3.39779	0.0652838	0.537779	1
ENSMUSG00000028262	Clca3a2	protein_coding	3	3.2631	-2.74405	3.39674	0.0653253	0.537779	1
ENSMUSG00000055746	Magea2	protein_coding	X	3.2631	-2.74405	3.39674	0.0653253	0.537779	1
ENSMUSG00000075370	Igll1	protein_coding	16	3.2631	-2.74405	3.39674	0.0653253	0.537779	1
ENSMUSG00000031098	Syt8	protein_coding	7	3.26251	-2.74436	3.3957	0.0653667	0.537779	1
ENSMUSG00000042256	Ptchd4	protein_coding	17	3.26251	-2.74436	3.3957	0.0653667	0.537779	1
ENSMUSG00000062961	Ccdc177	protein_coding	12	3.26251	-2.74436	3.3957	0.0653667	0.537779	1
ENSMUSG00000090539	Gm9602	protein_coding	14	3.26251	-2.74436	3.3957	0.0653667	0.537779	1
ENSMUSG00000090627	Gm8356	protein_coding	14	3.26251	-2.74436	3.3957	0.0653667	0.537779	1
ENSMUSG00000108748	Gm44579	protein_coding	15	3.26251	-2.74436	3.3957	0.0653667	0.537779	1
ENSMUSG00000001095	Slc13a2	protein_coding	11	3.26192	-2.74466	3.39465	0.0654082	0.537779	1
ENSMUSG00000023120	Ldc1	protein_coding	4	3.26192	-2.74466	3.39465	0.0654082	0.537779	1
ENSMUSG00000023263	9530002B09Rik	protein_coding	4	3.26192	-2.74466	3.39465	0.0654082	0.537779	1
ENSMUSG00000025905	Oprk1	protein_coding	1	3.26192	-2.74466	3.39465	0.0654082	0.537779	1
ENSMUSG00000029015	Slc26a5	protein_coding	5	3.26192	-2.74466	3.39465	0.0654082	0.537779	1
ENSMUSG00000051076	Vtcn1	protein_coding	3	3.26192	-2.74466	3.39465	0.0654082	0.537779	1
ENSMUSG00000061615	H2ac4	protein_coding	13	3.26192	-2.74466	3.39465	0.0654082	0.537779	1
ENSMUSG00000070382	Olfr391	protein_coding	11	3.26192	-2.74466	3.39465	0.0654082	0.537779	1
ENSMUSG00000070551	Mrgprb5	protein_coding	7	3.26192	-2.74466	3.39465	0.0654082	0.537779	1
ENSMUSG00000075214	Olfr1002	protein_coding	2	3.26192	-2.74466	3.39465	0.0654082	0.537779	1
ENSMUSG00000075222	Olfr988	protein_coding	2	3.26192	-2.74466	3.39465	0.0654082	0.537779	1
ENSMUSG00000090744	Gm6871	protein_coding	7	3.26192	-2.74466	3.39465	0.0654082	0.537779	1
ENSMUSG00000094378	Gm15097	protein_coding	X	3.26192	-2.74466	3.39465	0.0654082	0.537779	1
ENSMUSG00000047591	Mafa	protein_coding	15	-1.08006	-0.876657	3.3912	0.0655451	0.537943	1
ENSMUSG00000016933	Plcg1	protein_coding	2	-1.01643	1.85021	3.39109	0.0655496	0.537943	1
ENSMUSG00000035951	Ascl3	protein_coding	7	1.50575	-1.5825	3.39026	0.0655828	0.537943	1
ENSMUSG00000033214	Slitrk5	protein_coding	14	-0.941319	0.0376179	3.38949	0.065613	0.537943	1
ENSMUSG00000064288	H4c12	protein_coding	13	-1.02856	-0.678714	3.38841	0.0656563	0.537943	1
ENSMUSG00000028716	Pdzk1ip1	protein_coding	4	0.953394	-0.00255358	3.38806	0.0656701	0.537943	1
ENSMUSG00000048022	Tmem229a	protein_coding	6	1.28292	-1.14668	3.38509	0.0657887	0.538583	1
ENSMUSG00000036751	Cox6b1	protein_coding	7	0.641209	8.11787	3.38126	0.0659417	0.539505	1
ENSMUSG00000059049	Frem1	protein_coding	4	-0.694968	1.40976	3.38007	0.0659893	0.539525	1
ENSMUSG00000020928	Higd1b	protein_coding	11	0.941168	0.429537	3.37917	0.0660251	0.539525	1
ENSMUSG00000060377	Rpl36a-ps1	protein_coding	14	0.81956	1.28618	3.37512	0.0661879	0.540366	1
ENSMUSG00000039246	Lyplal1	protein_coding	1	0.654862	3.45783	3.37459	0.0662091	0.540366	1
ENSMUSG00000027339	Rassf2	protein_coding	2	-0.573196	4.06282	3.37122	0.0663444	0.541109	1
ENSMUSG00000052364	B630019K06Rik	protein_coding	X	-0.593188	3.81807	3.37013	0.0663884	0.541109	1
ENSMUSG00000038216	Pnmt	protein_coding	11	0.784716	10.017	3.36826	0.066464	0.541109	1
ENSMUSG00000038058	Nod1	protein_coding	6	-0.591893	4.0425	3.36746	0.0664962	0.541109	1
ENSMUSG00000094929	Gm3526	protein_coding	14	1.84385	-1.98155	3.36729	0.066503	0.541109	1
ENSMUSG00000035000	Dpp4	protein_coding	2	0.814038	1.93524	3.36042	0.0667812	0.543042	1
ENSMUSG00000087651	1500009L16Rik	protein_coding	10	0.842793	5.75746	3.35756	0.0668973	0.543466	1
ENSMUSG00000027861	Casq2	protein_coding	3	0.819726	0.475414	3.35666	0.0669335	0.543466	1
ENSMUSG00000041120	Nbl1	protein_coding	4	-0.756937	5.75986	3.35545	0.066983	0.543466	1
ENSMUSG00000094840	Muc3a	protein_coding	5	-1.06986	-0.167831	3.35512	0.0669964	0.543466	1
ENSMUSG00000020902	Ntn1	protein_coding	11	-0.787636	4.00119	3.35351	0.0670617	0.543665	1
ENSMUSG00000020475	Pgam2	protein_coding	11	-0.764027	0.998997	3.35126	0.0671536	0.544079	1
ENSMUSG00000103392	Gm38303	protein_coding	3	2.21362	-2.26253	3.3493	0.0672335	0.544396	1
ENSMUSG00000037101	Ttc29	protein_coding	8	2.18802	-2.27211	3.34637	0.0673535	0.544796	1
ENSMUSG00000021997	Lrrc63	protein_coding	14	-1.57052	-1.87619	3.3461	0.0673645	0.544796	1
ENSMUSG00000030109	Slc6a12	protein_coding	6	1.04781	0.705558	3.34143	0.0675559	0.545585	1
ENSMUSG00000095440	Fignl2	protein_coding	15	-0.813163	3.18808	3.34095	0.0675755	0.545585	1
ENSMUSG00000064036	Mro	protein_coding	18	-1.15954	-0.848454	3.34072	0.0675849	0.545585	1
ENSMUSG00000008028	1700008O03Rik	protein_coding	7	-1.07262	-0.733767	3.33734	0.0677238	0.546376	1
ENSMUSG00000051989	Smim11	protein_coding	16	0.631941	2.99405	3.33454	0.0678393	0.546976	1
ENSMUSG00000048967	Yjefn3	protein_coding	8	-0.755283	1.66018	3.33218	0.0679368	0.547431	1
ENSMUSG00000019301	Hsd17b1	protein_coding	11	-0.911373	0.289878	3.3273	0.0681389	0.548432	1
ENSMUSG00000054626	Xlr	protein_coding	X	0.76045	0.81369	3.32696	0.0681528	0.548432	1
ENSMUSG00000066637	Ttc32	protein_coding	12	0.62669	3.26211	3.32405	0.0682736	0.548432	1
ENSMUSG00000029162	Khk	protein_coding	5	0.655386	5.96249	3.3197	0.0684544	0.548432	1
ENSMUSG00000063765	Chadl	protein_coding	15	-0.81149	2.11829	3.31492	0.0686537	0.548432	1
ENSMUSG00000038745	Nlrp6	protein_coding	7	0.692853	3.58441	3.31414	0.0686864	0.548432	1
ENSMUSG00000096764	Gm21985	protein_coding	2	1.01186	-0.527797	3.31148	0.0687973	0.548432	1
ENSMUSG00000028607	Cpt2	protein_coding	4	0.617281	6.80969	3.3114	0.0688008	0.548432	1
ENSMUSG00000020826	Nos2	protein_coding	11	-0.819041	1.46991	3.30898	0.0689022	0.548432	1
ENSMUSG00000001123	Lgals9	protein_coding	11	0.638022	5.70757	3.30775	0.068954	0.548432	1
ENSMUSG00000039860	Srrm3	protein_coding	5	-0.744597	2.78257	3.30744	0.0689669	0.548432	1
ENSMUSG00000027581	Stmn3	protein_coding	2	0.788614	5.23381	3.30296	0.0691552	0.548432	1
ENSMUSG00000034634	Ly6d	protein_coding	15	0.686543	9.29727	3.30285	0.0691596	0.548432	1
ENSMUSG00000079396	Gm3411	protein_coding	14	-0.708959	1.60301	3.30273	0.069165	0.548432	1
ENSMUSG00000019945	Cabcoco1	protein_coding	10	0.737511	1.47926	3.29769	0.0693775	0.548432	1
ENSMUSG00000051319	Mtln	protein_coding	2	0.632179	5.50002	3.2965	0.0694277	0.548432	1
ENSMUSG00000037727	Avp	protein_coding	2	2.18994	-2.27231	3.2943	0.0695209	0.548432	1
ENSMUSG00000004098	Col5a3	protein_coding	9	-0.914745	6.27908	3.29213	0.0696126	0.548432	1
ENSMUSG00000027088	Phospho2	protein_coding	2	0.664906	5.39263	3.29166	0.0696325	0.548432	1
ENSMUSG00000059534	Uqcr10	protein_coding	11	0.614677	7.45212	3.29145	0.0696413	0.548432	1
ENSMUSG00000028804	Csmd2	protein_coding	4	-1.19426	0.434689	3.29109	0.0696566	0.548432	1
ENSMUSG00000051455	Meioc	protein_coding	11	1.29216	-1.30732	3.29022	0.0696937	0.548432	1
ENSMUSG00000016624	Phf21b	protein_coding	15	-0.636868	2.61285	3.28952	0.0697234	0.548432	1
ENSMUSG00000037577	Ephx3	protein_coding	17	1.40103	-1.42707	3.28336	0.0699856	0.548432	1
ENSMUSG00000044176	Spink10	protein_coding	18	1.37694	-1.43859	3.28217	0.0700362	0.548432	1
ENSMUSG00000052581	Lrrtm4	protein_coding	6	0.864075	2.165	3.27734	0.0702426	0.548432	1
ENSMUSG00000015981	Stk32c	protein_coding	7	-0.633167	2.26504	3.27731	0.070244	0.548432	1
ENSMUSG00000050856	Atp5k	protein_coding	5	0.6458	6.19522	3.27315	0.0704224	0.548432	1
ENSMUSG00000095026	Gm3336	protein_coding	8	1.40224	-1.42776	3.27244	0.0704528	0.548432	1
ENSMUSG00000090963	Gm17655	protein_coding	5	0.723299	1.55935	3.26795	0.070646	0.548432	1
ENSMUSG00000029632	Ndufa4	protein_coding	6	0.63573	7.86824	3.26715	0.0706804	0.548432	1
ENSMUSG00000027978	Prss12	protein_coding	3	-0.865305	0.438646	3.26502	0.0707723	0.548432	1
ENSMUSG00000045193	Cirbp	protein_coding	10	-0.814416	5.92593	3.26201	0.0709021	0.548432	1
ENSMUSG00000097148	Gm3839	protein_coding	14	0.924502	-0.0829342	3.26063	0.0709618	0.548432	1
ENSMUSG00000051650	B3gnt2	protein_coding	11	-0.900205	1.40903	3.25905	0.0710303	0.548432	1
ENSMUSG00000035172	Plekhh3	protein_coding	11	-0.725022	4.31455	3.25782	0.0710834	0.548432	1
ENSMUSG00000090213	Tmem189	protein_coding	2	-1.27024	1.78959	3.2559	0.0711667	0.548432	1
ENSMUSG00000037979	Ccdc92	protein_coding	5	-0.611339	3.26303	3.25542	0.0711877	0.548432	1
ENSMUSG00000028631	Kcnq4	protein_coding	4	-0.698578	2.44989	3.25496	0.0712076	0.548432	1
ENSMUSG00000057455	Rit2	protein_coding	18	0.795616	4.41694	3.25204	0.0713346	0.548432	1
ENSMUSG00000062785	Kcnc3	protein_coding	7	-0.878265	4.09363	3.24822	0.0715012	0.548432	1
ENSMUSG00000095217	H2bc15	protein_coding	13	0.776518	0.854942	3.24811	0.071506	0.548432	1
ENSMUSG00000001827	Folr1	protein_coding	7	1.28851	-1.30945	3.24611	0.071593	0.548432	1
ENSMUSG00000030652	Coq7	protein_coding	7	0.60566	5.05109	3.2461	0.0715937	0.548432	1
ENSMUSG00000007872	Id3	protein_coding	4	-0.571788	6.42582	3.24202	0.0717719	0.548432	1
ENSMUSG00000069670	Nkain2	protein_coding	10	0.744361	1.30798	3.23695	0.0719946	0.548432	1
ENSMUSG00000103766	Gm38392	protein_coding	3	-1.13194	0.800128	3.23548	0.0720592	0.548432	1
ENSMUSG00000067649	Mageb18	protein_coding	X	-1.28681	-1.50404	3.23535	0.0720651	0.548432	1
ENSMUSG00000036867	Smad6	protein_coding	9	-0.754235	3.07008	3.23494	0.072083	0.548432	1
ENSMUSG00000093593	Gm20683	protein_coding	17	-0.861277	1.53174	3.2349	0.0720849	0.548432	1
ENSMUSG00000055197	Fev	protein_coding	1	-0.790672	0.562659	3.2318	0.0722211	0.548432	1
ENSMUSG00000031425	Plp1	protein_coding	X	0.581626	4.2988	3.23044	0.0722813	0.548432	1
ENSMUSG00000020758	Itgb4	protein_coding	11	-0.664936	2.6666	3.23023	0.0722907	0.548432	1
ENSMUSG00000044626	Liph	protein_coding	16	-1.1665	-1.10931	3.22983	0.0723083	0.548432	1
ENSMUSG00000032327	Stra6	protein_coding	9	-0.845623	1.00377	3.22923	0.0723348	0.548432	1
ENSMUSG00000033105	Lss	protein_coding	10	-0.64534	4.13274	3.22754	0.0724096	0.548432	1
ENSMUSG00000035773	Kiss1r	protein_coding	10	-1.09898	-0.150639	3.22651	0.0724548	0.548432	1
ENSMUSG00000032257	Ankk1	protein_coding	9	1.58265	-1.79316	3.22558	0.0724962	0.548432	1
ENSMUSG00000055555	Ct55	protein_coding	X	1.58175	-1.79242	3.22296	0.0726122	0.548432	1
ENSMUSG00000036106	Prr5	protein_coding	15	-0.779311	2.4554	3.22263	0.072627	0.548432	1
ENSMUSG00000032602	Slc25a20	protein_coding	9	0.577051	6.38817	3.22168	0.0726689	0.548432	1
ENSMUSG00000021702	Thbs4	protein_coding	13	-0.751677	1.31541	3.22099	0.0726998	0.548432	1
ENSMUSG00000043822	Adamtsl5	protein_coding	10	-0.682723	3.66181	3.21953	0.0727646	0.548432	1
ENSMUSG00000040812	Agbl2	protein_coding	2	0.66639	1.89263	3.2179	0.072837	0.548432	1
ENSMUSG00000041261	Car8	protein_coding	4	0.719665	3.07113	3.21382	0.0730186	0.548432	1
ENSMUSG00000031231	Cox7b	protein_coding	X	0.639808	7.07481	3.21355	0.0730308	0.548432	1
ENSMUSG00000005958	Ephb3	protein_coding	16	-0.965117	0.903328	3.21148	0.0731235	0.548432	1
ENSMUSG00000072214	Septin5	protein_coding	16	-0.812548	0.351279	3.20301	0.073503	0.548432	1
ENSMUSG00000046480	Scn4b	protein_coding	9	-0.897861	0.0570169	3.19785	0.0737351	0.548432	1
ENSMUSG00000026126	Ptpn18	protein_coding	1	-0.718604	1.40812	3.19626	0.0738068	0.548432	1
ENSMUSG00000079697	Gm5751	protein_coding	X	-0.890562	0.00453652	3.19442	0.07389	0.548432	1
ENSMUSG00000020614	Fam20a	protein_coding	11	-0.700996	2.40019	3.18882	0.0741433	0.548432	1
ENSMUSG00000115338	Pnp	protein_coding	14	0.681422	4.18663	3.18801	0.07418	0.548432	1
ENSMUSG00000079071	Slc28a2b	protein_coding	2	-1.14702	-1.21317	3.18629	0.0742584	0.548432	1
ENSMUSG00000043099	Hic1	protein_coding	11	-0.733678	3.23583	3.18572	0.0742842	0.548432	1
ENSMUSG00000031698	Mylk3	protein_coding	8	-1.28774	-1.50546	3.18461	0.0743348	0.548432	1
ENSMUSG00000040809	Chil3	protein_coding	3	-1.39084	-1.60557	3.18172	0.0744664	0.548432	1
ENSMUSG00000006456	Rbm14	protein_coding	19	-3.04115	-2.86571	3.18102	0.0744981	0.548432	1
ENSMUSG00000022113	Trim52	protein_coding	14	-3.04115	-2.86571	3.18102	0.0744981	0.548432	1
ENSMUSG00000022997	Wnt1	protein_coding	15	-3.04115	-2.86571	3.18102	0.0744981	0.548432	1
ENSMUSG00000027718	Il21	protein_coding	3	-3.04115	-2.86571	3.18102	0.0744981	0.548432	1
ENSMUSG00000028738	Tas1r2	protein_coding	4	-3.04115	-2.86571	3.18102	0.0744981	0.548432	1
ENSMUSG00000031200	Mtcp1	protein_coding	X	-3.04115	-2.86571	3.18102	0.0744981	0.548432	1
ENSMUSG00000036449	Lcn8	protein_coding	2	-3.04115	-2.86571	3.18102	0.0744981	0.548432	1
ENSMUSG00000036925	Mucl2	protein_coding	15	-3.04115	-2.86571	3.18102	0.0744981	0.548432	1
ENSMUSG00000040632	Nrl	protein_coding	14	-3.04115	-2.86571	3.18102	0.0744981	0.548432	1
ENSMUSG00000041722	Khdc1c	protein_coding	1	-3.04115	-2.86571	3.18102	0.0744981	0.548432	1
ENSMUSG00000043310	Olfr571	protein_coding	7	-3.04115	-2.86571	3.18102	0.0744981	0.548432	1
ENSMUSG00000043795	Prr33	protein_coding	7	-3.04115	-2.86571	3.18102	0.0744981	0.548432	1
ENSMUSG00000048620	Olfr1336	protein_coding	7	-3.04115	-2.86571	3.18102	0.0744981	0.548432	1
ENSMUSG00000050266	Olfr690	protein_coding	7	-3.04115	-2.86571	3.18102	0.0744981	0.548432	1
ENSMUSG00000054362	Lexm	protein_coding	4	-3.04115	-2.86571	3.18102	0.0744981	0.548432	1
ENSMUSG00000054662	Ano9	protein_coding	7	-3.04115	-2.86571	3.18102	0.0744981	0.548432	1
ENSMUSG00000055571	Olfr305	protein_coding	7	-3.04115	-2.86571	3.18102	0.0744981	0.548432	1
ENSMUSG00000056617	4931429L15Rik	protein_coding	9	-3.04115	-2.86571	3.18102	0.0744981	0.548432	1
ENSMUSG00000059625	Sohlh1	protein_coding	2	-3.04115	-2.86571	3.18102	0.0744981	0.548432	1
ENSMUSG00000062518	Zfp534	protein_coding	4	-3.04115	-2.86571	3.18102	0.0744981	0.548432	1
ENSMUSG00000066438	Plekhd1	protein_coding	12	-3.04115	-2.86571	3.18102	0.0744981	0.548432	1
ENSMUSG00000069248	Serpinb6e	protein_coding	13	-3.04115	-2.86571	3.18102	0.0744981	0.548432	1
ENSMUSG00000070552	Mrgprx1	protein_coding	7	-3.04115	-2.86571	3.18102	0.0744981	0.548432	1
ENSMUSG00000070568	Slc6a21	protein_coding	7	-3.04115	-2.86571	3.18102	0.0744981	0.548432	1
ENSMUSG00000074261	Erich4	protein_coding	7	-3.04115	-2.86571	3.18102	0.0744981	0.548432	1
ENSMUSG00000074665	Bpifb4	protein_coding	2	-3.04115	-2.86571	3.18102	0.0744981	0.548432	1
ENSMUSG00000090487	Gm2888	protein_coding	14	-3.04115	-2.86571	3.18102	0.0744981	0.548432	1
ENSMUSG00000090619	Vmn2r60	protein_coding	7	-3.04115	-2.86571	3.18102	0.0744981	0.548432	1
ENSMUSG00000093884	Olfr239	protein_coding	17	-3.04115	-2.86571	3.18102	0.0744981	0.548432	1
ENSMUSG00000097487	Ptges3l	protein_coding	11	-3.04115	-2.86571	3.18102	0.0744981	0.548432	1
ENSMUSG00000099545	Gm13276	protein_coding	4	-3.04115	-2.86571	3.18102	0.0744981	0.548432	1
ENSMUSG00000111692	Gm49373	protein_coding	9	-3.04115	-2.86571	3.18102	0.0744981	0.548432	1
ENSMUSG00000108596	Gm49368	protein_coding	7	-0.741803	0.809947	3.18091	0.0745032	0.548432	1
ENSMUSG00000006574	Slc4a1	protein_coding	11	1.52376	1.28855	3.18025	0.0745332	0.548432	1
ENSMUSG00000000202	Btbd17	protein_coding	11	-3.03969	-2.86628	3.17882	0.0745988	0.548432	1
ENSMUSG00000029766	1700012A03Rik	protein_coding	6	-3.03969	-2.86628	3.17882	0.0745988	0.548432	1
ENSMUSG00000035626	Olfr1509	protein_coding	14	-3.03969	-2.86628	3.17882	0.0745988	0.548432	1
ENSMUSG00000035963	Odf3l2	protein_coding	10	-3.03969	-2.86628	3.17882	0.0745988	0.548432	1
ENSMUSG00000054169	Ceacam10	protein_coding	7	-3.03969	-2.86628	3.17882	0.0745988	0.548432	1
ENSMUSG00000064016	Gm648	protein_coding	X	-3.03969	-2.86628	3.17882	0.0745988	0.548432	1
ENSMUSG00000075573	Defb47	protein_coding	14	-3.03969	-2.86628	3.17882	0.0745988	0.548432	1
ENSMUSG00000082932	Cyp2j8	protein_coding	4	-3.03969	-2.86628	3.17882	0.0745988	0.548432	1
ENSMUSG00000095675	Ccl21b	protein_coding	4	-3.03969	-2.86628	3.17882	0.0745988	0.548432	1
ENSMUSG00000026980	Ly75	protein_coding	2	-0.7106	1.21986	3.17778	0.0746463	0.548432	1
ENSMUSG00000001655	Hoxc13	protein_coding	15	-3.03823	-2.86686	3.17661	0.0746994	0.548432	1
ENSMUSG00000009628	Tex15	protein_coding	8	-3.03823	-2.86686	3.17661	0.0746994	0.548432	1
ENSMUSG00000010796	Asz1	protein_coding	6	-3.03823	-2.86686	3.17661	0.0746994	0.548432	1
ENSMUSG00000024992	Pde6c	protein_coding	19	-3.03823	-2.86686	3.17661	0.0746994	0.548432	1
ENSMUSG00000026535	Ifi202b	protein_coding	1	-3.03823	-2.86686	3.17661	0.0746994	0.548432	1
ENSMUSG00000028298	Cga	protein_coding	4	-3.03823	-2.86686	3.17661	0.0746994	0.548432	1
ENSMUSG00000031143	Ccdc22	protein_coding	X	-3.03823	-2.86686	3.17661	0.0746994	0.548432	1
ENSMUSG00000036960	Clca2	protein_coding	3	-3.03823	-2.86686	3.17661	0.0746994	0.548432	1
ENSMUSG00000037124	Trim58	protein_coding	11	-3.03823	-2.86686	3.17661	0.0746994	0.548432	1
ENSMUSG00000038067	Csf3	protein_coding	11	-3.03823	-2.86686	3.17661	0.0746994	0.548432	1
ENSMUSG00000038932	Tcfl5	protein_coding	2	-3.03823	-2.86686	3.17661	0.0746994	0.548432	1
ENSMUSG00000039760	Il22ra2	protein_coding	10	-3.03823	-2.86686	3.17661	0.0746994	0.548432	1
ENSMUSG00000040197	Cd209e	protein_coding	8	-3.03823	-2.86686	3.17661	0.0746994	0.548432	1
ENSMUSG00000040935	Padi6	protein_coding	4	-3.03823	-2.86686	3.17661	0.0746994	0.548432	1
ENSMUSG00000042002	Foxn4	protein_coding	5	-3.03823	-2.86686	3.17661	0.0746994	0.548432	1
ENSMUSG00000044086	Lmod3	protein_coding	6	-3.03823	-2.86686	3.17661	0.0746994	0.548432	1
ENSMUSG00000049539	H1f1	protein_coding	13	-3.03823	-2.86686	3.17661	0.0746994	0.548432	1
ENSMUSG00000050128	Olfr1023	protein_coding	2	-3.03823	-2.86686	3.17661	0.0746994	0.548432	1
ENSMUSG00000056436	Cyct	protein_coding	2	-3.03823	-2.86686	3.17661	0.0746994	0.548432	1
ENSMUSG00000058725	Gm11937	protein_coding	11	-3.03823	-2.86686	3.17661	0.0746994	0.548432	1
ENSMUSG00000060735	Rxfp3	protein_coding	15	-3.03823	-2.86686	3.17661	0.0746994	0.548432	1
ENSMUSG00000062278	Gm11562	protein_coding	11	-3.03823	-2.86686	3.17661	0.0746994	0.548432	1
ENSMUSG00000062342	Serpinb9e	protein_coding	13	-3.03823	-2.86686	3.17661	0.0746994	0.548432	1
ENSMUSG00000070877	Ldlrad1	protein_coding	4	-3.03823	-2.86686	3.17661	0.0746994	0.548432	1
ENSMUSG00000078577	Tmco2	protein_coding	4	-3.03823	-2.86686	3.17661	0.0746994	0.548432	1
ENSMUSG00000078895	Gm11009	protein_coding	2	-3.03823	-2.86686	3.17661	0.0746994	0.548432	1
ENSMUSG00000089840	Gm4491	protein_coding	14	-3.03823	-2.86686	3.17661	0.0746994	0.548432	1
ENSMUSG00000090874	Olfr733	protein_coding	14	-3.03823	-2.86686	3.17661	0.0746994	0.548432	1
ENSMUSG00000091034	Gm17660	protein_coding	5	-3.03823	-2.86686	3.17661	0.0746994	0.548432	1
ENSMUSG00000093820	Vmn2r21	protein_coding	6	-3.03823	-2.86686	3.17661	0.0746994	0.548432	1
ENSMUSG00000094080	Olfr8	protein_coding	10	-3.03823	-2.86686	3.17661	0.0746994	0.548432	1
ENSMUSG00000094258	Gm8159	protein_coding	14	-3.03823	-2.86686	3.17661	0.0746994	0.548432	1
ENSMUSG00000095324	Gm20825	protein_coding	Y	-3.03823	-2.86686	3.17661	0.0746994	0.548432	1
ENSMUSG00000095486	Vmn2r22	protein_coding	6	-3.03823	-2.86686	3.17661	0.0746994	0.548432	1
ENSMUSG00000095804	Olfr824	protein_coding	10	-3.03823	-2.86686	3.17661	0.0746994	0.548432	1
ENSMUSG00000096686	Gm20830	protein_coding	Y	-3.03823	-2.86686	3.17661	0.0746994	0.548432	1
ENSMUSG00000103124	Gm37389	protein_coding	3	-3.03823	-2.86686	3.17661	0.0746994	0.548432	1
ENSMUSG00000108948	Olfr695	protein_coding	7	-3.03823	-2.86686	3.17661	0.0746994	0.548432	1
ENSMUSG00000047940	Stpg2	protein_coding	3	1.14739	-0.838628	3.17602	0.0747266	0.548432	1
ENSMUSG00000062101	Zfp119b	protein_coding	17	0.694515	2.69353	3.17586	0.0747338	0.548432	1
ENSMUSG00000066113	Adamtsl1	protein_coding	4	-0.844921	4.11298	3.17488	0.0747787	0.548432	1
ENSMUSG00000052760	A630001G21Rik	protein_coding	1	-0.621441	2.43256	3.17486	0.0747796	0.548432	1
ENSMUSG00000019845	Tube1	protein_coding	10	0.795582	1.4356	3.17363	0.0748362	0.548432	1
ENSMUSG00000046178	Nxph1	protein_coding	6	1.05451	-0.423272	3.1734	0.0748464	0.548432	1
ENSMUSG00000066357	Wdr6	protein_coding	9	-0.592589	7.58516	3.1722	0.0749017	0.548535	1
ENSMUSG00000020332	Meikin	protein_coding	11	0.677275	3.45684	3.17034	0.0749866	0.548856	1
ENSMUSG00000039197	Adk	protein_coding	14	0.615846	7.28728	3.16475	0.0752438	0.550436	1
ENSMUSG00000057440	Mpp7	protein_coding	18	-0.761337	4.57767	3.15758	0.0755753	0.552558	1
ENSMUSG00000022840	Adcy5	protein_coding	16	-0.655807	4.37384	3.15593	0.0756514	0.552688	1
ENSMUSG00000006724	Cyp27b1	protein_coding	10	-0.987234	-0.711033	3.15503	0.0756933	0.552688	1
ENSMUSG00000020770	Unk	protein_coding	11	-0.74124	5.12657	3.15451	0.0757174	0.552688	1
ENSMUSG00000027223	Mapk8ip1	protein_coding	2	-0.622787	4.82049	3.15237	0.0758166	0.55288	1
ENSMUSG00000023328	Ache	protein_coding	5	-0.790148	4.12156	3.15216	0.0758266	0.55288	1
ENSMUSG00000034472	Rasd2	protein_coding	8	-0.953912	2.45944	3.1492	0.0759643	0.553581	1
ENSMUSG00000030137	Tuba8	protein_coding	6	0.739539	2.38368	3.1468	0.0760761	0.554093	1
ENSMUSG00000043102	Qrfp	protein_coding	2	1.16216	-1.07833	3.14464	0.0761768	0.554523	1
ENSMUSG00000073551	Spink13	protein_coding	18	-1.40559	-1.7571	3.14368	0.0762216	0.554547	1
ENSMUSG00000046709	Mapk10	protein_coding	5	0.706554	4.2377	3.14269	0.076268	0.554582	1
ENSMUSG00000042308	Setd1a	protein_coding	7	-0.767044	3.69611	3.1394	0.0764218	0.555397	1
ENSMUSG00000018476	Kdm6b	protein_coding	11	-0.717688	4.97258	3.13825	0.0764757	0.555487	1
ENSMUSG00000021069	Pygl	protein_coding	12	0.947233	6.00959	3.13502	0.0766275	0.556237	1
ENSMUSG00000049176	Frmpd4	protein_coding	X	-0.641235	3.87681	3.13427	0.0766625	0.556237	1
ENSMUSG00000030256	Bhlhe41	protein_coding	6	-0.868012	3.83483	3.13311	0.0767174	0.556311	1
ENSMUSG00000030708	Dnajb13	protein_coding	7	-0.721643	1.72073	3.132	0.0767696	0.556311	1
ENSMUSG00000036599	Chst12	protein_coding	5	-0.780084	2.65677	3.1314	0.0767978	0.556311	1
ENSMUSG00000030098	Grip2	protein_coding	6	-1.0677	2.08819	3.12867	0.0769267	0.556942	1
ENSMUSG00000016327	Atp1b4	protein_coding	X	-1.63984	-2.06632	3.12658	0.0770251	0.557196	1
ENSMUSG00000105867	Gm42517	protein_coding	5	-0.725006	2.26511	3.12615	0.0770453	0.557196	1
ENSMUSG00000000142	Axin2	protein_coding	11	-0.7259	5.64284	3.12169	0.0772566	0.558358	1
ENSMUSG00000029205	Chrna9	protein_coding	5	-1.63523	-2.06521	3.12099	0.0772897	0.558358	1
ENSMUSG00000090693	Trim43a	protein_coding	9	-0.977295	-0.707485	3.11969	0.0773517	0.558503	1
ENSMUSG00000047990	C2cd4a	protein_coding	9	-1.63408	-2.06466	3.11643	0.0775063	0.559215	1
ENSMUSG00000026458	Ppfia4	protein_coding	1	-0.642399	2.9512	3.11585	0.0775341	0.559215	1
ENSMUSG00000062981	Mrpl42	protein_coding	10	0.655912	6.13192	3.11331	0.0776548	0.559647	1
ENSMUSG00000029661	Col1a2	protein_coding	6	-0.680876	6.36983	3.11214	0.0777107	0.559647	1
ENSMUSG00000019989	Enpp3	protein_coding	10	0.757907	2.02998	3.11195	0.0777199	0.559647	1
ENSMUSG00000021456	Fbp2	protein_coding	13	1.17418	0.147467	3.11058	0.0777852	0.559815	1
ENSMUSG00000033170	Card10	protein_coding	15	-0.645328	3.87221	3.10906	0.0778581	0.559976	1
ENSMUSG00000039910	Cited2	protein_coding	10	-0.713949	5.41933	3.10833	0.077893	0.559976	1
ENSMUSG00000040899	Ccr6	protein_coding	17	1.89039	-1.96859	3.1073	0.0779419	0.559976	1
ENSMUSG00000006930	Hap1	protein_coding	11	-0.637524	6.66479	3.10594	0.078007	0.559976	1
ENSMUSG00000003378	Grik5	protein_coding	7	-0.720849	5.13342	3.10572	0.0780176	0.559976	1
ENSMUSG00000113061	Rps18-ps5	protein_coding	13	0.647713	2.99512	3.10144	0.0782229	0.561148	1
ENSMUSG00000034686	Prr7	protein_coding	13	-0.832771	1.68493	3.09813	0.0783824	0.56199	1
ENSMUSG00000031981	Capn9	protein_coding	8	-1.15438	-1.21163	3.09573	0.0784979	0.562285	1
ENSMUSG00000033213	AA467197	protein_coding	2	-0.989735	-0.713552	3.09552	0.0785079	0.562285	1
ENSMUSG00000038893	Fam117a	protein_coding	11	-0.746743	2.05716	3.09077	0.0787374	0.563626	1
ENSMUSG00000059022	Kcp	protein_coding	6	-0.741766	1.45626	3.08735	0.0789033	0.563955	1
ENSMUSG00000023927	Satb1	protein_coding	17	-0.623451	4.71453	3.08665	0.0789373	0.563955	1
ENSMUSG00000028339	Col15a1	protein_coding	4	-0.785844	5.32228	3.08656	0.0789413	0.563955	1
ENSMUSG00000022245	Skor1	protein_coding	9	-1.64285	-2.06427	3.08633	0.0789525	0.563955	1
ENSMUSG00000037410	Tbc1d2b	protein_coding	9	-0.695019	4.57907	3.08053	0.0792348	0.565477	1
ENSMUSG00000038508	Gdf15	protein_coding	8	-0.716759	1.96035	3.08009	0.079256	0.565477	1
ENSMUSG00000053338	Tarm1	protein_coding	7	1.59818	-1.78484	3.07869	0.0793245	0.565477	1
ENSMUSG00000027702	Lrrc34	protein_coding	3	-0.946898	-0.416335	3.07847	0.0793351	0.565477	1
ENSMUSG00000061474	Mrps36	protein_coding	13	0.646957	5.36228	3.07734	0.0793901	0.565566	1
ENSMUSG00000031340	Gabre	protein_coding	X	-0.578649	2.61809	3.0721	0.0796464	0.566526	1
ENSMUSG00000021591	Glrx	protein_coding	13	0.587983	4.81378	3.07157	0.0796725	0.566526	1
ENSMUSG00000022537	Tmem44	protein_coding	16	-0.679342	3.42055	3.07116	0.0796927	0.566526	1
ENSMUSG00000022103	Gfra2	protein_coding	14	-0.580209	3.54315	3.07112	0.0796947	0.566526	1
ENSMUSG00000040752	Myh6	protein_coding	14	-1.03168	-0.90689	3.06846	0.0798249	0.566902	1
ENSMUSG00000027301	Oxt	protein_coding	2	1.84685	-1.982	3.06831	0.0798326	0.566902	1
ENSMUSG00000044734	Serpinb1a	protein_coding	13	0.741963	2.63773	3.06586	0.0799531	0.567259	1
ENSMUSG00000030533	Unc45a	protein_coding	7	-0.561642	6.44832	3.06555	0.079968	0.567259	1
ENSMUSG00000059326	Csf2ra	protein_coding	19	-0.643189	5.75353	3.06238	0.0801241	0.567833	1
ENSMUSG00000078154	Gm12184	protein_coding	11	0.633479	6.19534	3.06207	0.0801395	0.567833	1
ENSMUSG00000024299	Adamts10	protein_coding	17	-0.605226	5.5515	3.06088	0.080198	0.567833	1
ENSMUSG00000020649	Rrm2	protein_coding	12	0.686119	2.05752	3.06045	0.0802192	0.567833	1
ENSMUSG00000070424	Art5	protein_coding	7	-1.64248	-2.06399	3.05778	0.0803512	0.568281	1
ENSMUSG00000068259	Olfr461	protein_coding	6	-0.97866	-0.580211	3.05745	0.0803677	0.568281	1
ENSMUSG00000028713	Cyp4b1	protein_coding	4	0.619184	6.08288	3.0558	0.0804492	0.568555	1
ENSMUSG00000070031	Sp140	protein_coding	1	-0.615092	1.85766	3.05406	0.0805356	0.568606	1
ENSMUSG00000051790	Nlgn2	protein_coding	11	-0.691066	5.69475	3.05323	0.0805766	0.568606	1
ENSMUSG00000056895	H2bu2	protein_coding	11	0.74713	1.32495	3.05308	0.0805843	0.568606	1
ENSMUSG00000031119	Gpc4	protein_coding	X	-0.631271	4.66146	3.04923	0.0807753	0.569652	1
ENSMUSG00000082079	Dnmt3c	protein_coding	2	-1.63129	-2.06566	3.04817	0.0808283	0.569725	1
ENSMUSG00000050777	Tmem37	protein_coding	1	0.641386	4.6655	3.04671	0.0809007	0.569934	1
ENSMUSG00000015053	Gata2	protein_coding	6	-0.66784	5.61567	3.04515	0.0809784	0.57018	1
ENSMUSG00000037344	Slc12a9	protein_coding	5	-0.791382	4.14182	3.04311	0.0810803	0.570493	1
ENSMUSG00000034220	Gpc1	protein_coding	1	-0.632346	4.72736	3.04255	0.0811085	0.570493	1
ENSMUSG00000019738	Polr2i	protein_coding	7	0.617706	4.9107	3.03671	0.0814007	0.572247	1
ENSMUSG00000045404	Kcnk13	protein_coding	12	-0.636857	1.61944	3.03582	0.0814455	0.572261	1
ENSMUSG00000024972	Lgals12	protein_coding	19	-0.697331	4.04698	3.03462	0.0815056	0.572381	1
ENSMUSG00000027715	Ccna2	protein_coding	3	0.675901	1.70513	3.03363	0.0815551	0.572428	1
ENSMUSG00000094777	H2ac24	protein_coding	13	0.751214	0.714297	3.03072	0.081702	0.573094	1
ENSMUSG00000021636	Marveld2	protein_coding	13	0.72973	0.79002	3.03004	0.081736	0.573094	1
ENSMUSG00000032911	Cspg4	protein_coding	9	-0.750684	3.3604	3.02632	0.0819237	0.573896	1
ENSMUSG00000000308	Ckmt1	protein_coding	2	0.755588	4.19486	3.02552	0.0819642	0.573896	1
ENSMUSG00000027500	Stmn2	protein_coding	3	0.785136	5.39395	3.0238	0.0820511	0.573896	1
ENSMUSG00000106824	Gm7697	protein_coding	8	-1.10905	-0.881599	3.02364	0.0820592	0.573896	1
ENSMUSG00000030347	D6Wsu163e	protein_coding	6	0.606653	5.15537	3.02351	0.0820655	0.573896	1
ENSMUSG00000020282	Rhbdf1	protein_coding	11	-0.579661	5.72863	3.02067	0.0822094	0.574336	1
ENSMUSG00000050103	Agmo	protein_coding	12	0.611055	3.09822	3.02057	0.0822146	0.574336	1
ENSMUSG00000090164	BC035044	protein_coding	6	-0.948692	-0.535873	3.0181	0.08234	0.574514	1
ENSMUSG00000040490	Lrfn2	protein_coding	17	1.08786	0.143162	3.01765	0.082363	0.574514	1
ENSMUSG00000024774	Ankrd22	protein_coding	19	1.41501	-1.62848	3.01752	0.0823694	0.574514	1
ENSMUSG00000027593	Raly	protein_coding	2	-0.898522	-0.335067	3.0148	0.0825077	0.575086	1
ENSMUSG00000014313	Cox6c	protein_coding	15	0.638863	8.12899	3.01421	0.0825377	0.575086	1
ENSMUSG00000023904	Hcfc1r1	protein_coding	17	0.639646	6.31191	3.01226	0.0826368	0.575411	1
ENSMUSG00000031443	F7	protein_coding	8	1.21314	1.74531	3.0116	0.0826706	0.575411	1
ENSMUSG00000062252	Lhfpl5	protein_coding	17	0.775695	3.18376	3.00649	0.0829317	0.576023	1
ENSMUSG00000020105	Lrig3	protein_coding	10	-0.632538	2.25392	3.006	0.0829567	0.576023	1
ENSMUSG00000075256	Cerkl	protein_coding	2	0.799926	0.423172	3.00596	0.0829587	0.576023	1
ENSMUSG00000043592	Unc5cl	protein_coding	17	-1.39775	-1.7577	3.00579	0.0829676	0.576023	1
ENSMUSG00000039976	Tbc1d16	protein_coding	11	-0.665671	5.47514	3.00457	0.0830302	0.576023	1
ENSMUSG00000015806	Qdpr	protein_coding	5	0.63889	4.9869	3.00398	0.0830601	0.576023	1
ENSMUSG00000037605	Adgrl3	protein_coding	5	-0.629435	4.84047	3.00391	0.0830639	0.576023	1
ENSMUSG00000021376	Tpmt	protein_coding	13	0.699897	2.62979	3.00313	0.083104	0.576023	1
ENSMUSG00000090891	D6Ertd527e	protein_coding	6	-1.64086	-2.06214	3.00048	0.0832397	0.576111	1
ENSMUSG00000018012	Rac3	protein_coding	11	-0.735231	2.42214	3.00005	0.0832618	0.576111	1
ENSMUSG00000034818	Celf5	protein_coding	10	-1.06901	-0.734402	2.9987	0.0833313	0.576111	1
ENSMUSG00000044927	H1f10	protein_coding	6	-0.909342	0.63109	2.99812	0.0833612	0.576111	1
ENSMUSG00000048776	Pthlh	protein_coding	6	-0.96853	-0.291492	2.99792	0.0833715	0.576111	1
ENSMUSG00000042476	Abcb4	protein_coding	5	0.698784	2.97163	2.99783	0.083376	0.576111	1
ENSMUSG00000017929	B4galt5	protein_coding	2	-0.720749	6.28708	2.99699	0.0834194	0.576113	1
ENSMUSG00000071506	Tmem139	protein_coding	6	-1.62452	-2.06297	2.99564	0.0834891	0.576296	1
ENSMUSG00000042662	Dusp15	protein_coding	2	-0.956805	-0.419915	2.99266	0.0836425	0.576995	1
ENSMUSG00000042507	Mideas	protein_coding	12	-0.659459	5.10065	2.992	0.0836769	0.576995	1
ENSMUSG00000054196	Cthrc1	protein_coding	15	-0.699253	3.44	2.9902	0.0837698	0.577337	1
ENSMUSG00000031217	Efnb1	protein_coding	X	-0.646199	6.07395	2.98869	0.0838479	0.577478	1
ENSMUSG00000112216	Gm32717	protein_coding	10	1.1155	-0.972577	2.98813	0.0838768	0.577478	1
ENSMUSG00000051228	Nyx	protein_coding	X	0.970134	0.223181	2.98663	0.0839545	0.577714	1
ENSMUSG00000028654	Mycl	protein_coding	4	-0.657674	1.37269	2.98407	0.0840877	0.578092	1
ENSMUSG00000078607	1810010H24Rik	protein_coding	11	-0.692979	0.941925	2.98345	0.0841197	0.578092	1
ENSMUSG00000094248	H2ac23	protein_coding	13	0.712446	0.868345	2.98238	0.0841752	0.578092	1
ENSMUSG00000036372	Tmem258	protein_coding	19	0.600766	6.51033	2.98221	0.0841843	0.578092	1
ENSMUSG00000030047	Arhgap25	protein_coding	6	-0.613397	3.29714	2.98111	0.0842417	0.578092	1
ENSMUSG00000026825	Dnm1	protein_coding	2	-0.832328	5.29975	2.98057	0.0842695	0.578092	1
ENSMUSG00000078139	AK157302	protein_coding	13	0.688111	4.3934	2.97917	0.0843426	0.578296	1
ENSMUSG00000029581	Fscn1	protein_coding	5	-0.693195	4.08683	2.97619	0.0844981	0.579065	1
ENSMUSG00000078865	Gm14406	protein_coding	2	-0.936149	-0.607875	2.97522	0.0845486	0.579113	1
ENSMUSG00000032062	2310030G06Rik	protein_coding	9	0.701221	3.79657	2.97198	0.0847184	0.57984	1
ENSMUSG00000001281	Itgb7	protein_coding	15	-0.786241	2.74161	2.97108	0.0847653	0.57984	1
ENSMUSG00000054162	Spock3	protein_coding	8	0.7505	3.65631	2.9707	0.0847852	0.57984	1
ENSMUSG00000026482	Rgl1	protein_coding	1	-0.552572	4.71518	2.96498	0.0850853	0.581357	1
ENSMUSG00000038264	Sema7a	protein_coding	9	-0.698017	5.85662	2.96482	0.0850941	0.581357	1
ENSMUSG00000042351	Grap2	protein_coding	15	-0.679549	1.69882	2.96203	0.0852411	0.582063	1
ENSMUSG00000041084	Ostc	protein_coding	3	0.63276	6.86508	2.9591	0.0853954	0.582817	1
ENSMUSG00000042498	Radx	protein_coding	X	0.73668	1.76316	2.95807	0.0854498	0.582824	1
ENSMUSG00000026923	Notch1	protein_coding	2	-0.708087	4.74537	2.95743	0.0854838	0.582824	1
ENSMUSG00000059842	Zfp341	protein_coding	2	-0.761248	2.34802	2.95597	0.0855609	0.583052	1
ENSMUSG00000022763	Aifm3	protein_coding	16	-0.687516	5.9454	2.95174	0.0857853	0.584283	1
ENSMUSG00000026840	Lamc3	protein_coding	2	-0.606187	5.52178	2.94843	0.0859609	0.58518	1
ENSMUSG00000037466	Tedc1	protein_coding	12	-0.761168	1.13723	2.94512	0.0861371	0.585729	1
ENSMUSG00000022463	Srebf2	protein_coding	15	-0.621934	7.04909	2.945	0.0861438	0.585729	1
ENSMUSG00000030725	Lipt2	protein_coding	7	-0.620409	2.05684	2.94444	0.0861733	0.585729	1
ENSMUSG00000042417	Ccno	protein_coding	13	-0.984057	-0.712221	2.93895	0.0864668	0.586941	1
ENSMUSG00000021466	Ptch1	protein_coding	13	-0.666721	5.68363	2.93822	0.0865062	0.586941	1
ENSMUSG00000049001	Ndnf	protein_coding	6	0.810217	0.169714	2.93754	0.0865425	0.586941	1
ENSMUSG00000053626	Tll1	protein_coding	8	-0.604685	2.14296	2.93716	0.0865627	0.586941	1
ENSMUSG00000036699	Zcchc12	protein_coding	X	0.623227	3.06228	2.93685	0.0865795	0.586941	1
ENSMUSG00000024011	Pi16	protein_coding	17	-0.734336	3.527	2.93617	0.0866157	0.586941	1
ENSMUSG00000096630	Vmn2r26	protein_coding	6	-1.21989	-0.878725	2.93432	0.0867152	0.587317	1
ENSMUSG00000032300	1700017B05Rik	protein_coding	9	-0.598766	5.53262	2.93113	0.0868869	0.58787	1
ENSMUSG00000031641	Cbr4	protein_coding	8	0.558412	4.94797	2.93078	0.0869056	0.58787	1
ENSMUSG00000000627	Sema4f	protein_coding	6	-0.791988	1.39477	2.93034	0.0869292	0.58787	1
ENSMUSG00000063882	Uqcrh	protein_coding	4	0.616202	7.75522	2.92834	0.0870371	0.588302	1
ENSMUSG00000049107	Ntf3	protein_coding	6	0.627233	2.17171	2.92454	0.0872421	0.588978	1
ENSMUSG00000028115	Bnipl	protein_coding	3	-1.10148	-1.14121	2.92408	0.0872667	0.588978	1
ENSMUSG00000018362	Kpna2	protein_coding	11	0.62822	5.41669	2.92403	0.0872697	0.588978	1
ENSMUSG00000023009	Nckap5l	protein_coding	15	-0.84073	4.28893	2.91986	0.0874956	0.590204	1
ENSMUSG00000062074	Ccn6	protein_coding	10	-0.958082	-0.653739	2.91711	0.0876449	0.590704	1
ENSMUSG00000014599	Csf1	protein_coding	3	-0.610439	5.20014	2.91421	0.0878024	0.590704	1
ENSMUSG00000025366	Esyt1	protein_coding	10	-0.54629	6.05861	2.9141	0.0878085	0.590704	1
ENSMUSG00000027540	Ptpn1	protein_coding	2	-0.566068	6.01385	2.91287	0.0878756	0.590704	1
ENSMUSG00000019782	Rwdd1	protein_coding	10	0.573286	5.73218	2.91272	0.0878834	0.590704	1
ENSMUSG00000062524	Ncr1	protein_coding	7	-0.787518	0.146299	2.91217	0.0879135	0.590704	1
ENSMUSG00000020526	Znhit3	protein_coding	11	0.631513	3.70129	2.91171	0.0879387	0.590704	1
ENSMUSG00000029419	Ajm1	protein_coding	2	-0.730176	2.59259	2.91168	0.0879403	0.590704	1
ENSMUSG00000036880	Acaa2	protein_coding	18	0.569034	8.67315	2.91116	0.0879684	0.590704	1
ENSMUSG00000068122	Agtr2	protein_coding	X	0.908822	6.28947	2.91011	0.0880258	0.590793	1
ENSMUSG00000046613	Vwa5b2	protein_coding	16	-0.684451	2.4516	2.90927	0.0880718	0.590804	1
ENSMUSG00000080717	B230307C23Rik	protein_coding	16	1.70596	-2.04608	2.90695	0.0881987	0.590923	1
ENSMUSG00000025002	Cyp2c55	protein_coding	19	1.71627	-2.04197	2.90681	0.0882061	0.590923	1
ENSMUSG00000015943	Bola1	protein_coding	3	0.605086	4.61452	2.90588	0.0882572	0.590923	1
ENSMUSG00000000957	Mmp14	protein_coding	14	-0.614754	5.65423	2.90388	0.0883669	0.590923	1
ENSMUSG00000099564	Gm28729	protein_coding	9	-1.0503	-1.07206	2.90375	0.0883739	0.590923	1
ENSMUSG00000022211	Carmil3	protein_coding	14	-0.68437	3.57945	2.90364	0.08838	0.590923	1
ENSMUSG00000031337	Mtm1	protein_coding	X	0.625542	4.32653	2.90328	0.0883997	0.590923	1
ENSMUSG00000025738	Fbxl16	protein_coding	17	-0.599763	5.77411	2.90033	0.0885612	0.591502	1
ENSMUSG00000028971	Cort	protein_coding	4	1.70355	-2.04743	2.90008	0.0885751	0.591502	1
ENSMUSG00000022112	Gpc5	protein_coding	14	1.11389	-0.977613	2.89912	0.0886278	0.591558	1
ENSMUSG00000021974	Fgf9	protein_coding	14	-0.587701	4.31583	2.89623	0.088787	0.591861	1
[truncated: 15,072 more rows]

## Sheet: Female_Ddc_paternalHetVSWT
ensembl_gene_id	external_gene_name	gene_biotype	chromosome_name	logFC	logCPM	LR	PValue	QValue	PAdjust
ENSMUSG00000003545	Fosb	protein_coding	7	3.21658	5.58565	33.5468	6.95689e-09	0.000118114	0.000118114
ENSMUSG00000053475	Tnfaip6	protein_coding	2	2.36882	3.70058	30.4268	3.46701e-08	0.000235211	0.000588595
ENSMUSG00000026826	Nr4a2	protein_coding	2	2.50636	6.96938	29.7256	4.97741e-08	0.000235211	0.000844965
ENSMUSG00000032487	Ptgs2	protein_coding	1	2.85268	5.21882	29.5174	5.54155e-08	0.000235211	0.000940679
ENSMUSG00000024042	Sik1	protein_coding	17	2.38159	7.31635	26.901	2.14152e-07	0.000727174	0.00363501
ENSMUSG00000020423	Btg2	protein_coding	1	2.03656	7.17257	25.55	4.31074e-07	0.000989472	0.00731663
ENSMUSG00000031710	Ucp1	protein_coding	8	-3.41166	6.91044	25.3488	4.78438e-07	0.000989472	0.00812005
ENSMUSG00000068399	Gm7247	protein_coding	14	2.71619	7.91786	25.298	4.9121e-07	0.000989472	0.00833633
ENSMUSG00000060878	Olfr1420	protein_coding	19	-6.07809	-1.46565	25.1003	5.44235e-07	0.000989472	0.00923568
ENSMUSG00000034765	Dusp5	protein_coding	19	1.68587	3.56584	24.9683	5.82797e-07	0.000989472	0.00988948
ENSMUSG00000021456	Fbp2	protein_coding	13	-2.91943	0.252557	22.8134	1.78513e-06	0.00275527	0.0302901
ENSMUSG00000030155	Clec2e	protein_coding	6	-5.75417	-1.67706	22.3764	2.24107e-06	0.00280142	0.0380243
ENSMUSG00000024912	Fosl1	protein_coding	19	3.38845	-1.1365	22.3471	2.27561e-06	0.00280142	0.038608
ENSMUSG00000015312	Gadd45b	protein_coding	10	2.38353	7.98829	22.3182	2.31004e-06	0.00280142	0.0391898
ENSMUSG00000028773	Fabp3	protein_coding	4	-2.49875	4.01822	22.1193	2.56216e-06	0.00290003	0.0434645
ENSMUSG00000025279	Dnase1l3	protein_coding	14	1.79503	1.18743	21.9571	2.78811e-06	0.00295853	0.0472947
ENSMUSG00000035640	Cbarp	protein_coding	10	1.93151	6.50011	21.7113	3.16911e-06	0.00316104	0.0537544
ENSMUSG00000115293	Gm49333	protein_coding	16	3.06114	2.32728	21.6041	3.35132e-06	0.00316104	0.0568417
ENSMUSG00000031448	Adprhl1	protein_coding	8	-3.26555	0.660041	20.7591	5.20836e-06	0.00465408	0.0883337
ENSMUSG00000046085	4931422A03Rik	protein_coding	2	4.4396	-1.36014	20.4891	5.9971e-06	0.00509094	0.101705
ENSMUSG00000090100	Ttbk2	protein_coding	2	3.53741	-1.40708	19.5738	9.6789e-06	0.00782516	0.164135
ENSMUSG00000021490	Slc34a1	protein_coding	13	7.93072	-0.00908651	19.4288	1.04422e-05	0.00805853	0.177068
ENSMUSG00000026475	Rgs16	protein_coding	1	2.93811	-0.410431	19.2154	1.16766e-05	0.00842082	0.197988
ENSMUSG00000020327	Fgf22	protein_coding	10	5.42204	-1.93901	19.1653	1.19873e-05	0.00842082	0.203245
ENSMUSG00000028680	Plk3	protein_coding	4	1.92508	6.04464	19.1008	1.23996e-05	0.00842082	0.210223
ENSMUSG00000026645	Olah	protein_coding	2	-5.65647	-1.72974	18.808	1.44562e-05	0.0094399	0.245076
ENSMUSG00000031849	Comp	protein_coding	8	-2.91766	-1.02232	18.5682	1.6393e-05	0.0103082	0.277894
ENSMUSG00000071317	Bves	protein_coding	10	-5.48095	-1.84925	18.3748	1.81441e-05	0.0108711	0.30756
ENSMUSG00000098132	Rassf10	protein_coding	7	1.50478	1.7863	18.3307	1.85688e-05	0.0108711	0.314742
ENSMUSG00000036169	Sostdc1	protein_coding	12	-3.12345	-1.16361	18.0493	2.15262e-05	0.0121824	0.364848
ENSMUSG00000048498	Cd300e	protein_coding	11	5.40748	-1.94379	17.9342	2.28676e-05	0.0123306	0.38756
ENSMUSG00000007872	Id3	protein_coding	4	1.38443	7.16214	17.9034	2.32407e-05	0.0123306	0.39386
ENSMUSG00000003541	Ier3	protein_coding	17	2.07286	5.52285	17.8396	2.40323e-05	0.0123643	0.407252
ENSMUSG00000052837	Junb	protein_coding	8	2.95849	8.55083	17.7008	2.58516e-05	0.0129091	0.438055
ENSMUSG00000003032	Klf4	protein_coding	4	2.02875	5.33672	17.5367	2.8181e-05	0.0133167	0.477499
ENSMUSG00000060314	Zfp941	protein_coding	7	1.31073	2.88286	17.4893	2.88937e-05	0.0133167	0.489545
ENSMUSG00000074063	Osgin1	protein_coding	8	-1.1271	7.06184	17.4809	2.90209e-05	0.0133167	0.491673
ENSMUSG00000035621	Midn	protein_coding	10	1.65368	6.67462	17.3634	3.08711e-05	0.0135602	0.522988
ENSMUSG00000034640	Tiparp	protein_coding	3	1.30333	5.97953	17.3115	3.17265e-05	0.0135602	0.537447
ENSMUSG00000034387	Ssu2	protein_coding	6	-2.57275	0.707407	17.2598	3.26003e-05	0.0135602	0.552217
ENSMUSG00000002341	Ncan	protein_coding	8	-3.26883	-1.07033	17.2483	3.27998e-05	0.0135602	0.555563
ENSMUSG00000032512	Wdr48	protein_coding	9	5.22701	-2.04833	17.2056	3.35452e-05	0.0135602	0.568154
ENSMUSG00000023433	Cela3b	protein_coding	4	3.23549	-0.949788	17.0479	3.64492e-05	0.0143915	0.617304
ENSMUSG00000006345	Ggt1	protein_coding	10	5.3059	-1.99998	16.7057	4.36488e-05	0.0168425	0.739192
ENSMUSG00000031125	3830403N18Rik	protein_coding	X	-2.49537	-0.169186	16.6255	4.55348e-05	0.0171798	0.771087
ENSMUSG00000009093	Gstt4	protein_coding	10	2.37861	-0.800572	16.436	5.03196e-05	0.0185723	0.852062
ENSMUSG00000045620	Odf3l1	protein_coding	9	-1.93195	0.575749	16.3763	5.19308e-05	0.0187592	0.879292
ENSMUSG00000026628	Atf3	protein_coding	1	1.43048	3.16479	16.1284	5.91911e-05	0.0209364	1
ENSMUSG00000038894	Irs2	protein_coding	8	1.44762	5.1213	15.8654	6.80098e-05	0.022992	1
ENSMUSG00000020286	1700093K21Rik	protein_coding	11	-5.19013	-2.01312	15.8533	6.84463e-05	0.022992	1
ENSMUSG00000084989	Crocc2	protein_coding	1	5.11763	-2.1066	15.8363	6.90655e-05	0.022992	1
ENSMUSG00000023914	Mep1a	protein_coding	17	5.77255	-1.70406	15.7629	7.17964e-05	0.023153	1
ENSMUSG00000055809	Dnaaf3	protein_coding	7	5.10869	-2.11067	15.7503	7.22764e-05	0.023153	1
ENSMUSG00000042567	Nek10	protein_coding	14	-5.19933	-2.00881	15.711	7.37948e-05	0.0232016	1
ENSMUSG00000092225	Gm2381	protein_coding	7	5.11077	-2.10955	15.4423	8.50631e-05	0.0262582	1
ENSMUSG00000028195	Ccn1	protein_coding	3	1.45687	4.16474	15.4026	8.68695e-05	0.026337	1
ENSMUSG00000003872	Lin7b	protein_coding	7	-1.62262	0.360477	15.3509	8.92784e-05	0.0265924	1
ENSMUSG00000070880	Gad1	protein_coding	2	1.40616	2.94152	15.0585	0.000104229	0.0302709	1
ENSMUSG00000029832	Nfe2l3	protein_coding	6	1.54587	0.485475	15.0411	0.000105194	0.0302709	1
ENSMUSG00000021214	Akr1c18	protein_coding	13	-2.85961	9.08235	14.9118	0.000112659	0.0318787	1
ENSMUSG00000023073	Slc10a2	protein_coding	8	6.70141	-1.03492	14.8375	0.000117181	0.0323147	1
ENSMUSG00000027978	Prss12	protein_coding	3	1.76566	0.102862	14.8243	0.000118006	0.0323147	1
ENSMUSG00000060257	Scrt2	protein_coding	2	1.91991	0.883174	14.7338	0.000123805	0.0333646	1
ENSMUSG00000021620	Acot12	protein_coding	13	2.1109	0.650037	14.4897	0.000140927	0.0373852	1
ENSMUSG00000072664	Ugt3a1	protein_coding	15	5.16384	-0.108117	14.4218	0.000146101	0.0381615	1
ENSMUSG00000020205	Phlda1	protein_coding	10	1.59875	5.0925	14.3095	0.000155082	0.0398936	1
ENSMUSG00000051367	Six1	protein_coding	12	-1.87668	-0.246624	14.1749	0.000166582	0.0422124	1
ENSMUSG00000021612	Slc6a18	protein_coding	13	6.07403	-1.49636	14.1137	0.00017209	0.0429669	1
ENSMUSG00000056749	Nfil3	protein_coding	13	1.40795	7.06901	14.0171	0.000181159	0.0445756	1
ENSMUSG00000027961	Lrrc39	protein_coding	3	-1.42406	1.69943	13.9576	0.000186981	0.0453508	1
ENSMUSG00000108674	Olfr1359	protein_coding	13	1.61308	0.38091	13.8395	0.000199104	0.0476112	1
ENSMUSG00000062624	Cyp2c67	protein_coding	19	6.88154	0.720383	13.7145	0.000212809	0.0501815	1
ENSMUSG00000029727	Cyp3a13	protein_coding	5	4.19588	0.989969	13.6569	0.000219429	0.0504666	1
ENSMUSG00000038624	Nepn	protein_coding	10	-4.9722	-2.12819	13.6524	0.000219963	0.0504666	1
ENSMUSG00000051906	Cd209f	protein_coding	8	-1.3571	0.86447	13.5487	0.000232452	0.0526208	1
ENSMUSG00000094293	Gm3893	protein_coding	4	2.80019	-1.5164	13.5052	0.000237908	0.0527402	1
ENSMUSG00000044378	Slc15a5	protein_coding	6	-2.10008	-0.56775	13.4805	0.000241053	0.0527402	1
ENSMUSG00000009097	Tbx1	protein_coding	16	-4.99567	-2.11881	13.4449	0.000245669	0.0527402	1
ENSMUSG00000033730	Egr3	protein_coding	14	1.958	-0.0973723	13.3852	0.000253618	0.0527402	1
ENSMUSG00000022949	Clic6	protein_coding	16	-3.04748	-1.58563	13.3825	0.000253976	0.0527402	1
ENSMUSG00000031543	Ank1	protein_coding	8	1.17837	2.23053	13.3778	0.000254624	0.0527402	1
ENSMUSG00000018476	Kdm6b	protein_coding	11	1.23266	4.78972	13.3605	0.000256983	0.0527402	1
ENSMUSG00000032758	Kap	protein_coding	6	5.53814	-1.84683	13.3543	0.00025783	0.0527402	1
ENSMUSG00000061100	Retnla	protein_coding	16	-1.26757	3.91179	13.2981	0.000265675	0.0533809	1
ENSMUSG00000053338	Tarm1	protein_coding	7	-2.78585	-1.3848	13.287	0.000267251	0.0533809	1
ENSMUSG00000020000	Moxd1	protein_coding	10	-2.56271	-1.25959	13.2624	0.000270778	0.0534567	1
ENSMUSG00000030228	Pik3c2g	protein_coding	6	-2.43333	4.22492	13.217	0.00027742	0.0541383	1
ENSMUSG00000001420	Tmem79	protein_coding	3	-1.42283	3.00543	13.1036	0.000294731	0.056863	1
ENSMUSG00000057425	Ugt2b37	protein_coding	5	5.36669	-1.94965	13.0635	0.000301106	0.0574403	1
ENSMUSG00000031138	F9	protein_coding	X	4.02441	0.837055	12.9922	0.000312799	0.0590078	1
ENSMUSG00000022613	Miox	protein_coding	15	5.27287	-2.00396	12.8941	0.000329622	0.061498	1
ENSMUSG00000041660	Bbox1	protein_coding	2	4.6199	0.196043	12.8526	0.000337002	0.0621915	1
ENSMUSG00000067813	Xkr9	protein_coding	1	5.1725	-2.06041	12.6695	0.00037167	0.0678518	1
ENSMUSG00000028214	Gem	protein_coding	4	1.49688	8.27759	12.5796	0.000389976	0.0704362	1
ENSMUSG00000047773	Ankfn1	protein_coding	11	3.00234	-1.74042	12.489	0.000409362	0.0726109	1
ENSMUSG00000006143	Upk3bl	protein_coding	5	-4.84635	-2.19056	12.4496	0.000418092	0.0726109	1
ENSMUSG00000047109	Cldn14	protein_coding	16	4.83265	-2.24315	12.4039	0.000428429	0.0726109	1
ENSMUSG00000030359	Pzp	protein_coding	6	3.95373	3.51806	12.3953	0.000430423	0.0726109	1
ENSMUSG00000024843	Chka	protein_coding	19	1.0222	8.50819	12.3829	0.000433283	0.0726109	1
ENSMUSG00000027520	Zdbf2	protein_coding	1	1.14831	3.86336	12.3731	0.000435556	0.0726109	1
ENSMUSG00000023034	Nr4a1	protein_coding	15	1.34563	10.4777	12.3729	0.0004356	0.0726109	1
ENSMUSG00000055102	Zfp819	protein_coding	7	3.49357	-1.9421	12.3702	0.00043623	0.0726109	1
ENSMUSG00000078817	Nlrp12	protein_coding	7	3.05694	-1.34362	12.3169	0.000448877	0.0738016	1
ENSMUSG00000050157	Gm867	protein_coding	10	-2.00012	-0.765101	12.2875	0.000456002	0.0738016	1
ENSMUSG00000066153	Mup21	protein_coding	4	3.31874	-1.52981	12.2858	0.000456424	0.0738016	1
ENSMUSG00000011256	Adam19	protein_coding	11	1.49737	0.562566	12.2599	0.000462801	0.0741267	1
ENSMUSG00000023467	Tulp2	protein_coding	7	1.43492	0.377145	12.2198	0.000472855	0.074457	1
ENSMUSG00000017723	Wfdc2	protein_coding	2	4.71739	-2.30097	12.195	0.000479188	0.074457	1
ENSMUSG00000000078	Klf6	protein_coding	13	0.935485	5.90428	12.1932	0.00047965	0.074457	1
ENSMUSG00000073436	Eme2	protein_coding	17	4.71064	-2.30389	12.1729	0.000484882	0.074457	1
ENSMUSG00000049404	Rarres1	protein_coding	3	2.40177	-0.917905	12.1656	0.00048679	0.074457	1
ENSMUSG00000010601	Apol7a	protein_coding	15	4.63915	-0.107207	12.0826	0.000508939	0.0770145	1
ENSMUSG00000004842	Pou1f1	protein_coding	16	-4.8772	-2.17973	12.0693	0.000512583	0.0770145	1
ENSMUSG00000035828	Pim3	protein_coding	15	1.2877	6.98953	12.0201	0.000526303	0.0777943	1
ENSMUSG00000033579	Fa2h	protein_coding	8	-2.01755	2.46294	12.0178	0.000526937	0.0777943	1
ENSMUSG00000020182	Ddc	protein_coding	11	1.11357	4.84709	11.8486	0.000577055	0.084459	1
ENSMUSG00000018263	Tbx5	protein_coding	5	-4.7273	-2.24842	11.7324	0.000614227	0.0885427	1
ENSMUSG00000041857	Oosp1	protein_coding	19	-1.54157	0.00504256	11.7288	0.000615387	0.0885427	1
ENSMUSG00000090877	Hspa1b	protein_coding	17	2.47219	9.65693	11.709	0.00062199	0.0887408	1
ENSMUSG00000040152	Thbs1	protein_coding	2	1.0787	4.45515	11.6692	0.00063543	0.0891736	1
ENSMUSG00000028435	Aqp3	protein_coding	4	-4.71788	-2.25274	11.6604	0.000638439	0.0891736	1
ENSMUSG00000029026	Trp73	protein_coding	4	-4.7302	-2.24726	11.6536	0.000640781	0.0891736	1
ENSMUSG00000074218	Cox7a1	protein_coding	7	-1.32248	4.4679	11.5645	0.000672239	0.0919452	1
ENSMUSG00000053025	Sv2b	protein_coding	7	2.13921	-1.11101	11.5514	0.000676965	0.0919452	1
ENSMUSG00000044005	Gls2	protein_coding	10	2.2379	2.77492	11.5495	0.000677682	0.0919452	1
ENSMUSG00000074449	Gm15319	protein_coding	8	2.04803	-1.00955	11.5367	0.000682359	0.0919452	1
ENSMUSG00000050910	Cdr2l	protein_coding	11	1.18549	6.76429	11.47	0.000707269	0.0935077	1
ENSMUSG00000024011	Pi16	protein_coding	17	-1.09763	4.37718	11.4691	0.000707635	0.0935077	1
ENSMUSG00000031170	Slc38a5	protein_coding	X	-4.70921	-2.25605	11.4616	0.000710478	0.0935077	1
ENSMUSG00000026691	Fmo3	protein_coding	1	3.45261	2.84794	11.3977	0.000735333	0.0960344	1
ENSMUSG00000022376	Adcy8	protein_coding	15	2.68949	1.27115	11.3325	0.000761607	0.0987066	1
ENSMUSG00000025784	Clec3b	protein_coding	9	-1.06632	3.71908	11.2923	0.000778276	0.0995271	1
ENSMUSG00000035653	Lrfn5	protein_coding	12	3.40454	-1.98973	11.289	0.000779662	0.0995271	1
ENSMUSG00000025488	Cox8b	protein_coding	7	-1.58831	5.80365	11.2492	0.000796586	0.100929	1
ENSMUSG00000116652	B830017H08Rik	protein_coding	16	-4.70217	-2.25781	11.1833	0.000825365	0.1038	1
ENSMUSG00000073878	Gm13304	protein_coding	4	-1.91067	0.632722	11.1457	0.000842264	0.105147	1
ENSMUSG00000038754	Elovl3	protein_coding	19	-2.7068	2.83665	11.0448	0.000889369	0.110217	1
ENSMUSG00000071516	H2ac13	protein_coding	13	4.55249	-2.37277	11.0287	0.000897106	0.11037	1
ENSMUSG00000035811	Ugt2b35	protein_coding	5	5.0243	-0.218491	10.9629	0.000929565	0.113118	1
ENSMUSG00000020893	Per1	protein_coding	11	1.08006	7.07165	10.9452	0.000938485	0.113118	1
ENSMUSG00000033854	Kcnk10	protein_coding	12	4.55154	-2.37329	10.9315	0.00094544	0.113118	1
ENSMUSG00000026697	Myoc	protein_coding	1	-1.66665	0.134365	10.923	0.000949762	0.113118	1
ENSMUSG00000058835	Abi1	protein_coding	2	0.973242	8.19914	10.9172	0.000952756	0.113118	1
ENSMUSG00000026955	Sapcd2	protein_coding	2	-2.53358	-1.54544	10.7985	0.0010158	0.118708	1
ENSMUSG00000105204	Gm43738	protein_coding	3	4.56117	-2.36995	10.7765	0.00102795	0.118708	1
ENSMUSG00000068606	Gm4841	protein_coding	18	1.4268	1.26885	10.7713	0.00103088	0.118708	1
ENSMUSG00000074652	Myh7b	protein_coding	2	2.07899	-1.12592	10.7709	0.00103111	0.118708	1
ENSMUSG00000048387	Osr1	protein_coding	12	-1.90491	0.111424	10.7615	0.00103631	0.118708	1
ENSMUSG00000057037	Cfhr1	protein_coding	1	5.11278	0.310369	10.7518	0.00104179	0.118708	1
ENSMUSG00000096740	Lbhd1	protein_coding	19	4.55006	-2.37393	10.7232	0.00105799	0.119062	1
ENSMUSG00000071341	Egr4	protein_coding	6	4.53753	-2.37867	10.7216	0.00105892	0.119062	1
ENSMUSG00000027188	Pamr1	protein_coding	2	-1.34955	0.836766	10.6764	0.00108509	0.121202	1
ENSMUSG00000039783	Kmo	protein_coding	1	2.21241	1.39017	10.6636	0.00109265	0.121248	1
ENSMUSG00000022366	Slc22a22	protein_coding	15	-4.57972	-2.31567	10.6423	0.0011053	0.121855	1
ENSMUSG00000067767	Clec4b2	protein_coding	6	-4.75445	-2.24214	10.5677	0.0011508	0.12532	1
ENSMUSG00000046793	Gpr61	protein_coding	3	2.28866	-1.15507	10.5666	0.00115149	0.12532	1
ENSMUSG00000037482	Erv3	protein_coding	2	4.53082	-2.38033	10.5093	0.00118777	0.128446	1
ENSMUSG00000028116	Myoz2	protein_coding	3	2.82972	-1.83607	10.4758	0.00120947	0.129965	1
ENSMUSG00000021850	ccdc198	protein_coding	14	3.28099	-2.0527	10.4183	0.00124774	0.133234	1
ENSMUSG00000014852	Adamts13	protein_coding	2	1.69075	2.19037	10.4045	0.00125706	0.13339	1
ENSMUSG00000057465	Saa2	protein_coding	7	4.52522	-2.38161	10.365	0.00128426	0.134672	1
ENSMUSG00000023043	Krt18	protein_coding	15	1.83182	0.281756	10.3587	0.00128866	0.134672	1
ENSMUSG00000028751	Pla2g2e	protein_coding	4	-3.26754	-1.95491	10.3526	0.00129294	0.134672	1
ENSMUSG00000050921	P2ry10	protein_coding	X	1.36645	0.96465	10.3227	0.00131405	0.13514	1
ENSMUSG00000034987	Hrh2	protein_coding	13	1.99274	-0.934455	10.3132	0.00132083	0.13514	1
ENSMUSG00000029233	Srd5a3	protein_coding	5	0.866395	4.05749	10.3125	0.00132132	0.13514	1
ENSMUSG00000020429	Igfbp1	protein_coding	11	5.40967	0.929312	10.2973	0.00133228	0.135445	1
ENSMUSG00000005483	Dnajb1	protein_coding	8	1.7257	7.76033	10.2857	0.00134063	0.135484	1
ENSMUSG00000037025	Foxa2	protein_coding	2	4.12669	-1.53575	10.244	0.00137129	0.137762	1
ENSMUSG00000031881	Cdh16	protein_coding	8	4.52294	-2.38161	10.1998	0.00140453	0.140106	1
ENSMUSG00000027398	Il1b	protein_coding	2	1.26764	1.06935	10.1883	0.00141337	0.140106	1
ENSMUSG00000041696	Rasl12	protein_coding	9	-1.21376	3.62732	10.1804	0.00141938	0.140106	1
ENSMUSG00000031271	Serpina7	protein_coding	X	4.52239	-2.38161	10.1584	0.00143643	0.140464	1
ENSMUSG00000015812	Gnrh1	protein_coding	14	-1.18154	1.51864	10.1492	0.00144361	0.140464	1
ENSMUSG00000067144	Slc22a7	protein_coding	17	4.0651	-1.57627	10.1419	0.00144935	0.140464	1
ENSMUSG00000032661	Oas3	protein_coding	5	1.35993	1.69585	10.1334	0.0014561	0.140464	1
ENSMUSG00000018238	Gdf9	protein_coding	11	1.53447	2.70899	10.1204	0.00146633	0.140652	1
ENSMUSG00000033342	Plppr5	protein_coding	3	1.10575	1.5003	10.0689	0.00150793	0.14383	1
ENSMUSG00000022893	Adamts1	protein_coding	16	1.03173	5.16587	10.0185	0.00154973	0.14677	1
ENSMUSG00000026542	Apcs	protein_coding	1	3.83066	-0.218295	10.0008	0.00156469	0.14677	1
ENSMUSG00000006784	Odad4	protein_coding	11	-1.15464	2.53322	10.0008	0.0015647	0.14677	1
ENSMUSG00000040435	Ppp1r15a	protein_coding	7	0.990788	5.89957	9.93652	0.00162031	0.151152	1
ENSMUSG00000038704	Aspdh	protein_coding	7	2.97947	0.297163	9.92565	0.00162992	0.151217	1
ENSMUSG00000027261	Hao1	protein_coding	2	2.28779	0.783538	9.90148	0.00165146	0.152383	1
ENSMUSG00000026121	Sema4c	protein_coding	1	1.16524	4.91261	9.80741	0.0017381	0.15951	1
ENSMUSG00000023019	Gpd1	protein_coding	15	-1.35197	6.14522	9.79363	0.00175118	0.159847	1
ENSMUSG00000057228	Aadat	protein_coding	8	3.2528	-0.460144	9.7831	0.00176123	0.159905	1
ENSMUSG00000027245	Hypk	protein_coding	2	2.50737	-1.68981	9.74322	0.00179985	0.162542	1
ENSMUSG00000011008	Mcoln2	protein_coding	3	1.78012	-0.628525	9.73246	0.00181042	0.162631	1
ENSMUSG00000035916	Ptprq	protein_coding	10	1.99805	0.698069	9.70357	0.00183911	0.16397	1
ENSMUSG00000034586	Hid1	protein_coding	11	1.02028	5.87557	9.69805	0.00184463	0.16397	1
ENSMUSG00000045915	Ccdc42	protein_coding	11	4.37352	-2.44562	9.67649	0.00186641	0.164883	1
ENSMUSG00000039556	Ppp1r3f	protein_coding	X	4.37672	-2.44446	9.66074	0.00188248	0.164883	1
ENSMUSG00000058260	Serpina9	protein_coding	12	4.37136	-2.44653	9.65921	0.00188404	0.164883	1
ENSMUSG00000094649	Gm7102	protein_coding	19	-4.41523	-2.38639	9.63656	0.00190743	0.166073	1
ENSMUSG00000035498	Cdcp1	protein_coding	9	1.96653	-1.2036	9.6253	0.00191915	0.166242	1
ENSMUSG00000025243	Slc6a20b	protein_coding	9	2.10583	-1.26551	9.58274	0.00196415	0.169276	1
ENSMUSG00000046160	Olig1	protein_coding	16	-4.42005	-2.38419	9.56574	0.00198243	0.169988	1
ENSMUSG00000030909	Anks4b	protein_coding	7	4.56338	-0.187987	9.54007	0.00201034	0.171516	1
ENSMUSG00000021098	4930447C04Rik	protein_coding	12	4.35705	-2.4521	9.51672	0.00203608	0.172843	1
ENSMUSG00000052861	Dnah6	protein_coding	6	2.27004	-1.56227	9.50532	0.00204877	0.173055	1
ENSMUSG00000061906	Ugt2b38	protein_coding	5	3.57176	-1.34763	9.48415	0.00207255	0.173392	1
ENSMUSG00000038656	Cyp3a16	protein_coding	5	2.57869	0.891119	9.48358	0.00207319	0.173392	1
ENSMUSG00000109372	Gm19410	protein_coding	8	-4.40668	-2.38999	9.45001	0.00211148	0.175376	1
ENSMUSG00000045775	Slc16a5	protein_coding	11	1.64051	0.531636	9.44473	0.00211757	0.175376	1
ENSMUSG00000040740	Slc25a34	protein_coding	4	-1.81348	-0.0155342	9.40718	0.00216137	0.176529	1
ENSMUSG00000021509	Slc25a48	protein_coding	13	-1.61681	0.845358	9.40477	0.00216421	0.176529	1
ENSMUSG00000074796	Slc4a11	protein_coding	2	1.24698	1.59586	9.40269	0.00216668	0.176529	1
ENSMUSG00000062638	Btnl1	protein_coding	17	-4.40524	-2.3904	9.39728	0.00217308	0.176529	1
ENSMUSG00000019232	Etnppl	protein_coding	3	2.21451	0.765393	9.35245	0.00222688	0.179252	1
ENSMUSG00000066952	Myo1h	protein_coding	5	1.88629	-0.988221	9.35175	0.00222772	0.179252	1
ENSMUSG00000079563	Pglyrp2	protein_coding	17	2.52672	0.865021	9.32296	0.002263	0.180965	1
ENSMUSG00000022431	Ribc2	protein_coding	15	-4.42836	-2.38177	9.31704	0.00227033	0.180965	1
ENSMUSG00000078650	G6pc	protein_coding	11	2.72634	2.93133	9.29967	0.00229195	0.181835	1
ENSMUSG00000091971	Hspa1a	protein_coding	17	1.8219	5.12838	9.27395	0.00232435	0.182518	1
ENSMUSG00000056436	Cyct	protein_coding	2	-4.42442	-2.3832	9.2636	0.00233754	0.182518	1
ENSMUSG00000041698	Slco1a1	protein_coding	6	3.55738	-1.89894	9.25871	0.00234379	0.182518	1
ENSMUSG00000062372	Otof	protein_coding	5	1.85159	-0.89155	9.24648	0.00235949	0.182518	1
ENSMUSG00000063821	Dupd1	protein_coding	14	1.22595	0.350021	9.24597	0.00236014	0.182518	1
ENSMUSG00000031665	Sall1	protein_coding	8	3.61699	-0.924433	9.24216	0.00236505	0.182518	1
ENSMUSG00000043681	Fam25c	protein_coding	14	4.34389	-2.45546	9.22431	0.00238823	0.183472	1
ENSMUSG00000084128	Esrp2	protein_coding	8	1.05925	1.88609	9.20756	0.00241017	0.184324	1
ENSMUSG00000024526	Cidea	protein_coding	18	-2.12459	6.36562	9.19886	0.00242166	0.184372	1
ENSMUSG00000042096	Dao	protein_coding	5	4.3433	-2.45546	9.18828	0.0024357	0.184613	1
ENSMUSG00000090486	BC035947	protein_coding	1	-1.96446	-1.2216	9.15285	0.0024833	0.186419	1
ENSMUSG00000027327	1700037H04Rik	protein_coding	2	-1.14302	5.63153	9.13997	0.00250085	0.186419	1
ENSMUSG00000025150	Cbr2	protein_coding	11	-0.870539	3.93642	9.13977	0.00250113	0.186419	1
ENSMUSG00000029417	Cxcl9	protein_coding	5	1.14452	3.06559	9.13807	0.00250345	0.186419	1
ENSMUSG00000038552	Fndc4	protein_coding	5	0.982534	4.08209	9.10734	0.00254586	0.188749	1
ENSMUSG00000021135	Slc10a1	protein_coding	12	3.71949	2.69417	9.09265	0.00256639	0.189444	1
ENSMUSG00000053675	Tgm5	protein_coding	2	-1.80326	-1.01523	9.05938	0.00261351	0.192087	1
ENSMUSG00000028341	Nr4a3	protein_coding	4	0.983276	7.08741	9.03293	0.00265158	0.194046	1
ENSMUSG00000042417	Ccno	protein_coding	13	1.62315	0.782839	9.01919	0.00267159	0.194671	1
ENSMUSG00000063522	Ly6m	protein_coding	15	1.82547	3.78135	8.98151	0.00272725	0.197399	1
ENSMUSG00000038135	Crygn	protein_coding	5	-1.60169	-0.695496	8.97814	0.00273229	0.197399	1
ENSMUSG00000027674	Pex5l	protein_coding	3	1.79212	-0.738941	8.93071	0.00280415	0.200649	1
ENSMUSG00000021250	Fos	protein_coding	12	2.38115	5.72942	8.91963	0.00282122	0.200649	1
ENSMUSG00000022464	Slc38a4	protein_coding	15	1.92428	3.47265	8.91039	0.00283553	0.200649	1
ENSMUSG00000073530	Pappa2	protein_coding	1	-1.71643	-0.822833	8.90795	0.00283932	0.200649	1
ENSMUSG00000026360	Rgs2	protein_coding	1	1.11874	10.3943	8.90246	0.00284786	0.200649	1
ENSMUSG00000026614	Slc30a10	protein_coding	1	3.46704	-0.729193	8.90226	0.00284818	0.200649	1
ENSMUSG00000074151	Nlrc5	protein_coding	8	1.29004	4.44002	8.88649	0.00287289	0.20104	1
ENSMUSG00000071478	H2ac7	protein_coding	13	1.67925	-0.885034	8.88032	0.00288261	0.20104	1
ENSMUSG00000004070	Hmox2	protein_coding	16	1.56354	-0.0771127	8.87612	0.00288925	0.20104	1
ENSMUSG00000026070	Il18r1	protein_coding	1	1.2437	0.0937655	8.82439	0.00297231	0.205975	1
ENSMUSG00000029306	Ibsp	protein_coding	5	1.67285	1.64299	8.7808	0.00304417	0.210097	1
ENSMUSG00000036144	Meox2	protein_coding	12	-1.44239	0.0993269	8.73078	0.00312883	0.213363	1
ENSMUSG00000021751	Acox2	protein_coding	14	2.53785	0.349796	8.72942	0.00313117	0.213363	1
ENSMUSG00000074365	Crxos	protein_coding	7	-2.15979	-1.50041	8.72656	0.00313608	0.213363	1
ENSMUSG00000066278	Vps37b	protein_coding	5	1.24973	5.78274	8.72326	0.00314175	0.213363	1
ENSMUSG00000026866	Kynu	protein_coding	2	2.23801	0.87296	8.66959	0.00323565	0.218864	1
ENSMUSG00000032094	Cd3d	protein_coding	9	1.41259	-0.244162	8.64268	0.00328379	0.221239	1
ENSMUSG00000057897	Camk2b	protein_coding	11	1.1678	5.90312	8.63487	0.00329789	0.221311	1
ENSMUSG00000029377	Ereg	protein_coding	5	2.71247	-1.89595	8.58506	0.00338932	0.226551	1
ENSMUSG00000029346	Srrd	protein_coding	5	0.990958	4.09171	8.57539	0.00340737	0.226801	1
ENSMUSG00000030111	A2m	protein_coding	6	2.27834	6.88485	8.55472	0.00344627	0.226801	1
ENSMUSG00000024486	Hbegf	protein_coding	18	0.939347	2.82609	8.5523	0.00345086	0.226801	1
ENSMUSG00000038751	Ptk6	protein_coding	2	2.6149	-1.94338	8.54869	0.00345771	0.226801	1
ENSMUSG00000050276	Mrgprg	protein_coding	7	-1.94518	-0.287106	8.54756	0.00345986	0.226801	1
ENSMUSG00000041481	Serpina3g	protein_coding	12	1.09698	2.83434	8.51832	0.00351589	0.228407	1
ENSMUSG00000032080	Apoa4	protein_coding	9	4.71793	0.561838	8.5044	0.00354288	0.228407	1
ENSMUSG00000005677	Nr1i3	protein_coding	1	3.8058	-1.21761	8.49251	0.00356611	0.228407	1
ENSMUSG00000034853	Acot11	protein_coding	4	-1.4552	2.88953	8.48681	0.00357731	0.228407	1
ENSMUSG00000027220	Syt13	protein_coding	2	1.33584	-0.279801	8.47158	0.00360738	0.228407	1
ENSMUSG00000022577	Ly6h	protein_coding	15	-1.18207	1.0601	8.46624	0.00361798	0.228407	1
ENSMUSG00000032207	Lipc	protein_coding	9	3.01894	1.13396	8.46142	0.00362759	0.228407	1
ENSMUSG00000031880	Rrad	protein_coding	8	0.924538	2.01385	8.45577	0.00363887	0.228407	1
ENSMUSG00000055761	Nkain3	protein_coding	4	-1.84691	-1.13657	8.44173	0.00366708	0.228407	1
ENSMUSG00000030237	Slco1a4	protein_coding	6	2.32515	1.01434	8.43884	0.00367291	0.228407	1
ENSMUSG00000069873	4930438A08Rik	protein_coding	11	4.15558	-2.5273	8.43828	0.00367404	0.228407	1
ENSMUSG00000089865	Gm44503	protein_coding	9	-4.23925	-2.45668	8.42712	0.00369665	0.228407	1
ENSMUSG00000045381	Olfr433	protein_coding	1	-4.22587	-2.46256	8.40966	0.00373233	0.228407	1
ENSMUSG00000110234	Gm45799	protein_coding	7	-4.23404	-2.45892	8.3855	0.00378226	0.228407	1
ENSMUSG00000030385	2900092C05Rik	protein_coding	7	4.15471	-2.52769	8.37256	0.00380929	0.228407	1
ENSMUSG00000031896	Ctrl	protein_coding	8	1.46084	-0.21	8.36499	0.00382519	0.228407	1
ENSMUSG00000030559	Rab38	protein_coding	7	-2.56808	-1.8527	8.36354	0.00382823	0.228407	1
ENSMUSG00000029273	Sult1d1	protein_coding	5	4.4301	0.914077	8.3633	0.00382875	0.228407	1
ENSMUSG00000052520	Cyp2j5	protein_coding	4	4.9388	2.04391	8.36246	0.00383051	0.228407	1
ENSMUSG00000060726	Tmsb15a	protein_coding	X	4.16092	-2.52521	8.35987	0.00383598	0.228407	1
ENSMUSG00000011305	Plin5	protein_coding	17	-0.849624	3.8154	8.35884	0.00383816	0.228407	1
ENSMUSG00000032079	Apoa5	protein_coding	9	4.1089	2.0992	8.35458	0.00384715	0.228407	1
ENSMUSG00000025004	Cyp2c40	protein_coding	19	4.96928	2.44373	8.34904	0.00385891	0.228407	1
ENSMUSG00000003657	Calb2	protein_coding	8	-4.23675	-2.45789	8.34894	0.00385911	0.228407	1
ENSMUSG00000108022	Gm7298	protein_coding	6	-2.4831	0.765564	8.34876	0.00385951	0.228407	1
ENSMUSG00000028753	Vwa5b1	protein_coding	4	-4.21758	-2.466	8.3426	0.00387261	0.228407	1
ENSMUSG00000037771	Slc32a1	protein_coding	2	4.16254	-2.52468	8.34002	0.00387811	0.228407	1
ENSMUSG00000109824	Olfr643	protein_coding	7	4.16242	-2.52482	8.31712	0.00392731	0.228407	1
ENSMUSG00000028655	Mfsd2a	protein_coding	4	1.8498	1.87574	8.31316	0.00393588	0.228407	1
ENSMUSG00000053367	Epp13	protein_coding	7	4.15331	-2.52822	8.31153	0.00393941	0.228407	1
ENSMUSG00000079460	4933403O08Rik	protein_coding	X	4.15364	-2.52809	8.30547	0.00395259	0.228407	1
ENSMUSG00000039194	Rlbp1	protein_coding	7	2.38872	-1.74692	8.30454	0.00395462	0.228407	1
ENSMUSG00000031289	Il13ra2	protein_coding	X	2.50529	-1.43539	8.30061	0.00396318	0.228407	1
ENSMUSG00000022803	Popdc2	protein_coding	16	-1.30787	0.106602	8.2993	0.00396603	0.228407	1
ENSMUSG00000040505	Abcg5	protein_coding	17	2.44217	-0.597667	8.29781	0.0039693	0.228407	1
ENSMUSG00000054072	Iigp1	protein_coding	18	1.36643	5.52949	8.29547	0.00397441	0.228407	1
ENSMUSG00000060591	Ifitm2	protein_coding	7	-4.24293	-2.45586	8.28792	0.00399097	0.228407	1
ENSMUSG00000069306	H4c17	protein_coding	13	1.42346	-0.345081	8.28583	0.00399557	0.228407	1
ENSMUSG00000022861	Dgkg	protein_coding	16	1.07674	1.44868	8.27535	0.00401868	0.228957	1
ENSMUSG00000044786	Zfp36	protein_coding	7	1.0904	5.21267	8.26926	0.00403219	0.228958	1
ENSMUSG00000037593	Rskr	protein_coding	11	1.54557	-0.786966	8.23427	0.00411068	0.232279	1
ENSMUSG00000021922	Itih4	protein_coding	14	3.31808	4.65597	8.23102	0.00411803	0.232279	1
ENSMUSG00000030769	Slc5a11	protein_coding	7	4.14375	-2.53162	8.22229	0.00413791	0.232627	1
ENSMUSG00000032401	Lctl	protein_coding	9	-1.18663	3.08331	8.20656	0.00417393	0.233878	1
ENSMUSG00000118491	Gm44505	protein_coding	19	-1.00878	1.56367	8.19968	0.00418978	0.233993	1
ENSMUSG00000032091	Tmprss4	protein_coding	9	4.16969	-2.52311	8.18558	0.00422247	0.234465	1
ENSMUSG00000028298	Cga	protein_coding	4	4.16971	-2.52311	8.18413	0.00422583	0.234465	1
ENSMUSG00000046049	Rp1l1	protein_coding	14	4.16183	-2.52547	8.16078	0.00428059	0.236729	1
ENSMUSG00000091405	H4c14	protein_coding	3	1.58231	-0.609665	8.15341	0.00429803	0.236893	1
ENSMUSG00000056290	Ms4a4b	protein_coding	19	1.0409	1.35742	8.14489	0.00431827	0.236893	1
ENSMUSG00000093575	Gm20695	protein_coding	16	4.13779	-2.53331	8.14189	0.00432541	0.236893	1
ENSMUSG00000047228	A2ml1	protein_coding	6	4.13731	-2.53331	8.11858	0.00438139	0.23914	1
ENSMUSG00000025612	Bach1	protein_coding	16	0.852763	5.41324	8.11312	0.00439461	0.23914	1
ENSMUSG00000094439	Gm21969	protein_coding	4	-2.5768	-1.85278	8.07173	0.00449611	0.243882	1
ENSMUSG00000032265	Tent5a	protein_coding	9	0.788219	4.59665	8.02071	0.00462453	0.250049	1
ENSMUSG00000037797	Adh4	protein_coding	3	2.82922	-0.777022	8.00862	0.00465553	0.250925	1
ENSMUSG00000003974	Grm3	protein_coding	5	2.1231	-1.65032	7.98607	0.00471387	0.253266	1
ENSMUSG00000016150	Tenm1	protein_coding	X	1.9871	-1.52135	7.97947	0.00473108	0.253389	1
ENSMUSG00000042788	Fam166b	protein_coding	4	-2.55959	-1.85353	7.94823	0.00481344	0.256751	1
ENSMUSG00000071551	Akr1c19	protein_coding	13	2.00385	0.456381	7.94423	0.0048241	0.256751	1
ENSMUSG00000061825	Ces2c	protein_coding	8	3.60695	-1.3137	7.93098	0.00485955	0.25783	1
ENSMUSG00000079168	Cd209g	protein_coding	8	-1.28061	-0.0212502	7.92509	0.0048754	0.257865	1
ENSMUSG00000074673	Ttll9	protein_coding	2	1.66228	-0.781827	7.90715	0.00492399	0.259077	1
ENSMUSG00000068011	Mkrn2os	protein_coding	6	1.91571	-1.08733	7.90537	0.00492884	0.259077	1
ENSMUSG00000021822	Plau	protein_coding	14	1.3521	5.85672	7.89609	0.00495417	0.259605	1
ENSMUSG00000025075	Habp2	protein_coding	19	4.70554	1.17371	7.88697	0.00497923	0.26011	1
ENSMUSG00000032204	Aqp9	protein_coding	9	2.48477	1.17571	7.87919	0.00500069	0.26011	1
ENSMUSG00000033634	Nat8f2	protein_coding	6	2.76324	2.25651	7.8759	0.00500978	0.26011	1
ENSMUSG00000022304	Dpys	protein_coding	15	3.59708	1.6843	7.85477	0.00506867	0.262365	1
ENSMUSG00000072437	Nanos1	protein_coding	19	1.10662	1.96811	7.83471	0.00512525	0.264488	1
ENSMUSG00000033268	Duox1	protein_coding	2	-2.93171	-2.12146	7.82682	0.00514767	0.26484	1
ENSMUSG00000010021	Kif19a	protein_coding	11	-1.4836	-0.503979	7.81653	0.00517704	0.265088	1
ENSMUSG00000096775	Gm5796	protein_coding	14	2.11351	-1.64675	7.8142	0.00518373	0.265088	1
ENSMUSG00000090125	Pou3f1	protein_coding	4	3.0097	-2.17915	7.7969	0.0052336	0.266835	1
ENSMUSG00000030340	Scnn1a	protein_coding	6	1.41999	0.563691	7.76342	0.00533149	0.271012	1
ENSMUSG00000018259	Prl8a2	protein_coding	13	0.97588	1.55055	7.73802	0.005407	0.27403	1
ENSMUSG00000041237	Pklr	protein_coding	3	4.44572	2.24215	7.70923	0.00549391	0.277606	1
ENSMUSG00000037474	Dtl	protein_coding	1	-1.06518	1.2936	7.68904	0.00555571	0.279058	1
ENSMUSG00000024354	Slc23a1	protein_coding	18	1.85917	-0.0450487	7.68519	0.00556758	0.279058	1
ENSMUSG00000045102	Poln	protein_coding	5	-1.12553	2.26133	7.67912	0.00558633	0.279058	1
ENSMUSG00000027514	Zbp1	protein_coding	2	0.99933	3.97961	7.67846	0.00558839	0.279058	1
ENSMUSG00000009772	Nuak2	protein_coding	1	0.848653	2.0941	7.67287	0.00560574	0.279103	1
ENSMUSG00000023274	Cd4	protein_coding	6	1.34603	-0.458927	7.66305	0.00563631	0.279805	1
ENSMUSG00000069305	H4c18	protein_coding	13	1.29614	-0.19394	7.6542	0.00566402	0.279808	1
ENSMUSG00000039518	Cdsn	protein_coding	17	-1.05466	1.27393	7.65251	0.00566934	0.279808	1
ENSMUSG00000040660	Cyp2b9	protein_coding	7	4.06768	2.0043	7.63616	0.00572096	0.281538	1
ENSMUSG00000054417	Cyp3a44	protein_coding	5	3.7293	1.5198	7.61419	0.00579106	0.282968	1
ENSMUSG00000009114	2610028H24Rik	protein_coding	10	-2.93011	-2.12316	7.61144	0.00579991	0.282968	1
ENSMUSG00000018893	Mb	protein_coding	15	-2.47427	-1.89752	7.6114	0.00580003	0.282968	1
ENSMUSG00000022755	Adgrg7	protein_coding	16	2.50932	-1.99478	7.60049	0.00583523	0.28387	1
ENSMUSG00000029576	Radil	protein_coding	5	-1.08234	0.631366	7.58228	0.00589449	0.285933	1
ENSMUSG00000038418	Egr1	protein_coding	18	2.02836	7.55748	7.55546	0.00598284	0.288806	1
ENSMUSG00000026819	Slc25a25	protein_coding	2	1.08479	8.06909	7.55399	0.00598773	0.288806	1
ENSMUSG00000015314	Slamf6	protein_coding	1	1.1458	0.159925	7.543	0.00602437	0.289262	1
ENSMUSG00000054757	Akr1c20	protein_coding	13	2.42911	0.630631	7.54094	0.00603127	0.289262	1
ENSMUSG00000079014	Serpina3i	protein_coding	12	2.5096	-1.68809	7.51929	0.00610418	0.291934	1
ENSMUSG00000003882	Il7r	protein_coding	15	0.991164	1.70864	7.51292	0.00612581	0.292146	1
ENSMUSG00000037493	Cib2	protein_coding	9	-0.975909	4.60938	7.49307	0.00619367	0.294555	1
ENSMUSG00000045868	Gvin1	protein_coding	7	0.886768	5.83208	7.47791	0.00624605	0.296217	1
ENSMUSG00000063889	Crem	protein_coding	18	0.987364	8.5565	7.46656	0.00628554	0.297259	1
ENSMUSG00000050370	Ch25h	protein_coding	19	1.42742	-0.549267	7.44449	0.0063631	0.300091	1
ENSMUSG00000051354	Samd3	protein_coding	10	1.27216	-0.15664	7.43785	0.00638661	0.300357	1
ENSMUSG00000047911	Npm2	protein_coding	14	-1.55855	-0.931555	7.43211	0.00640702	0.300357	1
ENSMUSG00000039672	Kcne2	protein_coding	16	-2.94829	-2.11551	7.42618	0.00642818	0.300357	1
ENSMUSG00000095325	Zfp870	protein_coding	17	-0.838617	3.49657	7.41886	0.00645436	0.300357	1
ENSMUSG00000061972	Olfr99	protein_coding	17	1.75591	-1.06525	7.41807	0.00645719	0.300357	1
ENSMUSG00000021453	Gadd45g	protein_coding	13	1.40585	5.59018	7.40263	0.00651287	0.302119	1
ENSMUSG00000036432	Siah2	protein_coding	3	0.932248	5.0717	7.38543	0.00657543	0.302988	1
ENSMUSG00000060317	Acnat2	protein_coding	4	4.13874	0.651826	7.38431	0.00657952	0.302988	1
ENSMUSG00000042102	Dmgdh	protein_coding	13	4.37437	1.15463	7.38199	0.00658801	0.302988	1
ENSMUSG00000027368	Dusp2	protein_coding	2	1.05043	0.763665	7.37661	0.00660778	0.302988	1
ENSMUSG00000096674	Mup15	protein_coding	4	1.89475	0.753328	7.37152	0.0066265	0.302988	1
ENSMUSG00000020698	Cct6b	protein_coding	11	-1.21252	0.189074	7.35525	0.00668673	0.302988	1
ENSMUSG00000086022	Rad51ap2	protein_coding	12	-4.02771	-2.53458	7.35236	0.00669748	0.302988	1
ENSMUSG00000056481	Cd248	protein_coding	19	-0.783544	3.06689	7.34487	0.00672544	0.302988	1
ENSMUSG00000066154	Mup3	protein_coding	4	3.14493	4.65734	7.3368	0.00675569	0.302988	1
ENSMUSG00000078752	Scgb1b30	protein_coding	7	-4.02385	-2.53642	7.33605	0.0067585	0.302988	1
ENSMUSG00000003555	Cyp17a1	protein_coding	19	2.09678	1.79457	7.33521	0.00676168	0.302988	1
ENSMUSG00000111497	Gm38431	protein_coding	9	2.88738	-2.23514	7.33425	0.0067653	0.302988	1
ENSMUSG00000051920	Rspo2	protein_coding	15	2.88584	-2.23589	7.32802	0.00678877	0.302988	1
ENSMUSG00000095675	Ccl21b	protein_coding	4	2.89302	-2.23673	7.32052	0.00681716	0.302988	1
ENSMUSG00000006522	Itih3	protein_coding	14	3.28384	3.31955	7.30435	0.00687878	0.302988	1
ENSMUSG00000046240	Hepacam	protein_coding	9	-4.02826	-2.53458	7.29824	0.00690221	0.302988	1
ENSMUSG00000000411	Tssk3	protein_coding	4	-4.03351	-2.53252	7.29552	0.00691267	0.302988	1
ENSMUSG00000073555	Gm4951	protein_coding	18	1.04005	3.01187	7.29415	0.00691794	0.302988	1
ENSMUSG00000074115	Saa1	protein_coding	7	2.94315	-1.75242	7.29258	0.00692398	0.302988	1
ENSMUSG00000094296	Gm21798	protein_coding	15	-4.01888	-2.53868	7.29104	0.00692993	0.302988	1
ENSMUSG00000095315	Gm10130	protein_coding	2	-4.0336	-2.53252	7.29077	0.00693097	0.302988	1
ENSMUSG00000047161	Chst9	protein_coding	18	2.03666	-1.69222	7.27973	0.00697371	0.302988	1
ENSMUSG00000020600	Slc7a15	protein_coding	12	0.886942	7.09421	7.27516	0.00699146	0.302988	1
ENSMUSG00000026489	Coq8a	protein_coding	1	-0.723162	7.2106	7.27448	0.00699413	0.302988	1
ENSMUSG00000094462	Gm21028	protein_coding	7	-4.01965	-2.53827	7.27369	0.00699719	0.302988	1
ENSMUSG00000029866	Kel	protein_coding	6	-4.01963	-2.53827	7.27027	0.00701053	0.302988	1
ENSMUSG00000065952	Rps23rg1	protein_coding	8	-2.02698	-1.58064	7.26068	0.00704807	0.302988	1
ENSMUSG00000026226	Spata3	protein_coding	1	-4.03306	-2.53294	7.26005	0.00705053	0.302988	1
ENSMUSG00000000673	Haao	protein_coding	17	2.66323	2.80702	7.25273	0.00707932	0.302988	1
ENSMUSG00000048988	Elfn1	protein_coding	5	1.03337	4.41873	7.25214	0.00708165	0.302988	1
ENSMUSG00000028427	Aqp7	protein_coding	4	-1.42637	1.28371	7.25134	0.00708483	0.302988	1
ENSMUSG00000044903	Psg22	protein_coding	7	-4.01845	-2.53868	7.24069	0.00712697	0.303822	1
ENSMUSG00000110221	Gm36210	protein_coding	7	-1.02755	0.614411	7.23203	0.00716141	0.303822	1
ENSMUSG00000078964	Ces1b	protein_coding	8	4.29479	0.802182	7.23163	0.007163	0.303822	1
ENSMUSG00000022245	Skor1	protein_coding	9	-4.0307	-2.53395	7.2284	0.0071759	0.303822	1
ENSMUSG00000066749	Olfr877	protein_coding	9	-4.01484	-2.54011	7.21971	0.00721074	0.304537	1
ENSMUSG00000034028	Cd226	protein_coding	18	1.00058	0.766837	7.20776	0.0072589	0.305811	1
ENSMUSG00000061082	Plac1	protein_coding	X	-1.49384	-0.417798	7.19825	0.00729747	0.30593	1
ENSMUSG00000050854	Tmem125	protein_coding	4	2.88305	-2.24125	7.19539	0.00730911	0.30593	1
ENSMUSG00000006403	Adamts4	protein_coding	1	1.29496	-0.429109	7.19332	0.00731753	0.30593	1
ENSMUSG00000024388	Myo7b	protein_coding	18	2.88048	-2.24238	7.1861	0.00734704	0.30593	1
ENSMUSG00000022864	D16Ertd472e	protein_coding	16	0.778436	6.68426	7.18086	0.00736854	0.30593	1
ENSMUSG00000066755	Tnfsf18	protein_coding	1	2.89912	-2.23471	7.18054	0.00736986	0.30593	1
ENSMUSG00000035606	Ky	protein_coding	9	-1.26213	-0.234241	7.16567	0.00743119	0.307724	1
ENSMUSG00000026638	Irf6	protein_coding	1	2.2107	-1.84081	7.15077	0.00749318	0.309536	1
ENSMUSG00000026307	Scly	protein_coding	1	1.10159	0.748384	7.14265	0.00752719	0.310186	1
ENSMUSG00000061991	H2ac10	protein_coding	13	2.88656	-2.23539	7.12761	0.00759057	0.31204	1
ENSMUSG00000001249	Hpn	protein_coding	7	2.67629	1.69542	7.12105	0.0076184	0.312428	1
ENSMUSG00000043789	Vwce	protein_coding	19	3.05438	-1.0323	7.11474	0.00764527	0.312775	1
ENSMUSG00000041700	Lhfpl1	protein_coding	X	3.91078	-2.60955	7.09764	0.00771857	0.314358	1
ENSMUSG00000010122	Slc47a1	protein_coding	11	1.64217	1.97173	7.09707	0.00772101	0.314358	1
ENSMUSG00000020872	Tac4	protein_coding	11	3.91179	-2.60915	7.08505	0.00777295	0.315716	1
ENSMUSG00000029816	Gpnmb	protein_coding	6	0.972772	3.18864	7.07241	0.00782798	0.317192	1
ENSMUSG00000053054	Adh6a	protein_coding	3	3.9154	-2.60783	7.06107	0.00787768	0.318128	1
ENSMUSG00000093593	Gm20683	protein_coding	17	1.04296	1.3346	7.05179	0.00791862	0.318128	1
ENSMUSG00000057606	Colq	protein_coding	14	-1.91109	-1.43172	7.05141	0.0079203	0.318128	1
ENSMUSG00000037204	Atg101	protein_coding	15	1.03787	6.70414	7.04564	0.00794586	0.318128	1
ENSMUSG00000045991	Onecut2	protein_coding	18	1.9242	0.68808	7.04434	0.00795162	0.318128	1
ENSMUSG00000045027	Prss22	protein_coding	17	3.918	-2.60704	7.03957	0.0079728	0.318128	1
ENSMUSG00000070683	Lactbl1	protein_coding	4	3.90084	-2.61391	7.03615	0.00798805	0.318128	1
ENSMUSG00000013878	Rnf170	protein_coding	8	3.91589	-2.60783	7.03326	0.00800097	0.318128	1
ENSMUSG00000052854	Nrk	protein_coding	X	2.03323	-1.70099	7.01229	0.00809519	0.319879	1
ENSMUSG00000062694	Cav3	protein_coding	6	3.90927	-2.61034	7.00948	0.00810792	0.319879	1
ENSMUSG00000091651	Vmn2r36	protein_coding	7	3.90582	-2.61166	7.00796	0.0081148	0.319879	1
ENSMUSG00000014542	Clec4f	protein_coding	6	4.03328	0.722471	7.00673	0.00812039	0.319879	1
ENSMUSG00000037887	Dusp8	protein_coding	7	0.946831	4.44599	6.99315	0.00818223	0.321569	1
ENSMUSG00000102091	Olfr1034	protein_coding	2	1.36956	-0.583431	6.98895	0.00820146	0.321581	1
ENSMUSG00000033898	Cfhr2	protein_coding	1	2.94589	2.18866	6.97532	0.00826415	0.323072	1
ENSMUSG00000017418	Arl5b	protein_coding	2	0.776246	4.79024	6.97033	0.00828722	0.323072	1
ENSMUSG00000029371	Cxcl5	protein_coding	5	3.9133	-2.60902	6.96831	0.00829659	0.323072	1
ENSMUSG00000061517	Sox21	protein_coding	14	3.89529	-2.61562	6.96133	0.00832899	0.323592	1
ENSMUSG00000078307	AI593442	protein_coding	9	-2.15671	-1.74878	6.94248	0.00841721	0.324626	1
ENSMUSG00000027381	Bcl2l11	protein_coding	2	0.787531	6.17089	6.94001	0.00842884	0.324626	1
ENSMUSG00000022445	Cyp2d26	protein_coding	15	3.91093	3.37729	6.93846	0.00843616	0.324626	1
ENSMUSG00000074768	Bhmt	protein_coding	13	2.86969	4.16387	6.93567	0.00844934	0.324626	1
ENSMUSG00000031779	Ccl22	protein_coding	8	1.47944	-0.569865	6.93527	0.00845121	0.324626	1
ENSMUSG00000034063	4930590J08Rik	protein_coding	6	0.98315	2.18638	6.92841	0.00848369	0.325138	1
ENSMUSG00000067919	Rex2	protein_coding	4	1.42581	-0.36188	6.91474	0.00854881	0.326896	1
ENSMUSG00000078606	Gvin2	protein_coding	7	0.818051	5.60947	6.90773	0.00858241	0.327198	1
ENSMUSG00000029135	Fosl2	protein_coding	5	0.931986	8.74576	6.89594	0.0086392	0.327198	1
ENSMUSG00000041044	Lrit1	protein_coding	14	3.89357	-2.61562	6.89364	0.00865028	0.327198	1
ENSMUSG00000043013	Onecut1	protein_coding	9	3.89353	-2.61562	6.89206	0.00865796	0.327198	1
ENSMUSG00000027202	Slc12a1	protein_coding	2	3.8935	-2.61562	6.89084	0.00866384	0.327198	1
ENSMUSG00000004296	Il12b	protein_coding	11	2.03832	-1.68737	6.88884	0.00867356	0.327198	1
ENSMUSG00000017950	Hnf4a	protein_coding	2	3.845	2.21798	6.88161	0.0087087	0.327198	1
ENSMUSG00000040253	Gbp7	protein_coding	3	0.76421	5.81933	6.88116	0.00871088	0.327198	1
ENSMUSG00000039653	Baat	protein_coding	4	3.50608	1.37962	6.87276	0.00875193	0.328014	1
ENSMUSG00000053560	Ier2	protein_coding	8	1.09878	5.57626	6.83504	0.00893869	0.333906	1
ENSMUSG00000061816	Myl1	protein_coding	1	-0.845328	2.89815	6.83308	0.00894848	0.333906	1
ENSMUSG00000097271	Gm9903	protein_coding	5	-2.79757	-2.18394	6.8213	0.0090077	0.335379	1
ENSMUSG00000098650	Commd1b	protein_coding	11	-2.00182	-1.59028	6.81035	0.00906309	0.336703	1
ENSMUSG00000021701	Plk2	protein_coding	13	0.707119	5.05559	6.79781	0.00912696	0.338335	1
ENSMUSG00000049709	Nlrp10	protein_coding	7	1.49918	-0.643627	6.78924	0.00917092	0.339072	1
ENSMUSG00000051596	Otop1	protein_coding	5	-1.67844	2.20283	6.78333	0.00920132	0.339072	1
ENSMUSG00000104217	Gm37988	protein_coding	1	-1.73152	-1.35842	6.77938	0.00922167	0.339072	1
ENSMUSG00000050567	Maml1	protein_coding	11	1.02757	0.641446	6.77841	0.00922671	0.339072	1
ENSMUSG00000027801	Tm4sf4	protein_coding	3	1.11764	1.19655	6.7732	0.00925366	0.339328	1
ENSMUSG00000061397	Krt79	protein_coding	15	-1.33093	-0.60115	6.76253	0.00930915	0.340627	1
ENSMUSG00000052595	A1cf	protein_coding	19	3.41814	0.0286111	6.75608	0.00934289	0.341126	1
ENSMUSG00000031383	Dusp9	protein_coding	X	1.7707	-1.30152	6.7514	0.00936742	0.341288	1
ENSMUSG00000005089	Slc1a2	protein_coding	2	2.66889	-0.170291	6.74065	0.00942404	0.342384	1
ENSMUSG00000053977	Cd8a	protein_coding	6	1.42078	-0.616262	6.73434	0.00945743	0.342384	1
ENSMUSG00000022123	Scel	protein_coding	14	1.81572	-0.303506	6.73423	0.009458	0.342384	1
ENSMUSG00000037263	Aldh3b3	protein_coding	19	1.8709	-1.26649	6.70515	0.00961351	0.346135	1
ENSMUSG00000027070	Lrp2	protein_coding	2	2.20731	-1.02431	6.70379	0.00962082	0.346135	1
ENSMUSG00000095253	Zfp799	protein_coding	17	-1.16582	0.0231655	6.70085	0.00963669	0.346135	1
ENSMUSG00000031645	F11	protein_coding	8	3.26777	-0.444733	6.69931	0.00964504	0.346135	1
ENSMUSG00000025997	Ikzf2	protein_coding	1	1.62068	-1.26088	6.69466	0.00967022	0.346135	1
ENSMUSG00000035836	Ugt2b1	protein_coding	5	4.11404	1.05987	6.68712	0.00971121	0.346135	1
ENSMUSG00000038037	Socs1	protein_coding	16	0.952236	2.30048	6.68271	0.00973522	0.346135	1
ENSMUSG00000032243	Itga11	protein_coding	9	-0.827961	1.7676	6.68201	0.00973906	0.346135	1
ENSMUSG00000005540	Fcer2a	protein_coding	8	1.3503	-0.643827	6.67841	0.00975877	0.346135	1
ENSMUSG00000029597	Sds	protein_coding	5	2.36336	1.00044	6.67603	0.00977179	0.346135	1
ENSMUSG00000000531	Tamalin	protein_coding	15	1.22207	4.68408	6.67346	0.0097859	0.346135	1
ENSMUSG00000067225	Cyp2c54	protein_coding	19	3.4788	0.22907	6.66774	0.00981738	0.346527	1
ENSMUSG00000028211	Trp53inp1	protein_coding	4	0.905489	8.05032	6.64276	0.00995597	0.35069	1
ENSMUSG00000071192	Wfikkn1	protein_coding	17	-1.29321	-0.216115	6.63631	0.00999206	0.351232	1
ENSMUSG00000031594	Fgl1	protein_coding	8	2.13253	1.69741	6.62516	0.0100548	0.35199	1
ENSMUSG00000061576	Dpp6	protein_coding	5	0.824312	4.46818	6.62511	0.0100551	0.35199	1
ENSMUSG00000079362	Gm43302	protein_coding	5	0.756204	5.28126	6.60633	0.0101617	0.354668	1
ENSMUSG00000039809	Gabbr2	protein_coding	4	1.6281	-0.184944	6.60429	0.0101734	0.354668	1
ENSMUSG00000027654	Fam83d	protein_coding	2	-1.5817	-1.15903	6.59949	0.0102008	0.354896	1
ENSMUSG00000036478	Btg1	protein_coding	10	0.883593	8.12246	6.58546	0.0102815	0.356972	1
ENSMUSG00000063354	Slc39a4	protein_coding	15	1.10895	0.933037	6.5818	0.0103027	0.356976	1
ENSMUSG00000027605	Acss2	protein_coding	2	-0.828193	6.522	6.57239	0.0103573	0.358095	1
ENSMUSG00000024245	Tmem178	protein_coding	17	1.26751	0.331231	6.56898	0.0103771	0.358095	1
ENSMUSG00000026574	Dpt	protein_coding	1	-0.955857	1.96899	6.56043	0.0104271	0.358369	1
ENSMUSG00000027843	Ptpn22	protein_coding	3	0.802726	2.24387	6.5604	0.0104273	0.358369	1
ENSMUSG00000017004	Svs5	protein_coding	2	-2.77606	-2.19206	6.5533	0.010469	0.358395	1
ENSMUSG00000035273	Hpse	protein_coding	5	0.948256	0.891664	6.55308	0.0104703	0.358395	1
ENSMUSG00000034785	Dio1	protein_coding	4	4.40571	0.53446	6.5435	0.0105268	0.359098	1
ENSMUSG00000036510	Cdh8	protein_coding	8	2.11947	-1.8859	6.54123	0.0105403	0.359098	1
ENSMUSG00000045967	Gpr158	protein_coding	2	1.07406	1.5229	6.53887	0.0105542	0.359098	1
ENSMUSG00000008590	Htr3b	protein_coding	9	-1.28933	-0.473098	6.53027	0.0106054	0.360117	1
ENSMUSG00000091956	C2cd4b	protein_coding	9	2.12781	-1.88554	6.52638	0.0106286	0.360184	1
ENSMUSG00000045731	Pnoc	protein_coding	14	2.38489	-2.05743	6.52093	0.0106612	0.36057	1
ENSMUSG00000041836	Ptpre	protein_coding	7	0.802526	2.62009	6.51431	0.010701	0.361196	1
ENSMUSG00000069805	Fbp1	protein_coding	13	3.19102	3.62863	6.49965	0.0107896	0.363464	1
ENSMUSG00000028307	Aldob	protein_coding	4	4.3903	5.58045	6.49317	0.010829	0.364069	1
ENSMUSG00000110404	Rnf223	protein_coding	4	1.82577	-1.60409	6.46541	0.0109994	0.368645	1
ENSMUSG00000027580	Helz2	protein_coding	2	1.03373	6.05549	6.46394	0.0110085	0.368645	1
ENSMUSG00000046323	Dppa3	protein_coding	6	-1.79157	-1.50012	6.45905	0.0110388	0.368932	1
ENSMUSG00000004885	Crabp2	protein_coding	3	1.82928	-1.60574	6.43625	0.0111815	0.372964	1
ENSMUSG00000027829	Ccnl1	protein_coding	3	0.749933	7.52881	6.41521	0.0113147	0.376668	1
ENSMUSG00000028327	Stra6l	protein_coding	4	1.71009	1.51989	6.40842	0.0113581	0.376858	1
ENSMUSG00000030895	Hpx	protein_coding	7	3.78986	4.98406	6.402	0.0113992	0.376858	1
ENSMUSG00000093701	Gm21970	protein_coding	16	1.49483	-1.1049	6.40106	0.0114052	0.376858	1
ENSMUSG00000054978	Kbtbd13	protein_coding	9	-1.75104	-1.34576	6.40044	0.0114092	0.376858	1
ENSMUSG00000054519	Zfp867	protein_coding	11	-0.750186	3.54178	6.39411	0.0114499	0.37747	1
ENSMUSG00000003585	Sec14l2	protein_coding	11	1.85644	2.93515	6.38227	0.0115266	0.378901	1
ENSMUSG00000041737	Tmem45b	protein_coding	9	-1.208	5.5455	6.38052	0.011538	0.378901	1
ENSMUSG00000056328	Myh1	protein_coding	11	-1.95178	-1.62223	6.3712	0.0115987	0.379641	1
ENSMUSG00000041560	Nop53	protein_coding	7	0.757274	7.60512	6.36863	0.0116155	0.379641	1
ENSMUSG00000079012	Serpina3m	protein_coding	12	3.80346	2.91681	6.36457	0.0116421	0.379641	1
ENSMUSG00000028629	Exo5	protein_coding	4	-0.768069	2.98926	6.36338	0.01165	0.379641	1
ENSMUSG00000026401	Cd55b	protein_coding	1	-2.06539	-1.79909	6.35014	0.0117372	0.381751	1
ENSMUSG00000069324	Gm5096	protein_coding	18	2.73984	1.4844	6.34557	0.0117675	0.382004	1
ENSMUSG00000045382	Cxcr4	protein_coding	1	0.74477	5.06097	6.33908	0.0118106	0.382498	1
ENSMUSG00000020609	Apob	protein_coding	12	4.1153	4.772	6.33651	0.0118277	0.382498	1
ENSMUSG00000021094	Dhrs7	protein_coding	12	-0.651265	7.39864	6.32811	0.0118839	0.383584	1
ENSMUSG00000054598	9130230L23Rik	protein_coding	5	1.93756	-1.74221	6.31677	0.0119601	0.384032	1
ENSMUSG00000031994	Adamts8	protein_coding	9	1.6667	-1.36656	6.31664	0.011961	0.384032	1
ENSMUSG00000034456	Uroc1	protein_coding	6	3.60288	2.13054	6.31595	0.0119657	0.384032	1
ENSMUSG00000019960	Dusp6	protein_coding	10	-0.827608	7.09977	6.30601	0.0120329	0.385462	1
ENSMUSG00000028979	Masp2	protein_coding	4	2.1492	1.01263	6.29998	0.012074	0.386048	1
ENSMUSG00000000544	Gpa33	protein_coding	1	-2.05083	-1.80521	6.29282	0.0121228	0.386881	1
ENSMUSG00000066652	Lefty2	protein_coding	1	-1.67533	-1.3922	6.27638	0.0122358	0.389235	1
ENSMUSG00000095295	Gm3488	protein_coding	14	2.37636	-2.0606	6.27215	0.012265	0.389235	1
ENSMUSG00000036117	Il5	protein_coding	11	2.72667	-2.30603	6.27211	0.0122653	0.389235	1
ENSMUSG00000046881	Olfr374	protein_coding	8	2.72289	-2.30366	6.2535	0.0123948	0.392609	1
ENSMUSG00000021336	Slc17a4	protein_coding	13	1.56864	-0.0773032	6.24935	0.0124239	0.392798	1
ENSMUSG00000071633	Gm4952	protein_coding	19	2.83053	-1.45777	6.24192	0.0124761	0.393268	1
ENSMUSG00000021364	Elovl2	protein_coding	13	3.07048	2.53824	6.24065	0.0124851	0.393268	1
ENSMUSG00000015890	Amdhd1	protein_coding	10	3.65261	0.527766	6.23557	0.0125209	0.393398	1
ENSMUSG00000022900	Ildr1	protein_coding	16	2.72362	-2.30328	6.23351	0.0125355	0.393398	1
ENSMUSG00000086848	Lce6a	protein_coding	3	2.72121	-2.30442	6.22451	0.0125994	0.394671	1
ENSMUSG00000037016	Frem2	protein_coding	3	1.18894	-0.323775	6.20447	0.0127428	0.397698	1
ENSMUSG00000067656	Slc22a27	protein_coding	19	3.33387	-0.409047	6.20125	0.012766	0.397698	1
ENSMUSG00000061292	Cyp3a59	protein_coding	5	2.66178	-1.89727	6.20122	0.0127662	0.397698	1
ENSMUSG00000010476	Ebf3	protein_coding	7	-1.38347	1.1663	6.1873	0.0128671	0.398852	1
ENSMUSG00000026686	Lmx1a	protein_coding	1	2.73127	-2.29998	6.18657	0.0128723	0.398852	1
ENSMUSG00000059430	Actg2	protein_coding	6	1.45594	-1.01696	6.17359	0.0129671	0.398852	1
ENSMUSG00000032602	Slc25a20	protein_coding	9	-0.767237	6.2849	6.17348	0.012968	0.398852	1
ENSMUSG00000029659	Medag	protein_coding	5	-1.00542	0.782123	6.17243	0.0129756	0.398852	1
ENSMUSG00000026417	Pigr	protein_coding	1	4.16341	3.87047	6.17132	0.0129838	0.398852	1
ENSMUSG00000024471	Myot	protein_coding	18	0.988941	0.66847	6.1627	0.0130472	0.398852	1
ENSMUSG00000048153	Olfr49	protein_coding	14	-2.07797	-1.79612	6.15108	0.0131332	0.398852	1
ENSMUSG00000044938	Klhl31	protein_coding	9	-3.78145	-2.61693	6.14909	0.013148	0.398852	1
ENSMUSG00000021678	F2rl1	protein_coding	13	-2.04857	-1.80245	6.14654	0.013167	0.398852	1
ENSMUSG00000022868	Ahsg	protein_coding	16	2.27261	6.19862	6.14422	0.0131842	0.398852	1
ENSMUSG00000062064	Slc2a7	protein_coding	4	-3.78151	-2.61693	6.14339	0.0131904	0.398852	1
ENSMUSG00000047257	Prss45	protein_coding	9	-3.78152	-2.61693	6.14249	0.0131971	0.398852	1
ENSMUSG00000037086	Prr32	protein_coding	X	-3.78683	-2.61485	6.14193	0.0132013	0.398852	1
ENSMUSG00000014725	Adam28	protein_coding	14	-3.77761	-2.61859	6.13998	0.0132159	0.398852	1
ENSMUSG00000069041	Slc25a31	protein_coding	3	-3.78641	-2.61506	6.13665	0.0132408	0.398852	1
ENSMUSG00000049761	Pmis2	protein_coding	7	-3.78642	-2.61506	6.13617	0.0132444	0.398852	1
ENSMUSG00000072849	Serpina1e	protein_coding	12	3.6731	2.66355	6.13447	0.0132571	0.398852	1
ENSMUSG00000001260	Gabrg1	protein_coding	5	-3.78615	-2.61527	6.12326	0.0133415	0.398852	1
ENSMUSG00000024987	Cyp26a1	protein_coding	19	2.71264	-2.30843	6.12198	0.0133511	0.398852	1
ENSMUSG00000080907	4930455H04Rik	protein_coding	3	-3.7776	-2.61859	6.11478	0.0134056	0.398852	1
ENSMUSG00000068536	Doxl2	protein_coding	6	-3.77605	-2.61922	6.10773	0.0134592	0.398852	1
ENSMUSG00000021095	Gsc	protein_coding	12	-3.77605	-2.61922	6.10769	0.0134595	0.398852	1
ENSMUSG00000037307	Banf2	protein_coding	2	-3.78081	-2.61735	6.10374	0.0134896	0.398852	1
ENSMUSG00000038599	Capn8	protein_coding	1	-3.77154	-2.62109	6.09964	0.0135209	0.398852	1
ENSMUSG00000060244	Alyref2	protein_coding	1	-0.933819	0.758185	6.09911	0.013525	0.398852	1
ENSMUSG00000032531	Amotl2	protein_coding	9	0.941845	8.79924	6.09824	0.0135317	0.398852	1
ENSMUSG00000070690	Albfm1	protein_coding	5	2.71145	-2.30881	6.09739	0.0135382	0.398852	1
ENSMUSG00000050087	Cby3	protein_coding	11	-3.77148	-2.62109	6.09615	0.0135477	0.398852	1
ENSMUSG00000038567	Cyp24a1	protein_coding	2	-3.77147	-2.62109	6.09553	0.0135524	0.398852	1
ENSMUSG00000039364	Sectm1b	protein_coding	11	-3.77147	-2.62109	6.09504	0.0135562	0.398852	1
ENSMUSG00000030131	Mug2	protein_coding	6	3.84534	2.61253	6.09333	0.0135693	0.398852	1
ENSMUSG00000059481	Plg	protein_coding	17	3.74299	4.05079	6.08974	0.0135969	0.398852	1
ENSMUSG00000054150	Syne3	protein_coding	12	0.837359	2.91439	6.08603	0.0136255	0.398852	1
ENSMUSG00000022877	Hrg	protein_coding	16	3.53649	3.14156	6.08602	0.0136255	0.398852	1
ENSMUSG00000045794	Lkaaear1	protein_coding	2	-3.78968	-2.61443	6.0817	0.013659	0.399142	1
ENSMUSG00000079017	Ifi27l2a	protein_coding	12	-0.890062	6.7408	6.07096	0.0137423	0.400887	1
ENSMUSG00000053303	Slc22a26	protein_coding	19	3.59958	1.1865	6.05522	0.0138653	0.403764	1
ENSMUSG00000024173	Tpsab1	protein_coding	17	1.46303	-1.02637	6.05144	0.0138949	0.403764	1
ENSMUSG00000054630	Ugt2b5	protein_coding	5	3.83294	2.26365	6.04773	0.0139242	0.403764	1
ENSMUSG00000078853	Igtp	protein_coding	11	-3.76156	-2.62482	6.04623	0.013936	0.403764	1
ENSMUSG00000096596	Gm10591	protein_coding	4	-1.28063	1.34461	6.03934	0.0139905	0.404653	1
ENSMUSG00000046610	Oacyl	protein_coding	18	-2.25579	-2.00461	6.03618	0.0140156	0.404689	1
ENSMUSG00000109572	Cfap99	protein_coding	5	-3.76101	-2.62482	6.03134	0.014054	0.405109	1
ENSMUSG00000059434	Gckr	protein_coding	5	2.59415	1.28533	6.01738	0.0141656	0.407548	1
ENSMUSG00000064194	Zfp936	protein_coding	7	-2.25618	-2.00442	6.0124	0.0142057	0.407548	1
ENSMUSG00000039989	Cbx4	protein_coding	11	0.926881	8.5997	6.0107	0.0142194	0.407548	1
ENSMUSG00000025991	Cps1	protein_coding	1	4.46552	4.96063	6.00881	0.0142346	0.407548	1
ENSMUSG00000027793	Ccna1	protein_coding	3	-3.76005	-2.62482	6.00482	0.0142669	0.407783	1
ENSMUSG00000031891	Hsd11b2	protein_coding	8	1.50606	-0.729227	6.00157	0.0142931	0.407846	1
ENSMUSG00000038357	Camp	protein_coding	9	-2.24893	-2.0118	5.99783	0.0143235	0.408025	1
ENSMUSG00000040328	Olfr56	protein_coding	11	0.924724	5.21047	5.99488	0.0143474	0.408025	1
ENSMUSG00000049971	Glt1d1	protein_coding	5	1.46163	-0.196476	5.98892	0.014396	0.408722	1
ENSMUSG00000020063	Sirt1	protein_coding	10	0.743586	5.05958	5.98146	0.014457	0.409769	1
ENSMUSG00000094441	Zfp955a	protein_coding	17	-0.764311	4.18095	5.96426	0.0145987	0.412769	1
ENSMUSG00000051495	Irf2bp2	protein_coding	8	0.803434	5.4406	5.96272	0.0146115	0.412769	1
ENSMUSG00000029054	Gabrd	protein_coding	4	1.67944	-0.881344	5.95198	0.0147008	0.414601	1
ENSMUSG00000008601	Rab25	protein_coding	3	-2.64788	-2.24936	5.94792	0.0147347	0.414868	1
ENSMUSG00000025496	Drd4	protein_coding	7	-2.64659	-2.24918	5.9422	0.0147826	0.415527	1
ENSMUSG00000049608	Gpr55	protein_coding	1	0.809073	2.64083	5.93061	0.0148801	0.416522	1
ENSMUSG00000062181	Ces3b	protein_coding	8	3.70412	1.84798	5.92845	0.0148984	0.416522	1
ENSMUSG00000074206	Adh6b	protein_coding	3	-1.25814	-0.568928	5.92709	0.0149098	0.416522	1
ENSMUSG00000022860	Chodl	protein_coding	16	-1.45332	-1.0983	5.92447	0.014932	0.416522	1
ENSMUSG00000019577	Pdk4	protein_coding	6	-1.04797	5.57943	5.92234	0.0149501	0.416522	1
ENSMUSG00000034647	Ankrd12	protein_coding	17	0.81482	8.32434	5.91772	0.0149893	0.416522	1
ENSMUSG00000011118	Panx3	protein_coding	9	-1.62615	-1.25911	5.91768	0.0149897	0.416522	1
ENSMUSG00000041782	Lad1	protein_coding	1	1.54773	-1.29609	5.89875	0.0151516	0.420334	1
ENSMUSG00000042988	Notum	protein_coding	11	1.06718	0.116034	5.88412	0.015278	0.420841	1
ENSMUSG00000071178	Serpina1b	protein_coding	12	3.79259	6.48755	5.88292	0.0152884	0.420841	1
ENSMUSG00000029716	Tfr2	protein_coding	5	2.28275	2.15437	5.8819	0.0152973	0.420841	1
ENSMUSG00000042476	Abcb4	protein_coding	5	1.48446	1.23055	5.88127	0.0153028	0.420841	1
ENSMUSG00000031445	Proz	protein_coding	8	3.15241	2.02427	5.87966	0.0153168	0.420841	1
ENSMUSG00000033027	Klrc3	protein_coding	6	1.67168	-1.52504	5.87495	0.0153578	0.420841	1
ENSMUSG00000025473	Adam8	protein_coding	7	0.800515	2.69165	5.86931	0.0154071	0.420841	1
ENSMUSG00000054702	Ap1s3	protein_coding	1	1.38697	-0.693428	5.86191	0.015472	0.420841	1
ENSMUSG00000092008	Cyp2c69	protein_coding	19	4.22683	2.86746	5.86077	0.015482	0.420841	1
ENSMUSG00000062170	Fmr1nb	protein_coding	X	-2.66025	-2.2429	5.85359	0.0155453	0.420841	1
ENSMUSG00000006529	Itih1	protein_coding	14	3.51185	2.928	5.85226	0.0155571	0.420841	1
ENSMUSG00000033902	Mapkbp1	protein_coding	2	0.847934	2.92347	5.8441	0.0156294	0.420841	1
ENSMUSG00000037053	Azgp1	protein_coding	5	3.19351	3.43353	5.83417	0.0157178	0.420841	1
ENSMUSG00000034435	Tmem30b	protein_coding	12	2.78438	-1.21345	5.83261	0.0157318	0.420841	1
ENSMUSG00000032500	Dclk3	protein_coding	9	1.23342	-0.383347	5.82197	0.0158273	0.420841	1
ENSMUSG00000043461	Sptssb	protein_coding	3	2.70018	-2.31134	5.82109	0.0158352	0.420841	1
ENSMUSG00000001670	Tat	protein_coding	8	4.07764	4.87662	5.8045	0.0159852	0.420841	1
ENSMUSG00000029335	Bmp3	protein_coding	5	-1.01068	0.132534	5.80046	0.016022	0.420841	1
ENSMUSG00000015599	Ttbk1	protein_coding	17	-1.10207	0.219767	5.79595	0.0160631	0.420841	1
ENSMUSG00000016756	Cmah	protein_coding	13	1.33008	1.38689	5.79251	0.0160946	0.420841	1
ENSMUSG00000022296	Baalc	protein_coding	15	0.856855	4.79155	5.78624	0.0161521	0.420841	1
ENSMUSG00000024386	Proc	protein_coding	18	3.56122	2.21333	5.78307	0.0161813	0.420841	1
ENSMUSG00000032278	Paqr5	protein_coding	9	-1.30011	-0.204881	5.78292	0.0161827	0.420841	1
ENSMUSG00000026011	Ctla4	protein_coding	1	2.25842	-2.11025	5.78218	0.0161895	0.420841	1
ENSMUSG00000066363	Serpina3f	protein_coding	12	0.853732	1.63877	5.7792	0.0162169	0.420841	1
ENSMUSG00000062867	Impdh2	protein_coding	9	0.835131	6.48961	5.77375	0.0162673	0.420841	1
ENSMUSG00000045215	Asxl3	protein_coding	18	1.49925	-1.20301	5.77191	0.0162843	0.420841	1
ENSMUSG00000015316	Slamf1	protein_coding	1	1.59257	-1.40998	5.77136	0.0162894	0.420841	1
ENSMUSG00000097929	Tunar	protein_coding	12	1.11033	-0.0717795	5.76518	0.0163468	0.420841	1
ENSMUSG00000019987	Arg1	protein_coding	10	3.34435	3.47435	5.7623	0.0163736	0.420841	1
ENSMUSG00000005320	Fgfr4	protein_coding	13	0.779598	5.91738	5.75968	0.0163981	0.420841	1
ENSMUSG00000041261	Car8	protein_coding	4	-0.904296	3.82403	5.75892	0.0164051	0.420841	1
ENSMUSG00000076441	Ass1	protein_coding	2	1.89966	5.16094	5.74902	0.0164978	0.420841	1
ENSMUSG00000049892	Rasd1	protein_coding	11	0.729985	3.95679	5.74258	0.0165584	0.420841	1
ENSMUSG00000020017	Hal	protein_coding	10	3.26868	1.51817	5.74157	0.016568	0.420841	1
ENSMUSG00000058914	C1qtnf3	protein_coding	15	-1.19974	-0.0559935	5.73763	0.0166052	0.420841	1
ENSMUSG00000025905	Oprk1	protein_coding	1	3.61682	-2.69599	5.73579	0.0166225	0.420841	1
ENSMUSG00000044041	Krt13	protein_coding	11	3.61682	-2.69599	5.73579	0.0166225	0.420841	1
ENSMUSG00000052075	1700029F12Rik	protein_coding	13	3.61682	-2.69599	5.73579	0.0166225	0.420841	1
ENSMUSG00000070702	Csn1s1	protein_coding	5	3.61682	-2.69599	5.73579	0.0166225	0.420841	1
ENSMUSG00000046204	Pnma2	protein_coding	14	1.00548	0.471947	5.73564	0.0166241	0.420841	1
ENSMUSG00000086056	Gm4846	protein_coding	1	1.74683	-1.65519	5.73413	0.0166383	0.420841	1
ENSMUSG00000031826	Usp10	protein_coding	8	3.61503	-2.69679	5.73082	0.0166697	0.420841	1
ENSMUSG00000035694	Caps2	protein_coding	10	3.61503	-2.69679	5.73082	0.0166697	0.420841	1
ENSMUSG00000041468	Gpr12	protein_coding	5	3.61503	-2.69679	5.73082	0.0166697	0.420841	1
ENSMUSG00000044243	Bhlha9	protein_coding	11	3.61503	-2.69679	5.73082	0.0166697	0.420841	1
ENSMUSG00000075249	Fsip2	protein_coding	2	3.61503	-2.69679	5.73082	0.0166697	0.420841	1
ENSMUSG00000074254	Cyp2a4	protein_coding	7	3.86759	4.32524	5.72651	0.0167106	0.420841	1
ENSMUSG00000017204	Gsdma	protein_coding	11	3.61325	-2.69759	5.72585	0.0167169	0.420841	1
ENSMUSG00000025091	Pnliprp2	protein_coding	19	3.61325	-2.69759	5.72585	0.0167169	0.420841	1
ENSMUSG00000067750	Khdc1a	protein_coding	1	3.61325	-2.69759	5.72585	0.0167169	0.420841	1
ENSMUSG00000074486	Bglap2	protein_coding	3	3.61325	-2.69759	5.72585	0.0167169	0.420841	1
ENSMUSG00000001510	Dlx3	protein_coding	11	3.61291	-2.69773	5.7249	0.016726	0.420841	1
ENSMUSG00000037578	Pkd2l1	protein_coding	19	3.61113	-2.69852	5.71995	0.0167732	0.420841	1
ENSMUSG00000050961	AY358078	protein_coding	14	3.61113	-2.69852	5.71995	0.0167732	0.420841	1
ENSMUSG00000000394	Gcg	protein_coding	2	3.61024	-2.69892	5.71747	0.0167969	0.420841	1
ENSMUSG00000060512	0610040J01Rik	protein_coding	5	0.919626	0.697629	5.71614	0.0168097	0.420841	1
ENSMUSG00000071716	Apol7e	protein_coding	15	1.43684	-1.14043	5.71531	0.0168176	0.420841	1
ENSMUSG00000059043	Olfr15	protein_coding	16	3.60902	-2.69946	5.71405	0.0168297	0.420841	1
ENSMUSG00000091705	H2-Q2	protein_coding	17	1.60823	-1.41731	5.71376	0.0168324	0.420841	1
ENSMUSG00000023505	Cdca3	protein_coding	6	-0.844368	2.22127	5.70818	0.0168861	0.420841	1
ENSMUSG00000020679	Hnf1b	protein_coding	11	1.99685	-1.7001	5.70508	0.0169159	0.420841	1
ENSMUSG00000030200	Bcl2l14	protein_coding	6	1.74017	-1.32868	5.70393	0.016927	0.420841	1
ENSMUSG00000048304	Slitrk3	protein_coding	3	3.60513	-2.70119	5.70324	0.0169337	0.420841	1
ENSMUSG00000079845	Xlr4a	protein_coding	X	-1.15348	1.22537	5.70149	0.0169506	0.420841	1
ENSMUSG00000020891	Alox8	protein_coding	11	3.60424	-2.70159	5.70078	0.0169574	0.420841	1
ENSMUSG00000024485	Slc4a9	protein_coding	18	3.60424	-2.70159	5.70078	0.0169574	0.420841	1
ENSMUSG00000098678	Mroh6	protein_coding	15	3.60424	-2.70159	5.70078	0.0169574	0.420841	1
ENSMUSG00000099908	Gm28539	protein_coding	16	1.02783	0.771533	5.70071	0.016958	0.420841	1
ENSMUSG00000059908	Mug1	protein_coding	6	3.61357	3.50101	5.69913	0.0169734	0.420841	1
ENSMUSG00000094132	Gm3264	protein_coding	14	-1.57934	-1.29579	5.69908	0.0169738	0.420841	1
ENSMUSG00000055866	Per2	protein_coding	1	0.823191	7.92751	5.69634	0.0170003	0.420841	1
ENSMUSG00000043468	Adam30	protein_coding	3	3.60124	-2.70293	5.69246	0.0170379	0.420841	1
ENSMUSG00000045780	Olfr624	protein_coding	7	3.60124	-2.70293	5.69246	0.0170379	0.420841	1
ENSMUSG00000050866	Clrn3	protein_coding	7	3.60124	-2.70293	5.69246	0.0170379	0.420841	1
ENSMUSG00000033688	1300017J02Rik	protein_coding	9	2.79972	2.42675	5.69083	0.0170538	0.420841	1
ENSMUSG00000032578	Cish	protein_coding	9	0.861311	1.12311	5.67371	0.017221	0.424352	1
ENSMUSG00000020436	Gabrg2	protein_coding	11	2.0082	-1.94263	5.66577	0.0172991	0.425082	1
ENSMUSG00000024793	Tnfrsf25	protein_coding	4	1.06708	0.188537	5.66561	0.0173007	0.425082	1
ENSMUSG00000006567	Atp7b	protein_coding	8	2.71168	-1.03288	5.65467	0.0174089	0.427123	1
ENSMUSG00000112129	Pbld1	protein_coding	10	2.10984	1.14766	5.65154	0.01744	0.427268	1
ENSMUSG00000105504	Gbp5	protein_coding	3	0.697877	3.59012	5.64476	0.0175076	0.428306	1
ENSMUSG00000022809	Nr1i2	protein_coding	16	3.17919	-0.356452	5.63993	0.0175559	0.428369	1
ENSMUSG00000044352	Sowaha	protein_coding	11	1.43464	-1.13292	5.63838	0.0175715	0.428369	1
ENSMUSG00000052026	Slc6a7	protein_coding	18	2.00483	-1.93701	5.63694	0.0175859	0.428369	1
ENSMUSG00000027442	Cst8	protein_coding	2	-0.895818	3.86655	5.63324	0.017623	0.428659	1
ENSMUSG00000029556	Hnf1a	protein_coding	5	2.08478	-1.89379	5.62011	0.0177555	0.431263	1
ENSMUSG00000027533	Fabp5	protein_coding	3	-0.881234	5.52514	5.61315	0.0178262	0.432242	1
ENSMUSG00000028001	Fga	protein_coding	3	3.80358	4.83269	5.61113	0.0178467	0.432242	1
ENSMUSG00000026874	Hc	protein_coding	2	2.87015	2.38248	5.60862	0.0178723	0.432245	1
ENSMUSG00000022875	Kng1	protein_coding	16	3.27093	4.63164	5.60213	0.0179386	0.432754	1
ENSMUSG00000011179	Odc1	protein_coding	12	0.735302	8.67094	5.60071	0.0179532	0.432754	1
ENSMUSG00000001334	Fndc5	protein_coding	4	-0.682397	3.33206	5.59909	0.0179698	0.432754	1
ENSMUSG00000027875	Hmgcs2	protein_coding	3	1.61763	4.89533	5.59574	0.0180042	0.432793	1
ENSMUSG00000039233	Tbce	protein_coding	13	0.652449	7.9727	5.59397	0.0180224	0.432793	1
ENSMUSG00000108929	Cc2d2b	protein_coding	19	1.27472	-0.785953	5.57156	0.0182545	0.437748	1
ENSMUSG00000028976	Slc2a5	protein_coding	4	-1.45548	2.73494	5.55649	0.0184123	0.440908	1
ENSMUSG00000031844	Hsd17b2	protein_coding	8	3.59715	0.486701	5.54647	0.0185179	0.442814	1
ENSMUSG00000033187	BC016579	protein_coding	16	-1.39351	-0.55419	5.53954	0.0185915	0.443946	1
ENSMUSG00000063873	Slc24a3	protein_coding	2	-0.834204	3.42202	5.5365	0.0186238	0.444093	1
ENSMUSG00000029269	Sult1b1	protein_coding	5	2.4943	-1.66068	5.52385	0.0187589	0.445515	1
ENSMUSG00000024039	Cbs	protein_coding	17	1.77912	2.34829	5.52326	0.0187653	0.445515	1
ENSMUSG00000041078	Grid1	protein_coding	14	1.10635	-0.1983	5.52094	0.0187902	0.445515	1
ENSMUSG00000075012	Fjx1	protein_coding	2	-1.80301	-1.49336	5.52078	0.0187919	0.445515	1
ENSMUSG00000018143	Mafk	protein_coding	5	0.851724	5.43084	5.5162	0.0188411	0.445515	1
ENSMUSG00000023951	Vegfa	protein_coding	17	0.81881	8.86332	5.51614	0.0188418	0.445515	1
ENSMUSG00000049606	Zfp644	protein_coding	5	1.85493	-1.78769	5.51379	0.0188671	0.445515	1
ENSMUSG00000036110	Slc17a2	protein_coding	13	3.43338	0.854975	5.50984	0.0189097	0.445902	1
ENSMUSG00000031283	Chrdl1	protein_coding	X	-0.845697	2.42	5.50495	0.0189627	0.446531	1
ENSMUSG00000025194	Abcc2	protein_coding	19	3.35569	1.54602	5.49846	0.0190332	0.447467	1
ENSMUSG00000026009	Icos	protein_coding	1	1.13581	-0.457288	5.49644	0.0190552	0.447467	1
ENSMUSG00000027249	F2	protein_coding	2	3.53856	4.14786	5.49369	0.0190852	0.447554	1
ENSMUSG00000021207	Akr1c21	protein_coding	13	1.23371	-0.581656	5.48572	0.0191724	0.448979	1
ENSMUSG00000062515	Fabp4	protein_coding	3	-1.05903	10.336	5.47702	0.0192681	0.449984	1
ENSMUSG00000026827	Gpd2	protein_coding	2	-0.988885	5.52694	5.47699	0.0192684	0.449984	1
ENSMUSG00000036892	Prodh2	protein_coding	7	3.81298	1.51698	5.47415	0.0192998	0.450099	1
ENSMUSG00000030830	Itgal	protein_coding	7	0.741109	2.95723	5.45675	0.0194928	0.453977	1
ENSMUSG00000029368	Alb	protein_coding	5	3.72554	9.77891	5.44898	0.0195798	0.455277	1
ENSMUSG00000047369	Dnah14	protein_coding	1	1.73215	-1.65402	5.44697	0.0196023	0.455277	1
ENSMUSG00000042118	Bhmt2	protein_coding	13	2.66325	0.978475	5.44381	0.0196378	0.455479	1
ENSMUSG00000042622	Maff	protein_coding	15	0.806925	3.32127	5.44042	0.0196759	0.45573	1
ENSMUSG00000023070	Rgn	protein_coding	X	1.9722	3.84784	5.43808	0.0197023	0.45573	1
ENSMUSG00000066361	Serpina3c	protein_coding	12	-0.769437	3.77282	5.43347	0.0197544	0.456314	1
ENSMUSG00000030382	Slc27a5	protein_coding	7	3.59584	3.2958	5.42802	0.0198162	0.457119	1
ENSMUSG00000054499	Dedd2	protein_coding	7	0.874368	4.43559	5.42508	0.0198495	0.457266	1
ENSMUSG00000057654	Olfr328	protein_coding	11	2.26593	-2.10796	5.41923	0.0199161	0.458179	1
ENSMUSG00000029757	Dync1i1	protein_coding	6	0.767066	1.3714	5.41592	0.0199539	0.45832	1
ENSMUSG00000066366	Serpina1a	protein_coding	12	3.65145	5.70211	5.41162	0.0200031	0.45832	1
ENSMUSG00000000049	Apoh	protein_coding	11	2.74088	4.54991	5.41161	0.0200032	0.45832	1
ENSMUSG00000015090	Ptgds	protein_coding	2	1.0079	1.1555	5.4048	0.0200815	0.459493	1
ENSMUSG00000009185	Ccl8	protein_coding	11	1.89953	-0.796817	5.38597	0.0202993	0.46385	1
ENSMUSG00000049649	Gpr3	protein_coding	4	1.31599	-0.914869	5.38069	0.0203609	0.464386	1
ENSMUSG00000035186	Ubd	protein_coding	17	-1.2311	-0.513275	5.37763	0.0203966	0.464386	1
ENSMUSG00000079015	Serpina1c	protein_coding	12	3.58802	4.5447	5.3744	0.0204344	0.464386	1
ENSMUSG00000064202	Spata6l	protein_coding	19	-0.791995	1.74926	5.37317	0.0204488	0.464386	1
ENSMUSG00000004633	Chn2	protein_coding	6	0.965437	1.18428	5.37197	0.0204629	0.464386	1
ENSMUSG00000035745	Grin3b	protein_coding	10	1.72562	-1.65725	5.36993	0.0204868	0.464386	1
ENSMUSG00000022821	Hgd	protein_coding	16	3.45178	2.35871	5.36059	0.0205967	0.465942	1
ENSMUSG00000026285	Pdcd1	protein_coding	1	1.42023	-0.164089	5.35882	0.0206178	0.465942	1
ENSMUSG00000045259	Klhdc9	protein_coding	1	-1.01653	0.00953442	5.35712	0.0206378	0.465942	1
ENSMUSG00000032802	Srxn1	protein_coding	2	0.93459	9.86352	5.35245	0.0206932	0.466571	1
ENSMUSG00000037868	Egr2	protein_coding	10	1.01818	0.632642	5.34067	0.0208335	0.469113	1
ENSMUSG00000095773	Vmn2r38	protein_coding	7	1.27694	-0.861927	5.33471	0.0209048	0.470023	1
ENSMUSG00000027611	Procr	protein_coding	2	0.733091	4.66681	5.33131	0.0209456	0.470023	1
ENSMUSG00000019762	Iyd	protein_coding	10	1.94377	0.445502	5.32879	0.0209759	0.470023	1
ENSMUSG00000026715	Serpinc1	protein_coding	1	3.55808	4.52364	5.32646	0.021004	0.470023	1
ENSMUSG00000031443	F7	protein_coding	8	2.60823	0.796512	5.32537	0.0210171	0.470023	1
ENSMUSG00000031766	Slc12a3	protein_coding	8	2.41164	-1.45923	5.32347	0.02104	0.470023	1
ENSMUSG00000014782	Plekhg4	protein_coding	8	1.28158	-0.766381	5.31576	0.0211334	0.471489	1
ENSMUSG00000038009	Dnajc22	protein_coding	15	2.34976	-0.0377191	5.30455	0.0212698	0.47391	1
ENSMUSG00000028011	Tdo2	protein_coding	3	1.99223	3.30756	5.30105	0.0213125	0.474239	1
ENSMUSG00000023009	Nckap5l	protein_coding	15	0.738539	4.29479	5.29158	0.0214288	0.476201	1
ENSMUSG00000031444	F10	protein_coding	8	2.30776	2.82678	5.28543	0.0215046	0.476713	1
ENSMUSG00000004359	Spic	protein_coding	10	-0.960904	0.527674	5.28516	0.0215079	0.476713	1
ENSMUSG00000034297	Med13	protein_coding	11	0.855592	1.77019	5.27855	0.0215897	0.4779	1
ENSMUSG00000052316	Lrrc15	protein_coding	16	-2.14493	-2.06256	5.27373	0.0216496	0.478604	1
ENSMUSG00000024190	Dusp1	protein_coding	17	0.812722	5.78549	5.26414	0.0217692	0.48062	1
ENSMUSG00000027996	Sfrp2	protein_coding	3	-1.53929	-1.17935	5.25918	0.0218313	0.481241	1
ENSMUSG00000025207	Sema4g	protein_coding	19	1.2638	2.89798	5.25737	0.021854	0.481241	1
ENSMUSG00000048652	Samd13	protein_coding	3	1.74202	-1.65403	5.25491	0.021885	0.481299	1
ENSMUSG00000018168	Ikzf3	protein_coding	11	0.966525	0.692081	5.24107	0.0220597	0.48401	1
ENSMUSG00000054641	Mmrn1	protein_coding	6	-1.65628	-0.0726945	5.24048	0.0220672	0.48401	1
ENSMUSG00000023176	Cpn2	protein_coding	16	2.288	1.73786	5.23839	0.0220938	0.48401	1
ENSMUSG00000024521	Pmaip1	protein_coding	18	1.0268	0.535473	5.23257	0.0221677	0.485005	1
ENSMUSG00000069668	Sult3a1	protein_coding	10	3.32694	-0.579679	5.22955	0.0222063	0.485222	1
ENSMUSG00000017344	Vtn	protein_coding	11	2.61334	4.56544	5.22585	0.0222536	0.485631	1
ENSMUSG00000019992	Mtfr2	protein_coding	10	0.900281	0.473404	5.2205	0.0223221	0.486155	1
ENSMUSG00000050295	Foxc1	protein_coding	13	0.715869	3.73071	5.21951	0.0223349	0.486155	1
ENSMUSG00000059447	Hadhb	protein_coding	5	-0.661881	9.02825	5.21488	0.0223943	0.486826	1
ENSMUSG00000049285	Mblac1	protein_coding	5	-0.763089	2.07492	5.20872	0.0224738	0.48793	1
ENSMUSG00000047230	Cldn2	protein_coding	X	2.50911	-0.425964	5.20427	0.0225315	0.48821	1
ENSMUSG00000041923	Nol4	protein_coding	18	0.835535	1.11425	5.20328	0.0225443	0.48821	1
ENSMUSG00000027761	Aadac	protein_coding	3	3.47944	2.06378	5.19268	0.0226822	0.49057	1
ENSMUSG00000096373	Vmn2r31	protein_coding	7	-2.13256	-2.06516	5.18909	0.0227292	0.490892	1
ENSMUSG00000040164	Kcns1	protein_coding	2	2.54145	-2.37403	5.18712	0.0227548	0.490892	1
ENSMUSG00000018541	Cwc25	protein_coding	11	0.838712	5.69059	5.18225	0.0228188	0.491647	1
ENSMUSG00000021086	Ccdc175	protein_coding	12	2.53751	-2.37549	5.17311	0.0229391	0.493612	1
ENSMUSG00000058952	Cfi	protein_coding	3	2.98333	2.88606	5.16918	0.0229911	0.494104	1
ENSMUSG00000107417	Olfr1383	protein_coding	11	2.5398	-2.3748	5.16392	0.0230608	0.494727	1
ENSMUSG00000041577	Prelp	protein_coding	1	0.752849	3.12965	5.15878	0.0231292	0.494727	1
ENSMUSG00000071679	Rtl4	protein_coding	X	0.715243	2.66248	5.1587	0.0231302	0.494727	1
ENSMUSG00000013418	B4galnt2	protein_coding	11	1.2889	-1.01548	5.15546	0.0231733	0.494727	1
ENSMUSG00000030674	Qprt	protein_coding	7	1.47698	1.25231	5.15471	0.0231835	0.494727	1
ENSMUSG00000029859	Epha1	protein_coding	6	1.18379	0.474452	5.15385	0.0231949	0.494727	1
ENSMUSG00000028587	Orc1	protein_coding	4	-1.17275	-0.360608	5.14031	0.0233765	0.497975	1
ENSMUSG00000021999	Cpb2	protein_coding	14	2.98428	1.72452	5.13241	0.0234831	0.499018	1
ENSMUSG00000027048	Abcb11	protein_coding	2	3.77282	1.07909	5.13233	0.0234842	0.499018	1
ENSMUSG00000061589	Dot1l	protein_coding	10	0.834527	6.83076	5.12449	0.0235905	0.499672	1
ENSMUSG00000074604	Mgst2	protein_coding	3	-0.701204	4.86542	5.12381	0.0235998	0.499672	1
ENSMUSG00000024254	Abcg8	protein_coding	17	2.32986	-0.515889	5.12342	0.0236051	0.499672	1
ENSMUSG00000038793	Lefty1	protein_coding	1	-0.664694	2.97404	5.12025	0.0236482	0.499672	1
ENSMUSG00000051748	Wfdc21	protein_coding	11	3.01463	1.65406	5.11679	0.0236954	0.499672	1
ENSMUSG00000070419	Cyp3a57	protein_coding	5	1.23033	-0.811421	5.11657	0.0236985	0.499672	1
ENSMUSG00000033644	Piwil2	protein_coding	14	1.61358	-1.39679	5.11491	0.023721	0.499672	1
ENSMUSG00000094806	Cyp2d10	protein_coding	15	3.49982	2.76217	5.11158	0.0237666	0.500013	1
ENSMUSG00000028255	Clca1	protein_coding	3	1.58767	-1.57197	5.10866	0.0238067	0.500235	1
ENSMUSG00000072676	Tmem254a	protein_coding	14	-1.11954	-0.220726	5.09716	0.023965	0.502863	1
ENSMUSG00000002769	Gnmt	protein_coding	17	2.67518	4.56156	5.09503	0.0239945	0.502863	1
ENSMUSG00000035041	Creb3l3	protein_coding	10	2.76586	0.990432	5.09314	0.0240206	0.502863	1
ENSMUSG00000043747	1520401A03Rik	protein_coding	17	0.65681	4.60944	5.08436	0.0241426	0.504794	1
ENSMUSG00000053465	Hs6st3	protein_coding	14	0.793592	1.97959	5.07839	0.0242259	0.505913	1
ENSMUSG00000060568	Fam78b	protein_coding	1	0.630966	4.10839	5.07306	0.0243005	0.506847	1
ENSMUSG00000044647	Csrnp3	protein_coding	2	-1.20072	-0.751329	5.07001	0.0243432	0.507115	1
ENSMUSG00000030074	Gxylt2	protein_coding	6	1.27949	-0.503137	5.05664	0.0245318	0.510417	1
ENSMUSG00000001627	Ifrd1	protein_coding	12	0.627344	6.77217	5.0494	0.0246345	0.510783	1
ENSMUSG00000001168	Oas1h	protein_coding	5	1.28421	-1.02776	5.04334	0.0247207	0.510783	1
ENSMUSG00000064158	Izumo1	protein_coding	7	1.74894	-1.64719	5.03967	0.0247732	0.510783	1
ENSMUSG00000055320	Tead1	protein_coding	7	0.653712	5.58923	5.03692	0.0248126	0.510783	1
ENSMUSG00000072762	4930522L14Rik	protein_coding	5	-0.840402	2.50711	5.03569	0.0248301	0.510783	1
ENSMUSG00000034528	Hsd17b13	protein_coding	5	3.36031	1.64439	5.02922	0.0249231	0.510783	1
ENSMUSG00000022602	Arc	protein_coding	15	0.848511	0.735206	5.02886	0.0249283	0.510783	1
ENSMUSG00000072791	Abcb5	protein_coding	12	1.48868	-1.32889	5.02839	0.0249351	0.510783	1
ENSMUSG00000048217	Nags	protein_coding	11	2.75666	-0.200775	5.02556	0.0249759	0.510783	1
ENSMUSG00000073077	Cfap47	protein_coding	X	1.18292	-0.393817	5.01748	0.0250926	0.510783	1
ENSMUSG00000040413	Timd2	protein_coding	11	3.18222	0.00435259	5.0161	0.0251127	0.510783	1
ENSMUSG00000042254	Cilp	protein_coding	9	-0.829181	2.74957	5.01012	0.0251995	0.510783	1
ENSMUSG00000028240	Cyp7a1	protein_coding	4	2.97757	0.574298	5.00917	0.0252134	0.510783	1
ENSMUSG00000041567	Serpina12	protein_coding	12	2.84618	-0.730796	5.00509	0.0252729	0.510783	1
ENSMUSG00000009614	Sardh	protein_coding	2	1.31467	2.91223	5.00199	0.0253182	0.510783	1
ENSMUSG00000020310	Madcam1	protein_coding	10	-3.48893	-2.70196	4.99738	0.0253857	0.510783	1
ENSMUSG00000038670	Mybpc2	protein_coding	7	-3.48893	-2.70196	4.99738	0.0253857	0.510783	1
ENSMUSG00000039146	Ifi44l	protein_coding	3	-3.48893	-2.70196	4.99738	0.0253857	0.510783	1
ENSMUSG00000043913	Ccdc60	protein_coding	5	-3.48893	-2.70196	4.99738	0.0253857	0.510783	1
ENSMUSG00000044576	Garem2	protein_coding	5	-3.48893	-2.70196	4.99738	0.0253857	0.510783	1
ENSMUSG00000071229	Timm8a2	protein_coding	14	-3.48893	-2.70196	4.99738	0.0253857	0.510783	1
ENSMUSG00000074166	AW146154	protein_coding	7	-3.48803	-2.70239	4.99512	0.0254189	0.510783	1
ENSMUSG00000000263	Glra1	protein_coding	11	-3.48758	-2.7026	4.99399	0.0254355	0.510783	1
ENSMUSG00000070385	Ampd1	protein_coding	3	-3.48758	-2.7026	4.99399	0.0254355	0.510783	1
ENSMUSG00000026805	Barhl1	protein_coding	2	-3.48714	-2.70281	4.99286	0.0254522	0.510783	1
ENSMUSG00000049719	Prss46	protein_coding	9	-3.48714	-2.70281	4.99286	0.0254522	0.510783	1
ENSMUSG00000061802	Odad2	protein_coding	18	-3.48714	-2.70281	4.99286	0.0254522	0.510783	1
ENSMUSG00000073386	9830107B12Rik	protein_coding	17	-3.48714	-2.70281	4.99286	0.0254522	0.510783	1
ENSMUSG00000031936	Hephl1	protein_coding	9	0.896033	4.49713	4.99117	0.025477	0.510783	1
ENSMUSG00000001672	Marveld3	protein_coding	8	-3.48446	-2.70407	4.98606	0.0255523	0.510783	1
ENSMUSG00000096753	Fam181a	protein_coding	12	-3.48401	-2.70428	4.98493	0.025569	0.510783	1
ENSMUSG00000005800	Mmp8	protein_coding	9	-3.48357	-2.70449	4.98381	0.0255856	0.510783	1
ENSMUSG00000067001	Serpinb7	protein_coding	1	-3.48357	-2.70449	4.98381	0.0255856	0.510783	1
ENSMUSG00000079700	Fpr3	protein_coding	17	-3.48357	-2.70449	4.98381	0.0255856	0.510783	1
ENSMUSG00000036925	Mucl2	protein_coding	15	-3.48312	-2.70471	4.98268	0.0256023	0.510783	1
ENSMUSG00000022315	Slc30a8	protein_coding	15	-3.48	-2.70617	4.97479	0.0257194	0.510806	1
ENSMUSG00000059864	Olfr1393	protein_coding	11	-3.48	-2.70617	4.97479	0.0257194	0.510806	1
ENSMUSG00000039851	4932438H23Rik	protein_coding	16	0.953292	1.81838	4.96694	0.0258364	0.510806	1
ENSMUSG00000069874	Irgm2	protein_coding	11	0.750723	6.10244	4.96678	0.0258388	0.510806	1
ENSMUSG00000040405	Havcr1	protein_coding	11	-3.47556	-2.70828	4.96356	0.0258869	0.510806	1
ENSMUSG00000063683	Glyat	protein_coding	19	3.05745	1.00204	4.9626	0.0259012	0.510806	1
ENSMUSG00000034402	Kcnh5	protein_coding	12	-3.47511	-2.70849	4.96244	0.0259036	0.510806	1
ENSMUSG00000049073	Olfr985	protein_coding	9	-3.47511	-2.70849	4.96244	0.0259036	0.510806	1
ENSMUSG00000079344	Lipo4	protein_coding	19	-3.47511	-2.70849	4.96244	0.0259036	0.510806	1
ENSMUSG00000018648	Dusp14	protein_coding	11	0.715769	3.16137	4.96084	0.0259276	0.510806	1
ENSMUSG00000026077	Npas2	protein_coding	1	0.671229	2.74886	4.95829	0.0259659	0.510806	1
ENSMUSG00000070719	Pla2g4d	protein_coding	2	2.24861	-1.22653	4.95282	0.0260481	0.510806	1
ENSMUSG00000047222	Rnase2a	protein_coding	14	-3.47112	-2.71038	4.95238	0.0260548	0.510806	1
ENSMUSG00000062518	Zfp534	protein_coding	4	-3.47112	-2.71038	4.95238	0.0260548	0.510806	1
ENSMUSG00000069785	Gm11444	protein_coding	11	-3.47112	-2.71038	4.95238	0.0260548	0.510806	1
ENSMUSG00000070691	Runx3	protein_coding	4	0.78819	1.81194	4.94993	0.0260917	0.51094	1
ENSMUSG00000029102	Hgfac	protein_coding	5	2.89253	1.69451	4.94694	0.0261369	0.511234	1
ENSMUSG00000035692	Isg15	protein_coding	4	0.82028	3.92304	4.93752	0.0262798	0.512501	1
ENSMUSG00000090336	Cfap97d2	protein_coding	8	-1.86503	-1.9	4.93731	0.0262829	0.512501	1
ENSMUSG00000039913	Pak5	protein_coding	2	1.93077	-0.182534	4.93544	0.0263114	0.512501	1
ENSMUSG00000071656	Lrrn4cl	protein_coding	19	-1.10828	1.08955	4.93472	0.0263224	0.512501	1
ENSMUSG00000037942	Crp	protein_coding	1	3.37187	2.07946	4.92989	0.026396	0.513346	1
ENSMUSG00000016942	Tmprss6	protein_coding	15	1.52527	2.44484	4.92037	0.0265419	0.515592	1
ENSMUSG00000071984	Fndc1	protein_coding	17	-0.869256	1.61655	4.91806	0.0265773	0.515691	1
ENSMUSG00000074824	Rslcan18	protein_coding	13	-2.49877	-2.30931	4.91303	0.0266549	0.516606	1
ENSMUSG00000078672	Mup20	protein_coding	4	2.61858	-0.898488	4.90875	0.026721	0.517297	1
ENSMUSG00000028036	Ptgfr	protein_coding	3	-1.07567	-0.230153	4.90538	0.0267731	0.517716	1
ENSMUSG00000042477	Tfap2e	protein_coding	4	2.11004	-2.17316	4.89876	0.026876	0.518528	1
ENSMUSG00000117310	Ptp4a1	protein_coding	1	1.07754	2.47359	4.89875	0.0268762	0.518528	1
ENSMUSG00000031112	Stk26	protein_coding	X	0.689928	2.41715	4.89413	0.0269481	0.519324	1
ENSMUSG00000030137	Tuba8	protein_coding	6	-1.07419	2.75928	4.88977	0.0270162	0.520047	1
ENSMUSG00000063428	Ddo	protein_coding	10	-1.19367	2.43328	4.88689	0.0270613	0.520325	1
ENSMUSG00000010064	Slc38a3	protein_coding	9	3.16358	3.71487	4.87551	0.0272404	0.522922	1
ENSMUSG00000031780	Ccl17	protein_coding	8	1.22865	0.0515972	4.8744	0.027258	0.522922	1
ENSMUSG00000060470	Adgrg3	protein_coding	8	-0.707953	2.0317	4.87186	0.0272981	0.523081	1
ENSMUSG00000028356	Ambp	protein_coding	4	3.26495	4.23121	4.86998	0.0273279	0.523081	1
ENSMUSG00000044206	Vsig4	protein_coding	X	1.26435	0.82804	4.8669	0.0273767	0.523425	1
ENSMUSG00000022790	Igsf11	protein_coding	16	0.638739	3.05931	4.84543	0.0277194	0.529097	1
ENSMUSG00000033900	Map9	protein_coding	3	0.666624	4.04893	4.84442	0.0277357	0.529097	1
ENSMUSG00000035686	Thrsp	protein_coding	7	-1.05883	9.68674	4.84209	0.0277732	0.529218	1
ENSMUSG00000052407	Ccdc171	protein_coding	4	0.838444	8.1122	4.83616	0.0278689	0.530446	1
ENSMUSG00000006542	Prkag3	protein_coding	1	2.09878	-2.17445	4.83323	0.0279163	0.530754	1
ENSMUSG00000000632	Sez6	protein_coding	11	-1.0982	-0.0181576	4.8309	0.027954	0.530876	1
ENSMUSG00000043924	Ncmap	protein_coding	4	2.01179	-1.93771	4.82648	0.0280257	0.531643	1
ENSMUSG00000038965	Ube2l3	protein_coding	16	0.953074	-0.118407	4.82224	0.0280948	0.53236	1
ENSMUSG00000078675	Mup16	protein_coding	4	2.26868	1.14797	4.81734	0.0281749	0.533281	1
ENSMUSG00000096546	Smlr1	protein_coding	10	2.16979	-1.84838	4.81432	0.0282242	0.533619	1
ENSMUSG00000041536	Serpina3a	protein_coding	12	2.10473	-2.17938	4.80487	0.0283795	0.535959	1
ENSMUSG00000032769	Trpa1	protein_coding	1	2.09958	-2.17801	4.79848	0.0284849	0.537352	1
ENSMUSG00000038224	Serpinf2	protein_coding	11	3.13857	2.65071	4.79386	0.0285613	0.538195	1
ENSMUSG00000026728	Vim	protein_coding	2	-0.623823	7.47393	4.77879	0.0288124	0.542325	1
ENSMUSG00000057074	Ces1g	protein_coding	8	3.0346	1.51016	4.77667	0.0288479	0.542391	1
ENSMUSG00000028712	Cyp4a31	protein_coding	4	2.41255	-1.70513	4.77319	0.0289062	0.542886	1
ENSMUSG00000023940	Sgo1	protein_coding	17	-1.09917	0.178366	4.76668	0.0290157	0.544341	1
ENSMUSG00000025578	Cbx8	protein_coding	11	0.649711	4.56757	4.75902	0.0291452	0.545024	1
ENSMUSG00000060407	Cyp2a12	protein_coding	7	3.61771	2.50459	4.75735	0.0291734	0.545024	1
ENSMUSG00000037446	Tulp1	protein_coding	17	-1.24029	-1.0087	4.75608	0.0291949	0.545024	1
ENSMUSG00000022149	C9	protein_coding	15	3.31435	0.937121	4.75548	0.0292051	0.545024	1
ENSMUSG00000030246	Ldhb	protein_coding	6	-0.674558	6.61983	4.75504	0.0292126	0.545024	1
ENSMUSG00000001155	Ftcd	protein_coding	10	3.35516	1.9563	4.7519	0.029266	0.54542	1
ENSMUSG00000020051	Pah	protein_coding	10	3.70249	3.51502	4.74521	0.0293799	0.546944	1
ENSMUSG00000001964	Emd	protein_coding	X	0.75276	6.68389	4.72996	0.0296416	0.55121	1
ENSMUSG00000061898	Rbak	protein_coding	5	-0.62663	2.97091	4.72579	0.0297136	0.551894	1
ENSMUSG00000039264	Gimap3	protein_coding	6	0.723893	2.99067	4.72406	0.0297434	0.551894	1
ENSMUSG00000033831	Fgb	protein_coding	3	3.59232	4.82484	4.7218	0.0297825	0.552017	1
ENSMUSG00000074882	Cyp2c68	protein_coding	19	3.64587	2.36276	4.7158	0.0298867	0.553344	1
ENSMUSG00000112241	Gm49325	protein_coding	10	-1.13023	-0.575879	4.70999	0.0299878	0.554612	1
ENSMUSG00000022034	Esco2	protein_coding	14	-1.00147	0.600262	4.70025	0.0301582	0.556681	1
ENSMUSG00000049152	Ugt3a2	protein_coding	15	2.15548	1.54021	4.69801	0.0301975	0.556681	1
ENSMUSG00000031647	Mfap3l	protein_coding	8	0.71257	1.77505	4.69798	0.0301981	0.556681	1
ENSMUSG00000020808	Pimreg	protein_coding	11	-0.872819	1.63188	4.69331	0.0302802	0.55759	1
ENSMUSG00000031489	Adrb3	protein_coding	8	-1.00911	3.91055	4.68794	0.030375	0.558728	1
ENSMUSG00000059173	Pde1a	protein_coding	2	-0.638805	3.86777	4.68068	0.0305037	0.560488	1
ENSMUSG00000061904	Slc25a3	protein_coding	10	0.654163	10.475	4.67791	0.0305529	0.560553	1
ENSMUSG00000020676	Ccl11	protein_coding	11	-0.826037	1.84896	4.67677	0.0305732	0.560553	1
ENSMUSG00000012187	Mogat1	protein_coding	1	-0.91938	2.07135	4.67158	0.0306657	0.561641	1
ENSMUSG00000031549	Ido2	protein_coding	8	2.86237	-0.248519	4.66591	0.0307671	0.562892	1
ENSMUSG00000026639	Lamb3	protein_coding	1	-0.753677	1.31422	4.66404	0.0308007	0.5629	1
ENSMUSG00000039782	Cpeb2	protein_coding	5	0.609947	5.40581	4.65915	0.0308884	0.563413	1
ENSMUSG00000067219	Nipal1	protein_coding	5	0.818112	2.37842	4.65878	0.0308951	0.563413	1
ENSMUSG00000020010	Vnn3	protein_coding	10	-0.678856	6.12544	4.65225	0.0310129	0.564717	1
ENSMUSG00000020264	Slc36a2	protein_coding	11	-1.14755	5.56707	4.65071	0.0310408	0.564717	1
ENSMUSG00000037169	Mycn	protein_coding	12	0.764866	2.13004	4.64929	0.0310664	0.564717	1
ENSMUSG00000048485	Zbtb8b	protein_coding	4	-1.67589	-1.75832	4.64243	0.0311908	0.566372	1
ENSMUSG00000026567	Adcy10	protein_coding	1	-1.27485	1.02726	4.62952	0.0314264	0.569217	1
ENSMUSG00000067261	Foxd3	protein_coding	4	-1.22232	-0.924679	4.62888	0.0314381	0.569217	1
ENSMUSG00000026358	Rgs1	protein_coding	1	0.900654	2.33022	4.62833	0.0314481	0.569217	1
ENSMUSG00000025396	Hsd17b6	protein_coding	10	1.73393	0.516496	4.61896	0.0316204	0.571726	1
ENSMUSG00000030725	Lipt2	protein_coding	7	-0.721295	1.62062	4.61477	0.0316978	0.572517	1
ENSMUSG00000078779	Zfp59	protein_coding	7	-0.661357	3.13276	4.59969	0.0319777	0.576106	1
ENSMUSG00000038179	Slamf7	protein_coding	1	0.655976	2.13608	4.5986	0.0319981	0.576106	1
ENSMUSG00000027068	Dhrs9	protein_coding	2	-1.47573	-1.3494	4.59858	0.0319984	0.576106	1
ENSMUSG00000036813	Entpd8	protein_coding	2	3.0687	0.0448193	4.59342	0.0320949	0.577232	1
ENSMUSG00000025221	Kcnip2	protein_coding	19	1.50758	-1.60804	4.58502	0.0322526	0.579126	1
ENSMUSG00000021792	Prxl2a	protein_coding	14	-0.665949	6.06582	4.58418	0.0322684	0.579126	1
ENSMUSG00000025909	Sntg1	protein_coding	1	0.758373	7.14796	4.57918	0.0323627	0.580205	1
ENSMUSG00000049093	Il23r	protein_coding	6	0.667077	4.34765	4.56969	0.0325425	0.582257	1
ENSMUSG00000061947	Serpina10	protein_coding	12	3.2127	1.13707	4.56871	0.0325611	0.582257	1
ENSMUSG00000038745	Nlrp6	protein_coding	7	0.931811	2.21039	4.56771	0.0325801	0.582257	1
ENSMUSG00000109764	Klkb1	protein_coding	8	1.92221	0.258294	4.56366	0.0326572	0.583022	1
ENSMUSG00000089665	Fcor	protein_coding	8	-1.09146	2.33397	4.55885	0.0327491	0.584049	1
ENSMUSG00000085601	Meiosin	protein_coding	7	1.63912	-1.70412	4.5537	0.0328477	0.584961	1
ENSMUSG00000022097	Sftpc	protein_coding	14	-0.833082	1.75016	4.55094	0.0329007	0.584961	1
ENSMUSG00000026003	Acadl	protein_coding	1	-0.620968	8.12793	4.54981	0.0329224	0.584961	1
ENSMUSG00000035576	L3mbtl1	protein_coding	2	1.49306	-1.60449	4.549	0.0329381	0.584961	1
ENSMUSG00000036504	Phpt1	protein_coding	2	-0.897668	0.0301944	4.54268	0.0330599	0.585345	1
ENSMUSG00000039774	Galnt12	protein_coding	4	0.844872	1.11267	4.54254	0.0330625	0.585345	1
ENSMUSG00000035277	Arx	protein_coding	X	1.35254	-0.24695	4.54245	0.0330642	0.585345	1
ENSMUSG00000116121	Gm49486	protein_coding	15	1.50247	-1.60727	4.5395	0.0331213	0.585345	1
ENSMUSG00000042041	2010003K11Rik	protein_coding	19	-0.74025	3.64507	4.53894	0.0331321	0.585345	1
ENSMUSG00000040891	Foxa3	protein_coding	7	2.49089	-0.825653	4.5323	0.0332609	0.587009	1
ENSMUSG00000075520	Malrd1	protein_coding	2	0.704156	3.89329	4.5303	0.0332997	0.587085	1
ENSMUSG00000045052	Prlhr	protein_coding	19	1.33231	-1.30441	4.52737	0.0333567	0.587443	1
ENSMUSG00000028678	Kif2c	protein_coding	4	-0.833658	0.608057	4.52571	0.0333893	0.587443	1
ENSMUSG00000027331	Knstrn	protein_coding	2	-0.664619	2.55753	4.52211	0.0334595	0.58807	1
ENSMUSG00000000276	Dgke	protein_coding	11	0.615823	5.31672	4.51901	0.0335202	0.588471	1
ENSMUSG00000035032	Nek11	protein_coding	9	1.49597	-1.60372	4.51663	0.0335668	0.588471	1
ENSMUSG00000096225	Lhx8	protein_coding	3	-1.66409	-1.75937	4.51564	0.0335863	0.588471	1
ENSMUSG00000035356	Nfkbiz	protein_coding	16	0.600968	3.4615	4.51167	0.0336644	0.589038	1
ENSMUSG00000044734	Serpinb1a	protein_coding	13	-0.76577	7.42091	4.51047	0.033688	0.589038	1
ENSMUSG00000054200	Ffar4	protein_coding	19	-0.869141	0.521408	4.5023	0.0338493	0.591248	1
ENSMUSG00000026579	F5	protein_coding	1	1.93007	2.82025	4.49673	0.0339598	0.592568	1
ENSMUSG00000071540	3425401B19Rik	protein_coding	14	1.86889	-2.00484	4.48813	0.034131	0.594945	1
ENSMUSG00000005547	Cyp2a5	protein_coding	7	3.16478	3.65562	4.47957	0.0343023	0.596371	1
ENSMUSG00000075543	Urad	protein_coding	5	1.98788	-0.931725	4.47417	0.034411	0.596371	1
ENSMUSG00000061959	Ces1e	protein_coding	8	2.6844	0.811	4.47296	0.0344352	0.596371	1
ENSMUSG00000061577	Adgrg5	protein_coding	8	0.989401	0.144431	4.46496	0.0345968	0.596371	1
ENSMUSG00000020526	Znhit3	protein_coding	11	-0.621194	3.69645	4.46279	0.0346408	0.596371	1
ENSMUSG00000043259	Fam13c	protein_coding	10	0.59363	3.87635	4.46105	0.0346761	0.596371	1
ENSMUSG00000027397	Slc20a1	protein_coding	2	0.758636	2.9322	4.4576	0.0347464	0.596371	1
ENSMUSG00000002771	Grin2d	protein_coding	7	1.0486	-0.392381	4.45611	0.0347766	0.596371	1
ENSMUSG00000022044	Stmn4	protein_coding	14	-1.1578	-0.547509	4.45573	0.0347843	0.596371	1
ENSMUSG00000031553	Adam3	protein_coding	8	-1.99952	-2.12009	4.45139	0.0348728	0.596371	1
ENSMUSG00000030804	Gm21974	protein_coding	7	1.00456	-0.122374	4.45091	0.0348826	0.596371	1
ENSMUSG00000037798	Mat1a	protein_coding	14	3.64627	4.89468	4.44998	0.0349017	0.596371	1
ENSMUSG00000017412	Cacnb4	protein_coding	2	-0.836097	0.696884	4.44835	0.034935	0.596371	1
ENSMUSG00000025330	Padi4	protein_coding	4	1.20129	0.87877	4.44698	0.0349629	0.596371	1
ENSMUSG00000050762	Prss27	protein_coding	17	-2.00897	-2.11719	4.44313	0.0350419	0.596371	1
ENSMUSG00000025185	Loxl4	protein_coding	19	0.859765	0.604946	4.44064	0.0350931	0.596371	1
ENSMUSG00000020491	2810021J22Rik	protein_coding	11	-0.631558	2.50501	4.43668	0.0351747	0.596371	1
ENSMUSG00000035783	Acta2	protein_coding	19	0.642435	5.62308	4.43535	0.035202	0.596371	1
ENSMUSG00000024107	Lhcgr	protein_coding	17	1.45252	-0.538078	4.42585	0.0353986	0.596371	1
ENSMUSG00000044702	Palb2	protein_coding	7	-0.775917	1.14154	4.42579	0.0353997	0.596371	1
ENSMUSG00000031495	Cd209d	protein_coding	8	-1.14865	-0.4919	4.42079	0.0355036	0.596371	1
ENSMUSG00000042599	Kdm7a	protein_coding	6	0.774468	1.4226	4.41541	0.0356157	0.596371	1
ENSMUSG00000030156	Cd69	protein_coding	6	0.963481	0.315812	4.41194	0.0356883	0.596371	1
ENSMUSG00000033282	Rpgrip1l	protein_coding	8	0.698511	2.41779	4.40932	0.035743	0.596371	1
ENSMUSG00000030236	Slco1b2	protein_coding	6	3.40903	2.68777	4.4089	0.0357518	0.596371	1
ENSMUSG00000056035	Cyp3a11	protein_coding	5	3.19951	3.07481	4.40586	0.0358157	0.596371	1
ENSMUSG00000026272	Agxt	protein_coding	1	3.26955	0.892071	4.40478	0.0358383	0.596371	1
ENSMUSG00000035373	Ccl7	protein_coding	11	1.24462	-1.13551	4.40391	0.0358566	0.596371	1
ENSMUSG00000048232	Fbxo10	protein_coding	4	0.732054	2.77616	4.40062	0.0359259	0.596371	1
ENSMUSG00000066072	Cyp4a10	protein_coding	4	3.03922	0.534024	4.39671	0.0360084	0.596371	1
ENSMUSG00000078673	Mup19	protein_coding	4	2.29246	1.35518	4.38925	0.0361663	0.596371	1
ENSMUSG00000032572	Col6a4	protein_coding	9	1.27111	-0.639811	4.38771	0.0361989	0.596371	1
ENSMUSG00000044309	Apol7c	protein_coding	15	1.62599	-1.25488	4.38631	0.0362287	0.596371	1
ENSMUSG00000094845	Tmem95	protein_coding	11	1.3532	-1.41235	4.38463	0.0362643	0.596371	1
ENSMUSG00000078687	Mup8	protein_coding	4	2.20374	-0.293015	4.38272	0.0363049	0.596371	1
ENSMUSG00000044393	Dsg2	protein_coding	18	1.42976	0.862232	4.37694	0.0364283	0.596371	1
ENSMUSG00000060613	Cyp2c70	protein_coding	19	3.26131	3.01385	4.3766	0.0364357	0.596371	1
ENSMUSG00000033715	Akr1c14	protein_coding	13	1.30241	2.33582	4.37476	0.036475	0.596371	1
ENSMUSG00000054052	Rdh19	protein_coding	10	-1.86943	-1.89181	4.37202	0.0365336	0.596371	1
ENSMUSG00000086727	4931428L18Rik	protein_coding	1	-1.07468	-0.354151	4.36488	0.0366871	0.596371	1
ENSMUSG00000075214	Olfr1002	protein_coding	2	-1.56312	-1.43549	4.35961	0.0368008	0.596371	1
ENSMUSG00000032174	Icam5	protein_coding	9	-2.00446	-2.11778	4.35898	0.0368144	0.596371	1
ENSMUSG00000050994	Adgb	protein_coding	10	0.762947	1.13875	4.35721	0.0368526	0.596371	1
ENSMUSG00000047394	Odf3b	protein_coding	15	1.22187	-1.05855	4.35516	0.036897	0.596371	1
ENSMUSG00000027009	Itga4	protein_coding	2	0.706152	1.89862	4.35454	0.0369103	0.596371	1
ENSMUSG00000064288	H4c12	protein_coding	13	-1.18857	-0.842421	4.35418	0.0369182	0.596371	1
ENSMUSG00000029369	Afm	protein_coding	5	3.3061	1.95273	4.34	0.037227	0.596371	1
ENSMUSG00000022738	Gsc2	protein_coding	16	3.23908	-2.79062	4.33952	0.0372374	0.596371	1
ENSMUSG00000022986	Krt75	protein_coding	15	3.23908	-2.79062	4.33952	0.0372374	0.596371	1
ENSMUSG00000046180	Magea13	protein_coding	X	3.23908	-2.79062	4.33952	0.0372374	0.596371	1
ENSMUSG00000049149	Olfr1258	protein_coding	2	3.23908	-2.79062	4.33952	0.0372374	0.596371	1
ENSMUSG00000053251	Olfr212	protein_coding	6	3.23908	-2.79062	4.33952	0.0372374	0.596371	1
ENSMUSG00000053368	Rxfp2	protein_coding	5	3.23908	-2.79062	4.33952	0.0372374	0.596371	1
ENSMUSG00000058523	Mup5	protein_coding	4	3.23908	-2.79062	4.33952	0.0372374	0.596371	1
ENSMUSG00000067795	4930444P10Rik	protein_coding	1	3.23908	-2.79062	4.33952	0.0372374	0.596371	1
ENSMUSG00000095071	AF067061	protein_coding	13	3.23908	-2.79062	4.33952	0.0372374	0.596371	1
ENSMUSG00000100838	Gm29094	protein_coding	9	3.23908	-2.79062	4.33952	0.0372374	0.596371	1
ENSMUSG00000118578	1700014B07Rik	protein_coding	2	3.23908	-2.79062	4.33952	0.0372374	0.596371	1
ENSMUSG00000054951	9130008F23Rik	protein_coding	17	0.82824	0.455457	4.33915	0.0372455	0.596371	1
ENSMUSG00000057400	Ces1c	protein_coding	8	3.25118	5.27597	4.33888	0.0372514	0.596371	1
ENSMUSG00000029260	Ugt2b34	protein_coding	5	3.83345	2.26193	4.33618	0.0373106	0.596371	1
ENSMUSG00000090892	Vmn2r41	protein_coding	7	3.23725	-2.79143	4.33566	0.037322	0.596371	1
ENSMUSG00000096035	Odaph	protein_coding	5	3.23725	-2.79143	4.33566	0.037322	0.596371	1
ENSMUSG00000050445	Cyp8b1	protein_coding	9	2.17944	1.36299	4.33516	0.0373328	0.596371	1
ENSMUSG00000029867	Llcfc1	protein_coding	6	3.23634	-2.79183	4.33373	0.0373644	0.596371	1
ENSMUSG00000032110	Acrv1	protein_coding	9	3.23634	-2.79183	4.33373	0.0373644	0.596371	1
ENSMUSG00000040576	Tmem270	protein_coding	5	3.23634	-2.79183	4.33373	0.0373644	0.596371	1
ENSMUSG00000046782	Ttc6	protein_coding	12	3.23634	-2.79183	4.33373	0.0373644	0.596371	1
ENSMUSG00000091879	Vmn2r17	protein_coding	5	3.23634	-2.79183	4.33373	0.0373644	0.596371	1
ENSMUSG00000093877	Olfr1348	protein_coding	7	3.23634	-2.79183	4.33373	0.0373644	0.596371	1
ENSMUSG00000094893	Gm4791	protein_coding	9	3.23634	-2.79183	4.33373	0.0373644	0.596371	1
ENSMUSG00000108981	Gm15262	protein_coding	X	3.23634	-2.79183	4.33373	0.0373644	0.596371	1
ENSMUSG00000109561	Ankrd31	protein_coding	13	3.23508	-2.79238	4.33105	0.0374232	0.596371	1
ENSMUSG00000007209	Ceacam9	protein_coding	7	3.23326	-2.79318	4.3272	0.037508	0.596371	1
ENSMUSG00000041620	Mmp1b	protein_coding	9	3.23326	-2.79318	4.3272	0.037508	0.596371	1
ENSMUSG00000058515	Olfr933	protein_coding	9	3.23326	-2.79318	4.3272	0.037508	0.596371	1
ENSMUSG00000082932	Cyp2j8	protein_coding	4	3.23109	-2.79413	4.32261	0.0376093	0.596371	1
ENSMUSG00000021959	Lats2	protein_coding	14	3.23018	-2.79453	4.32069	0.0376517	0.596371	1
ENSMUSG00000025418	Bsnd	protein_coding	4	3.23018	-2.79453	4.32069	0.0376517	0.596371	1
ENSMUSG00000066141	Gm11232	protein_coding	4	3.23018	-2.79453	4.32069	0.0376517	0.596371	1
ENSMUSG00000079025	Gsdmc	protein_coding	15	3.23018	-2.79453	4.32069	0.0376517	0.596371	1
ENSMUSG00000039391	Ccdc81	protein_coding	7	-2.0258	-2.11733	4.31874	0.0376948	0.596371	1
ENSMUSG00000001558	Klhl10	protein_coding	11	-0.892044	-0.0119479	4.31445	0.03779	0.596371	1
ENSMUSG00000031173	Otc	protein_coding	X	3.78763	1.98578	4.31421	0.0377954	0.596371	1
ENSMUSG00000024503	Spink1	protein_coding	18	3.2271	-2.79588	4.3142	0.0377956	0.596371	1
ENSMUSG00000027703	Lrriq4	protein_coding	3	3.2271	-2.79588	4.3142	0.0377956	0.596371	1
ENSMUSG00000028280	Gabrr1	protein_coding	4	3.2271	-2.79588	4.3142	0.0377956	0.596371	1
ENSMUSG00000030402	Ppm1n	protein_coding	7	3.2271	-2.79588	4.3142	0.0377956	0.596371	1
ENSMUSG00000040086	Tnni3k	protein_coding	3	3.2271	-2.79588	4.3142	0.0377956	0.596371	1
ENSMUSG00000042179	Pnliprp1	protein_coding	19	3.2271	-2.79588	4.3142	0.0377956	0.596371	1
ENSMUSG00000043036	Ccdc63	protein_coding	5	3.2271	-2.79588	4.3142	0.0377956	0.596371	1
ENSMUSG00000046258	Adam29	protein_coding	8	3.2271	-2.79588	4.3142	0.0377956	0.596371	1
ENSMUSG00000048480	Cxcr1	protein_coding	1	3.2271	-2.79588	4.3142	0.0377956	0.596371	1
ENSMUSG00000050558	Prokr2	protein_coding	2	3.2271	-2.79588	4.3142	0.0377956	0.596371	1
ENSMUSG00000053030	Spink2	protein_coding	5	3.2271	-2.79588	4.3142	0.0377956	0.596371	1
ENSMUSG00000062410	Hsd3b3	protein_coding	3	3.2271	-2.79588	4.3142	0.0377956	0.596371	1
ENSMUSG00000066097	Cyp2j11	protein_coding	4	3.2271	-2.79588	4.3142	0.0377956	0.596371	1
ENSMUSG00000070023	Gm10283	protein_coding	8	3.2271	-2.79588	4.3142	0.0377956	0.596371	1
ENSMUSG00000074375	Sult2a3	protein_coding	7	3.2271	-2.79588	4.3142	0.0377956	0.596371	1
ENSMUSG00000091721	Gimd1	protein_coding	3	3.2271	-2.79588	4.3142	0.0377956	0.596371	1
ENSMUSG00000103392	Gm38303	protein_coding	3	3.2271	-2.79588	4.3142	0.0377956	0.596371	1
ENSMUSG00000023968	Crip3	protein_coding	17	-1.54098	-1.17397	4.31419	0.0377957	0.596371	1
ENSMUSG00000030162	Olr1	protein_coding	6	1.54938	-1.74397	4.31202	0.037844	0.596579	1
ENSMUSG00000029104	Htt	protein_coding	5	0.741075	5.28083	4.3065	0.0379671	0.597964	1
ENSMUSG00000059336	Slc14a1	protein_coding	18	-1.17731	-0.851601	4.29596	0.038203	0.601122	1
ENSMUSG00000025347	Mettl7b	protein_coding	10	2.45845	2.8445	4.29204	0.0382911	0.601855	1
ENSMUSG00000094076	Gm4767	protein_coding	10	-0.676763	2.22889	4.29003	0.0383364	0.601855	1
ENSMUSG00000031980	Agt	protein_coding	8	1.69631	3.33579	4.28917	0.0383559	0.601855	1
ENSMUSG00000027596	a	protein_coding	2	0.753001	5.45223	4.28508	0.0384483	0.602747	1
ENSMUSG00000095101	Gm13285	protein_coding	4	-2.01711	-2.11487	4.27848	0.0385979	0.604027	1
ENSMUSG00000069456	Rdh16	protein_coding	10	1.97509	0.764135	4.27834	0.0386011	0.604027	1
ENSMUSG00000031995	St14	protein_coding	9	-0.803838	0.480362	4.27547	0.0386662	0.604489	1
ENSMUSG00000000567	Sox9	protein_coding	11	1.08265	0.328638	4.27084	0.0387718	0.605582	1
ENSMUSG00000078674	Mup18	protein_coding	4	1.62498	3.93304	4.26485	0.0389088	0.607163	1
ENSMUSG00000029864	Gstk1	protein_coding	6	-0.60595	8.35961	4.26249	0.0389627	0.607446	1
ENSMUSG00000070327	Rnf213	protein_coding	11	1.22975	4.75921	4.25356	0.0391681	0.610089	1
ENSMUSG00000028793	Rnf19b	protein_coding	4	0.690638	5.30475	4.25081	0.0392316	0.610517	1
ENSMUSG00000026405	C4bp	protein_coding	1	3.29243	1.94135	4.249	0.0392735	0.61061	1
ENSMUSG00000072188	Gm10354	protein_coding	5	1.35355	-1.41258	4.24147	0.0394481	0.612496	1
ENSMUSG00000060807	Serpina6	protein_coding	12	2.56393	2.90431	4.23692	0.0395538	0.612496	1
ENSMUSG00000030543	Mesp2	protein_coding	7	-1.75508	-1.95018	4.23655	0.0395626	0.612496	1
ENSMUSG00000023571	C1qtnf12	protein_coding	4	-0.536803	4.95889	4.23635	0.0395671	0.612496	1
ENSMUSG00000040838	Gm11639	protein_coding	11	1.48833	-1.60619	4.23589	0.0395779	0.612496	1
ENSMUSG00000002668	Dennd1c	protein_coding	17	0.755187	1.82658	4.23446	0.0396113	0.612496	1
ENSMUSG00000032311	Nrg4	protein_coding	9	-1.03703	3.33875	4.22517	0.0398286	0.615296	1
ENSMUSG00000027360	Hdc	protein_coding	2	0.730754	4.60073	4.22199	0.0399034	0.615892	1
ENSMUSG00000050357	Carmil2	protein_coding	8	0.744827	1.02353	4.21773	0.0400036	0.616614	1
ENSMUSG00000074264	Amy1	protein_coding	3	-0.727531	6.016	4.21664	0.0400293	0.616614	1
ENSMUSG00000046321	Hs3st2	protein_coding	7	1.13451	-0.706151	4.21502	0.0400676	0.616614	1
ENSMUSG00000024379	Tslp	protein_coding	18	1.34469	-1.40297	4.21384	0.0400955	0.616614	1
ENSMUSG00000003282	Plag1	protein_coding	4	0.683661	1.50644	4.20723	0.0402519	0.618459	1
ENSMUSG00000079654	Prrt4	protein_coding	6	-0.749691	1.16539	4.20401	0.0403286	0.619076	1
ENSMUSG00000006498	Ptbp1	protein_coding	10	0.649014	6.09614	4.20055	0.0404108	0.619778	1
ENSMUSG00000040711	Sh3pxd2b	protein_coding	11	0.670824	4.08958	4.19559	0.0405293	0.620013	1
ENSMUSG00000029656	C8b	protein_coding	4	2.60104	-0.0938504	4.1949	0.0405458	0.620013	1
ENSMUSG00000033860	Fgg	protein_coding	3	3.4791	4.23613	4.19433	0.0405595	0.620013	1
ENSMUSG00000051246	Msantd1	protein_coding	5	0.733987	1.39223	4.19323	0.0405857	0.620013	1
ENSMUSG00000020377	Ltc4s	protein_coding	11	-1.05423	0.191755	4.19227	0.0406087	0.620013	1
ENSMUSG00000020889	Nr1d1	protein_coding	11	-0.78609	2.89416	4.18676	0.0407409	0.621473	1
ENSMUSG00000024747	Aldh1a7	protein_coding	19	-1.02388	4.69937	4.18293	0.0408331	0.621789	1
ENSMUSG00000022176	Rem2	protein_coding	14	1.63579	-1.88522	4.18285	0.0408349	0.621789	1
ENSMUSG00000033882	Rbm46	protein_coding	3	-1.74041	-1.95133	4.16416	0.041288	0.626344	1
ENSMUSG00000043487	Acot6	protein_coding	12	-0.65649	3.39559	4.16367	0.0412997	0.626344	1
ENSMUSG00000037977	6430571L13Rik	protein_coding	9	-0.983199	-0.406211	4.16158	0.0413508	0.626344	1
ENSMUSG00000011267	Zfp296	protein_coding	7	-0.947596	-0.316782	4.161	0.041365	0.626344	1
ENSMUSG00000005950	P2rx5	protein_coding	11	-1.04464	1.71984	4.15431	0.0415288	0.626344	1
ENSMUSG00000019936	Epyc	protein_coding	10	-1.40683	-1.39517	4.15227	0.0415787	0.626344	1
ENSMUSG00000013928	1700020L13Rik	protein_coding	7	-2.1575	-2.05482	4.14623	0.0417274	0.626344	1
ENSMUSG00000064330	Pde6h	protein_coding	6	-1.75258	-1.94631	4.14564	0.0417419	0.626344	1
ENSMUSG00000031682	1700011L22Rik	protein_coding	8	-1.75159	-1.94595	4.14045	0.04187	0.626344	1
ENSMUSG00000047631	Apof	protein_coding	10	1.05037	4.05263	4.13945	0.0418947	0.626344	1
ENSMUSG00000011034	Slc5a1	protein_coding	5	-2.31899	-2.38061	4.13913	0.0419026	0.626344	1
ENSMUSG00000070644	Etnk2	protein_coding	1	0.937517	3.49496	4.13782	0.0419352	0.626344	1
ENSMUSG00000026568	Mpc2	protein_coding	1	-0.572537	7.03818	4.13701	0.0419553	0.626344	1
ENSMUSG00000047728	Ly6g2	protein_coding	15	3.30037	0.66987	4.13486	0.0420086	0.626344	1
ENSMUSG00000028528	Dnajc6	protein_coding	4	0.663533	2.77782	4.13429	0.0420226	0.626344	1
ENSMUSG00000061808	Ttr	protein_coding	18	3.07835	5.61509	4.1342	0.0420248	0.626344	1
ENSMUSG00000049382	Krt8	protein_coding	15	1.3142	0.619845	4.13397	0.0420306	0.626344	1
ENSMUSG00000071636	Rimbp3	protein_coding	16	2.34141	-2.44795	4.13332	0.0420467	0.626344	1
ENSMUSG00000018986	Slfn3	protein_coding	11	0.804495	1.61816	4.13272	0.0420617	0.626344	1
ENSMUSG00000022126	Acod1	protein_coding	14	1.36648	-1.52578	4.13181	0.0420844	0.626344	1
ENSMUSG00000096764	Gm21985	protein_coding	2	-1.0594	-0.685395	4.13096	0.0421054	0.626344	1
ENSMUSG00000041565	L3mbtl4	protein_coding	17	1.63485	-1.89009	4.13007	0.0421275	0.626344	1
ENSMUSG00000057729	Prtn3	protein_coding	10	1.01281	-0.518006	4.12924	0.0421482	0.626344	1
ENSMUSG00000021884	Hacl1	protein_coding	14	2.33233	-2.4476	4.12654	0.0422155	0.626344	1
ENSMUSG00000043705	Capn13	protein_coding	17	-2.30958	-2.38116	4.12625	0.0422228	0.626344	1
ENSMUSG00000024973	Plaat5	protein_coding	19	-2.31556	-2.38221	4.12464	0.042263	0.626344	1
ENSMUSG00000030255	Sspn	protein_coding	6	-0.869607	7.17638	4.12434	0.0422705	0.626344	1
ENSMUSG00000074628	Tldc2	protein_coding	2	2.33149	-2.44798	4.12399	0.0422793	0.626344	1
ENSMUSG00000101480	Olfr1220	protein_coding	2	2.33149	-2.44798	4.12399	0.0422793	0.626344	1
ENSMUSG00000025746	Il6	protein_coding	5	2.33058	-2.45261	4.12307	0.0423022	0.626344	1
ENSMUSG00000092519	Actl9	protein_coding	17	-2.31411	-2.37915	4.12186	0.0423325	0.626344	1
ENSMUSG00000025808	Ccdc7a	protein_coding	8	-2.3032	-2.38515	4.12044	0.0423679	0.626344	1
ENSMUSG00000021340	Gpld1	protein_coding	13	0.800338	3.40589	4.11967	0.0423875	0.626344	1
ENSMUSG00000024575	Pde6a	protein_coding	18	-1.09344	-0.534163	4.11963	0.0423884	0.626344	1
ENSMUSG00000105875	Gm43518	protein_coding	5	-2.30669	-2.38255	4.11731	0.0424465	0.626351	1
ENSMUSG00000078680	Mup10	protein_coding	4	1.43205	4.12453	4.11667	0.0424626	0.626351	1
ENSMUSG00000094973	Eif4a3l1	protein_coding	6	-2.31636	-2.37912	4.1137	0.0425373	0.62671	1
ENSMUSG00000034452	Slc24a1	protein_coding	9	-2.31212	-2.38093	4.11229	0.0425727	0.62671	1
ENSMUSG00000010760	Phlda2	protein_coding	7	0.994472	0.404023	4.1113	0.0425976	0.62671	1
ENSMUSG00000093898	Gm33933	protein_coding	14	2.32591	-2.45057	4.10691	0.0427083	0.627174	1
ENSMUSG00000030519	Apba2	protein_coding	7	1.42792	-1.4924	4.1069	0.0427087	0.627174	1
ENSMUSG00000022878	Adipoq	protein_coding	16	-0.922758	7.86569	4.10539	0.0427467	0.627174	1
ENSMUSG00000035896	Rnase1	protein_coding	14	2.33924	-2.44911	4.10321	0.0428019	0.627174	1
ENSMUSG00000102037	Bcl2a1a	protein_coding	9	0.745537	1.27371	4.10274	0.0428139	0.627174	1
ENSMUSG00000073010	Gm5127	protein_coding	X	2.33086	-2.44871	4.09967	0.0428916	0.627771	1
ENSMUSG00000034057	Myrfl	protein_coding	10	2.33036	-2.4485	4.09794	0.0429355	0.627871	1
ENSMUSG00000062464	Cyp4f37	protein_coding	17	2.32769	-2.4539	4.09226	0.0430799	0.628482	1
ENSMUSG00000003436	Dll3	protein_coding	7	-2.2985	-2.38656	4.09211	0.0430839	0.628482	1
ENSMUSG00000037660	Gdf7	protein_coding	12	-2.30822	-2.38273	4.08953	0.0431496	0.628482	1
ENSMUSG00000000409	Lck	protein_coding	4	0.720106	2.17196	4.08851	0.0431757	0.628482	1
ENSMUSG00000020411	Nipal4	protein_coding	11	-2.31909	-2.38122	4.08726	0.0432076	0.628482	1
ENSMUSG00000047014	Catsperb	protein_coding	12	-2.30167	-2.38863	4.08674	0.0432209	0.628482	1
ENSMUSG00000050623	Catsperz	protein_coding	19	-1.25394	-1.21312	4.08586	0.0432436	0.628482	1
ENSMUSG00000027776	Il12a	protein_coding	3	2.33386	-2.44708	4.08469	0.0432734	0.628482	1
ENSMUSG00000096010	H4f16	protein_coding	6	1.23945	-1.06036	4.08165	0.0433513	0.629075	1
ENSMUSG00000024529	Lox	protein_coding	18	-0.722876	1.98758	4.07953	0.0434058	0.629328	1
ENSMUSG00000079666	Pttg1ip2	protein_coding	5	2.32271	-2.45187	4.07514	0.0435188	0.629568	1
ENSMUSG00000021748	Pdhb	protein_coding	14	-0.577834	8.40275	4.07503	0.0435216	0.629568	1
ENSMUSG00000022534	Mefv	protein_coding	16	1.57619	-1.74113	4.07309	0.0435714	0.629568	1
ENSMUSG00000030847	Bag3	protein_coding	7	0.847935	7.56551	4.07279	0.0435793	0.629568	1
ENSMUSG00000029205	Chrna9	protein_coding	5	2.32147	-2.45285	4.07169	0.0436077	0.629568	1
ENSMUSG00000022885	St6gal1	protein_coding	16	0.587387	5.63485	4.06579	0.0437603	0.631235	1
ENSMUSG00000019942	Cdk1	protein_coding	10	-0.63703	2.84465	4.06044	0.043899	0.631552	1
ENSMUSG00000117853	Vmn1r88	protein_coding	7	-2.29488	-2.38895	4.06043	0.0438994	0.631552	1
ENSMUSG00000057454	Lypd3	protein_coding	7	-2.29765	-2.39043	4.06015	0.0439066	0.631552	1
ENSMUSG00000073409	H2-Q6	protein_coding	17	0.62297	4.96339	4.05921	0.0439311	0.631552	1
ENSMUSG00000037710	Cisd1	protein_coding	10	-0.545109	6.3679	4.05759	0.0439732	0.631622	1
ENSMUSG00000041550	Serpina5	protein_coding	12	1.28821	0.38171	4.05546	0.0440288	0.631886	1
ENSMUSG00000036185	Sapcd1	protein_coding	17	-1.14934	-0.872968	4.05326	0.0440862	0.631962	1
ENSMUSG00000019437	Tlcd1	protein_coding	11	-0.552631	4.9494	4.05225	0.0441125	0.631962	1
ENSMUSG00000025127	Gcgr	protein_coding	11	1.43781	1.74897	4.05098	0.0441458	0.631962	1
ENSMUSG00000038259	Gdf5	protein_coding	2	1.76077	-2.05179	4.04953	0.0441837	0.631973	1
ENSMUSG00000009210	Prr29	protein_coding	11	-1.3927	-1.54062	4.04178	0.0443869	0.633443	1
ENSMUSG00000023243	Kcnk5	protein_coding	14	0.68414	5.78062	4.03993	0.0444358	0.633443	1
ENSMUSG00000019312	Grb7	protein_coding	11	1.59299	1.26264	4.03898	0.0444607	0.633443	1
ENSMUSG00000008482	Rnf151	protein_coding	17	-1.47872	-1.65862	4.03887	0.0444635	0.633443	1
ENSMUSG00000044701	Il27	protein_coding	7	2.31791	-2.45414	4.03851	0.0444731	0.633443	1
ENSMUSG00000042213	Zfand4	protein_coding	6	0.774247	0.684061	4.03594	0.0445408	0.633485	1
ENSMUSG00000034083	Ccdc174	protein_coding	6	0.565752	6.69273	4.03557	0.0445507	0.633485	1
ENSMUSG00000021078	Tomm20l	protein_coding	12	0.949619	-0.408448	4.03225	0.0446383	0.633833	1
ENSMUSG00000055730	Ces2a	protein_coding	8	3.66952	1.07897	4.03182	0.0446498	0.633833	1
ENSMUSG00000102030	Gm29106	protein_coding	1	-1.59701	-1.79456	4.02504	0.0448296	0.635281	1
ENSMUSG00000109713	Pvrig	protein_coding	5	1.26418	-1.13832	4.02429	0.0448494	0.635281	1
ENSMUSG00000071724	Smpd5	protein_coding	15	-1.0176	-0.455825	4.02374	0.0448641	0.635281	1
ENSMUSG00000026831	1700007K13Rik	protein_coding	2	1.25135	-1.3356	4.01859	0.0450014	0.636066	1
ENSMUSG00000052684	Jun	protein_coding	4	0.86021	7.00772	4.01683	0.0450484	0.636066	1
ENSMUSG00000066319	Rtp3	protein_coding	9	0.881936	0.533761	4.01634	0.0450615	0.636066	1
ENSMUSG00000026853	Crat	protein_coding	2	-0.773386	6.26223	4.01604	0.0450694	0.636066	1
ENSMUSG00000046275	Trarg1	protein_coding	11	-1.01778	4.35969	4.01207	0.0451757	0.636534	1
ENSMUSG00000034071	Zfp551	protein_coding	7	-0.698654	1.16708	4.012	0.0451775	0.636534	1
ENSMUSG00000007107	Atp1a4	protein_coding	1	0.720468	2.08562	4.0066	0.0453224	0.638046	1
ENSMUSG00000037922	Bank1	protein_coding	3	0.622156	2.58185	4.00192	0.0454483	0.639085	1
ENSMUSG00000075044	Slc22a29	protein_coding	19	-0.880628	0.090521	4.00107	0.0454715	0.639085	1
ENSMUSG00000039372	Marchf4	protein_coding	1	1.05116	-0.432627	3.99664	0.045591	0.639118	1
ENSMUSG00000047248	C2cd3	protein_coding	7	0.71881	4.06837	3.99472	0.0456429	0.639118	1
ENSMUSG00000035540	Gc	protein_coding	5	3.45418	5.96076	3.99424	0.045656	0.639118	1
ENSMUSG00000044254	Pcsk9	protein_coding	4	1.8778	0.277663	3.99374	0.0456695	0.639118	1
ENSMUSG00000035451	Foxa1	protein_coding	12	1.8329	-1.5742	3.99209	0.0457142	0.639118	1
ENSMUSG00000057173	Rfx8	protein_coding	1	1.94554	-2.23871	3.99183	0.0457215	0.639118	1
ENSMUSG00000054422	Fabp1	protein_coding	6	3.49398	4.52292	3.99124	0.0457373	0.639118	1
ENSMUSG00000069609	Cd300ld4	protein_coding	11	1.19681	-0.88421	3.98305	0.0459602	0.64078	1
ENSMUSG00000044976	Wdr72	protein_coding	9	1.75204	-2.05947	3.98089	0.0460192	0.64078	1
ENSMUSG00000018599	Mief2	protein_coding	11	-0.532472	4.43245	3.97956	0.0460556	0.64078	1
ENSMUSG00000034379	Wdr5b	protein_coding	16	-0.622797	2.7785	3.97868	0.0460797	0.64078	1
ENSMUSG00000009646	Pla2g12b	protein_coding	10	1.73231	-0.72906	3.97555	0.0461654	0.64078	1
ENSMUSG00000051985	Igfn1	protein_coding	1	2.31248	-2.45523	3.97344	0.0462233	0.64078	1
ENSMUSG00000051804	Adam6b	protein_coding	12	1.94709	-2.24173	3.97299	0.0462357	0.64078	1
ENSMUSG00000095026	Gm3336	protein_coding	8	1.74129	-2.05351	3.97249	0.0462493	0.64078	1
ENSMUSG00000003072	Atp5d	protein_coding	10	0.657985	7.79942	3.96875	0.0463521	0.64078	1
ENSMUSG00000062432	Cyp26c1	protein_coding	19	1.94494	-2.23531	3.96862	0.0463558	0.64078	1
ENSMUSG00000046027	Stard5	protein_coding	7	-0.661412	4.31254	3.96721	0.0463946	0.64078	1
ENSMUSG00000039728	Slc6a5	protein_coding	7	0.682039	3.253	3.96701	0.0464001	0.64078	1
ENSMUSG00000050914	Ankrd37	protein_coding	8	-1.12059	-0.384178	3.96621	0.046422	0.64078	1
ENSMUSG00000096968	Gm26620	protein_coding	1	-1.46904	-1.66437	3.96619	0.0464228	0.64078	1
ENSMUSG00000106627	Gm21680	protein_coding	5	-1.38042	-1.38971	3.96554	0.0464406	0.64078	1
ENSMUSG00000075122	Cd80	protein_coding	16	0.691085	1.69668	3.96483	0.0464602	0.64078	1
ENSMUSG00000078869	Gm14409	protein_coding	2	1.75783	-2.04573	3.96176	0.046545	0.640945	1
ENSMUSG00000018566	Slc2a4	protein_coding	11	-0.979116	5.45226	3.96006	0.0465922	0.640945	1
ENSMUSG00000028223	Decr1	protein_coding	4	-0.553386	7.56367	3.95884	0.0466258	0.640945	1
ENSMUSG00000020774	Aspa	protein_coding	11	-0.798023	3.49533	3.95827	0.0466416	0.640945	1
ENSMUSG00000015083	C8g	protein_coding	2	1.65488	2.32594	3.95719	0.0466716	0.640945	1
ENSMUSG00000024459	H2-M5	protein_coding	17	1.95022	-2.23259	3.95524	0.0467258	0.640945	1
ENSMUSG00000032322	Pstpip1	protein_coding	9	0.639425	1.95923	3.95392	0.0467624	0.640945	1
ENSMUSG00000118415	Gm2411	protein_coding	X	1.94867	-2.23367	3.95349	0.0467741	0.640945	1
ENSMUSG00000056055	Sag	protein_coding	1	-0.653914	2.81683	3.94829	0.0469189	0.642411	1
ENSMUSG00000028186	Uox	protein_coding	3	3.65661	3.49493	3.94638	0.0469723	0.642527	1
ENSMUSG00000031700	Gpt2	protein_coding	8	-0.679309	6.20259	3.94528	0.0470031	0.642527	1
ENSMUSG00000028716	Pdzk1ip1	protein_coding	4	-0.850454	1.49026	3.94267	0.0470759	0.642859	1
ENSMUSG00000001027	Scn4a	protein_coding	11	1.93976	-2.2377	3.9417	0.0471031	0.642859	1
ENSMUSG00000029862	Clcn1	protein_coding	6	1.9437	-2.23959	3.93866	0.0471885	0.643507	1
ENSMUSG00000025509	Pnpla2	protein_coding	7	-0.75618	8.6502	3.92652	0.0475301	0.643676	1
ENSMUSG00000086962	Gm12248	protein_coding	11	1.09058	-0.567638	3.92648	0.0475312	0.643676	1
ENSMUSG00000065987	Cd209b	protein_coding	8	-1.0693	-0.830699	3.9256	0.0475563	0.643676	1
ENSMUSG00000030800	Prss8	protein_coding	7	1.74264	-2.05221	3.92492	0.0475754	0.643676	1
ENSMUSG00000028636	Ppcs	protein_coding	4	-0.559822	5.38275	3.92425	0.0475946	0.643676	1
ENSMUSG00000049148	Plcxd3	protein_coding	15	-1.08708	-0.590599	3.92393	0.0476035	0.643676	1
ENSMUSG00000090173	Fbxw10	protein_coding	11	1.00969	-0.455577	3.91758	0.0477836	0.643676	1
ENSMUSG00000037542	Aldh8a1	protein_coding	10	3.05516	1.62985	3.91183	0.0479473	0.643676	1
ENSMUSG00000005339	Fcer1a	protein_coding	1	0.97217	-0.0935171	3.91064	0.0479814	0.643676	1
ENSMUSG00000037353	Letmd1	protein_coding	15	-0.57539	6.48395	3.90913	0.0480246	0.643676	1
ENSMUSG00000090707	Gm8237	protein_coding	14	1.93697	-2.24215	3.90804	0.0480555	0.643676	1
ENSMUSG00000030877	Mfsd13b	protein_coding	7	-1.80685	-1.91248	3.90795	0.0480582	0.643676	1
ENSMUSG00000025176	Hoga1	protein_coding	19	1.41534	1.26845	3.90472	0.0481508	0.643676	1
ENSMUSG00000039114	Nrn1	protein_coding	13	1.19698	1.47576	3.9047	0.0481513	0.643676	1
ENSMUSG00000030167	Klrc1	protein_coding	6	0.80846	0.485508	3.89756	0.0483563	0.643676	1
ENSMUSG00000034258	Flvcr2	protein_coding	12	0.588981	2.45622	3.8966	0.0483838	0.643676	1
ENSMUSG00000020300	Cpeb4	protein_coding	11	0.70018	7.75387	3.89652	0.0483862	0.643676	1
ENSMUSG00000015568	Lpl	protein_coding	8	-0.835562	8.14737	3.89525	0.0484228	0.643676	1
ENSMUSG00000033219	Gm9758	protein_coding	5	1.93851	-2.23808	3.89512	0.0484267	0.643676	1
ENSMUSG00000027340	Slc23a2	protein_coding	2	0.631613	8.68819	3.89315	0.0484835	0.643676	1
ENSMUSG00000004366	Sst	protein_coding	16	1.93749	-2.23768	3.89088	0.0485489	0.643676	1
ENSMUSG00000005696	Sh2d1a	protein_coding	X	1.95676	-2.23469	3.88138	0.0488244	0.643676	1
ENSMUSG00000001508	Sgca	protein_coding	11	1.54362	-1.73889	3.88083	0.0488403	0.643676	1
ENSMUSG00000028967	Errfi1	protein_coding	4	0.60151	6.10169	3.88072	0.0488436	0.643676	1
ENSMUSG00000048617	Rtbdn	protein_coding	8	0.708927	1.28124	3.87986	0.0488685	0.643676	1
ENSMUSG00000057092	Fxyd3	protein_coding	7	1.93274	-2.24059	3.87698	0.0489527	0.643676	1
ENSMUSG00000030125	Lrrc23	protein_coding	6	0.859346	0.0215292	3.87668	0.0489612	0.643676	1
ENSMUSG00000068246	Apol9b	protein_coding	15	0.890764	3.12828	3.872	0.0490981	0.643676	1
ENSMUSG00000027487	Cdk5rap1	protein_coding	2	-0.637247	5.41063	3.86841	0.0492031	0.643676	1
ENSMUSG00000032561	Acpp	protein_coding	9	-0.933218	2.93251	3.86739	0.049233	0.643676	1
ENSMUSG00000039579	Grin3a	protein_coding	4	0.889753	0.984484	3.86047	0.0494364	0.643676	1
ENSMUSG00000073834	Mup11	protein_coding	4	1.52855	3.49725	3.85867	0.0494895	0.643676	1
ENSMUSG00000039405	Prss23	protein_coding	7	-0.600716	2.58291	3.85743	0.049526	0.643676	1
ENSMUSG00000041298	Katnal1	protein_coding	5	0.5753	2.98904	3.85724	0.0495317	0.643676	1
ENSMUSG00000003528	Slc25a1	protein_coding	16	-0.621782	7.8423	3.8537	0.0496363	0.643676	1
ENSMUSG00000029384	2010109A12Rik	protein_coding	5	0.914203	-0.262003	3.85236	0.0496761	0.643676	1
ENSMUSG00000035164	Zc3h12c	protein_coding	9	0.623209	4.89797	3.85168	0.0496961	0.643676	1
ENSMUSG00000059201	Lep	protein_coding	6	-0.985892	4.10482	3.84859	0.0497877	0.643676	1
ENSMUSG00000019996	Map7	protein_coding	10	0.768526	1.77458	3.84601	0.0498644	0.643676	1
ENSMUSG00000043421	Hilpda	protein_coding	6	-0.618513	2.18205	3.84576	0.0498718	0.643676	1
ENSMUSG00000040726	Hesx1	protein_coding	14	-1.56422	-1.80614	3.8442	0.0499184	0.643676	1
ENSMUSG00000024851	Pitpnm1	protein_coding	19	0.610816	5.93322	3.83513	0.050189	0.643676	1
ENSMUSG00000073414	Mpig6b	protein_coding	17	1.74204	-2.05122	3.8273	0.050424	0.643676	1
ENSMUSG00000035984	Nme5	protein_coding	18	-0.806737	0.756551	3.82326	0.0505457	0.643676	1
ENSMUSG00000033249	Hsf4	protein_coding	8	-0.710915	1.4659	3.81524	0.0507883	0.643676	1
ENSMUSG00000042498	Radx	protein_coding	X	0.823793	0.441194	3.81459	0.0508079	0.643676	1
ENSMUSG00000047428	Dlk2	protein_coding	17	-1.40748	-1.53132	3.81104	0.0509157	0.643676	1
ENSMUSG00000053318	Slamf8	protein_coding	1	0.691234	1.29625	3.80119	0.0512162	0.643676	1
ENSMUSG00000035875	AI182371	protein_coding	2	2.36177	1.73774	3.80016	0.0512478	0.643676	1
ENSMUSG00000025983	Ccdc150	protein_coding	1	1.39703	-1.65498	3.79435	0.0514258	0.643676	1
ENSMUSG00000036912	Piwil4	protein_coding	9	-1.11282	-0.979562	3.79304	0.0514662	0.643676	1
ENSMUSG00000042677	Zc3h12a	protein_coding	4	0.77792	2.1252	3.79228	0.0514896	0.643676	1
ENSMUSG00000029544	Cabp1	protein_coding	5	-0.610608	2.17984	3.79188	0.0515019	0.643676	1
ENSMUSG00000024391	Apom	protein_coding	17	2.27339	1.35201	3.79073	0.0515371	0.643676	1
ENSMUSG00000025723	Nmb	protein_coding	7	-0.669097	1.26439	3.78709	0.0516493	0.643676	1
ENSMUSG00000115338	Pnp	protein_coding	14	-0.657578	4.3604	3.7864	0.0516707	0.643676	1
ENSMUSG00000073842	Mup7	protein_coding	4	1.4769	0.823888	3.78469	0.0517235	0.643676	1
ENSMUSG00000090840	1700092M07Rik	protein_coding	19	1.11778	-1.11312	3.78169	0.0518164	0.643676	1
ENSMUSG00000026368	F13b	protein_coding	1	3.54101	1.05284	3.78087	0.0518417	0.643676	1
ENSMUSG00000044881	Coa4	protein_coding	7	-0.745998	2.31122	3.77908	0.0518972	0.643676	1
ENSMUSG00000020884	Asgr1	protein_coding	11	2.52068	2.45174	3.77902	0.0518991	0.643676	1
ENSMUSG00000019828	Grm1	protein_coding	10	-3.11468	-2.79514	3.77867	0.0519099	0.643676	1
ENSMUSG00000021797	9230112D13Rik	protein_coding	14	-3.11468	-2.79514	3.77867	0.0519099	0.643676	1
ENSMUSG00000021803	Cdhr1	protein_coding	14	-3.11468	-2.79514	3.77867	0.0519099	0.643676	1
ENSMUSG00000026787	Gad2	protein_coding	2	-3.11468	-2.79514	3.77867	0.0519099	0.643676	1
ENSMUSG00000029423	Piwil1	protein_coding	5	-3.11468	-2.79514	3.77867	0.0519099	0.643676	1
ENSMUSG00000031552	Adam18	protein_coding	8	-3.11468	-2.79514	3.77867	0.0519099	0.643676	1
ENSMUSG00000038537	Mc3r	protein_coding	2	-3.11468	-2.79514	3.77867	0.0519099	0.643676	1
ENSMUSG00000039335	Spata16	protein_coding	3	-3.11468	-2.79514	3.77867	0.0519099	0.643676	1
ENSMUSG00000050296	Abca12	protein_coding	1	-3.11468	-2.79514	3.77867	0.0519099	0.643676	1
ENSMUSG00000065968	Ifitm7	protein_coding	16	-3.11468	-2.79514	3.77867	0.0519099	0.643676	1
ENSMUSG00000078604	Gm10961	protein_coding	3	-3.11468	-2.79514	3.77867	0.0519099	0.643676	1
ENSMUSG00000081443	Gm3880	protein_coding	X	-3.11468	-2.79514	3.77867	0.0519099	0.643676	1
ENSMUSG00000091937	Gm3646	protein_coding	1	-3.11468	-2.79514	3.77867	0.0519099	0.643676	1
ENSMUSG00000094098	Vmn2r44	protein_coding	7	-3.11468	-2.79514	3.77867	0.0519099	0.643676	1
ENSMUSG00000094648	Gm13287	protein_coding	4	-3.11468	-2.79514	3.77867	0.0519099	0.643676	1
ENSMUSG00000095180	Rhox5	protein_coding	X	-3.11468	-2.79514	3.77867	0.0519099	0.643676	1
ENSMUSG00000095318	Gm8024	protein_coding	14	-3.11468	-2.79514	3.77867	0.0519099	0.643676	1
ENSMUSG00000099518	Gm13275	protein_coding	4	-3.11468	-2.79514	3.77867	0.0519099	0.643676	1
ENSMUSG00000049436	Upk1b	protein_coding	16	0.936085	-0.0381955	3.77804	0.0519296	0.643676	1
ENSMUSG00000034362	Csta1	protein_coding	16	-3.11422	-2.79536	3.77779	0.0519372	0.643676	1
ENSMUSG00000055010	A830031A19Rik	protein_coding	11	-3.11422	-2.79536	3.77779	0.0519372	0.643676	1
ENSMUSG00000078598	Skint5	protein_coding	4	-3.11422	-2.79536	3.77779	0.0519372	0.643676	1
ENSMUSG00000085486	Gm11634	protein_coding	11	-3.11422	-2.79536	3.77779	0.0519372	0.643676	1
ENSMUSG00000037254	Itih2	protein_coding	2	0.753914	5.55968	3.77714	0.0519574	0.643676	1
ENSMUSG00000026535	Ifi202b	protein_coding	1	-3.11377	-2.79558	3.77691	0.0519645	0.643676	1
ENSMUSG00000027831	Veph1	protein_coding	3	-3.11377	-2.79558	3.77691	0.0519645	0.643676	1
ENSMUSG00000029158	Yipf7	protein_coding	5	-3.11377	-2.79558	3.77691	0.0519645	0.643676	1
ENSMUSG00000033409	Syce1l	protein_coding	8	-3.11377	-2.79558	3.77691	0.0519645	0.643676	1
ENSMUSG00000069971	4933402J07Rik	protein_coding	8	-3.11377	-2.79558	3.77691	0.0519645	0.643676	1
ENSMUSG00000027445	Cst9	protein_coding	2	-3.11331	-2.79579	3.77603	0.0519918	0.643676	1
ENSMUSG00000029378	Areg	protein_coding	5	-3.11331	-2.79579	3.77603	0.0519918	0.643676	1
ENSMUSG00000036586	Grifin	protein_coding	5	-3.11331	-2.79579	3.77603	0.0519918	0.643676	1
ENSMUSG00000036961	Wnt8b	protein_coding	19	-3.11331	-2.79579	3.77603	0.0519918	0.643676	1
ENSMUSG00000042279	H1f8	protein_coding	6	-3.11331	-2.79579	3.77603	0.0519918	0.643676	1
ENSMUSG00000044719	E230025N22Rik	protein_coding	18	-3.11331	-2.79579	3.77603	0.0519918	0.643676	1
ENSMUSG00000048206	Dnajb8	protein_coding	6	-3.11331	-2.79579	3.77603	0.0519918	0.643676	1
ENSMUSG00000049173	Myoz3	protein_coding	18	-3.11331	-2.79579	3.77603	0.0519918	0.643676	1
ENSMUSG00000056673	Kdm5d	protein_coding	Y	-3.11331	-2.79579	3.77603	0.0519918	0.643676	1
ENSMUSG00000057443	Olfr138	protein_coding	17	-3.11331	-2.79579	3.77603	0.0519918	0.643676	1
ENSMUSG00000070972	Dnajc25	protein_coding	4	-3.11331	-2.79579	3.77603	0.0519918	0.643676	1
ENSMUSG00000070990	Foxe1	protein_coding	4	-3.11331	-2.79579	3.77603	0.0519918	0.643676	1
ENSMUSG00000073043	Atoh1	protein_coding	6	-3.11331	-2.79579	3.77603	0.0519918	0.643676	1
ENSMUSG00000074997	Pin1rt1	protein_coding	2	-3.11331	-2.79579	3.77603	0.0519918	0.643676	1
ENSMUSG00000084336	Olfr1269	protein_coding	2	-3.11331	-2.79579	3.77603	0.0519918	0.643676	1
ENSMUSG00000096169	Olfr1564	protein_coding	17	-3.11331	-2.79579	3.77603	0.0519918	0.643676	1
ENSMUSG00000096923	A730071L15Rik	protein_coding	11	-3.11331	-2.79579	3.77603	0.0519918	0.643676	1
ENSMUSG00000043557	Mdga1	protein_coding	17	-0.914096	-0.239421	3.77432	0.0520449	0.643676	1
ENSMUSG00000021091	Serpina3n	protein_coding	12	0.713285	3.75907	3.77179	0.0521239	0.643676	1
ENSMUSG00000024863	Mbl2	protein_coding	19	3.33363	2.43612	3.77027	0.0521711	0.643676	1
ENSMUSG00000010803	Gabra1	protein_coding	11	-3.1101	-2.79728	3.76986	0.0521839	0.643676	1
ENSMUSG00000030230	Plcz1	protein_coding	6	-3.1101	-2.79728	3.76986	0.0521839	0.643676	1
ENSMUSG00000047992	Dipk1c	protein_coding	18	-3.1101	-2.79728	3.76986	0.0521839	0.643676	1
ENSMUSG00000068206	Pick1	protein_coding	15	-3.10965	-2.79749	3.76899	0.0522112	0.643676	1
ENSMUSG00000087444	Gm5475	protein_coding	15	-3.10965	-2.79749	3.76899	0.0522112	0.643676	1
ENSMUSG00000034009	Rxfp1	protein_coding	3	-3.10919	-2.79771	3.76811	0.0522386	0.643676	1
ENSMUSG00000040901	Kcnk18	protein_coding	19	-3.10919	-2.79771	3.76811	0.0522386	0.643676	1
ENSMUSG00000074195	Clca4b	protein_coding	3	-3.10919	-2.79771	3.76811	0.0522386	0.643676	1
ENSMUSG00000096484	Gm13696	protein_coding	2	-3.10919	-2.79771	3.76811	0.0522386	0.643676	1
ENSMUSG00000030897	Cnga4	protein_coding	7	-3.10554	-2.79941	3.76109	0.0524583	0.643676	1
ENSMUSG00000048230	Fbxo43	protein_coding	15	-3.10554	-2.79941	3.76109	0.0524583	0.643676	1
ENSMUSG00000050272	Dscam	protein_coding	16	-3.10554	-2.79941	3.76109	0.0524583	0.643676	1
ENSMUSG00000075014	Gm10800	protein_coding	2	-3.10554	-2.79941	3.76109	0.0524583	0.643676	1
ENSMUSG00000079644	Gm1110	protein_coding	9	-3.10554	-2.79941	3.76109	0.0524583	0.643676	1
ENSMUSG00000091450	Vmn2r11	protein_coding	5	-3.10508	-2.79962	3.76022	0.0524856	0.643676	1
ENSMUSG00000096729	Gm13695	protein_coding	2	-3.10508	-2.79962	3.76022	0.0524856	0.643676	1
ENSMUSG00000026271	Gpr35	protein_coding	1	0.61944	1.91831	3.76002	0.0524918	0.643676	1
ENSMUSG00000024335	Brd2	protein_coding	17	0.706264	7.96793	3.75924	0.0525163	0.643676	1
ENSMUSG00000004748	Mtfp1	protein_coding	11	-0.516745	4.40284	3.75898	0.0525248	0.643676	1
ENSMUSG00000042631	Xkr7	protein_coding	2	-1.38075	-1.26238	3.75797	0.0525564	0.643676	1
ENSMUSG00000034813	Grip1	protein_coding	10	0.877761	0.0748885	3.75319	0.0527067	0.643676	1
ENSMUSG00000009596	Taf7l	protein_coding	X	-3.10098	-2.80154	3.75236	0.0527329	0.643676	1
ENSMUSG00000022367	Has2	protein_coding	15	-3.10098	-2.80154	3.75236	0.0527329	0.643676	1
ENSMUSG00000022857	Tmprss15	protein_coding	16	-3.10098	-2.80154	3.75236	0.0527329	0.643676	1
ENSMUSG00000030713	Klk7	protein_coding	7	-3.10098	-2.80154	3.75236	0.0527329	0.643676	1
ENSMUSG00000031952	Chst5	protein_coding	8	-3.10098	-2.80154	3.75236	0.0527329	0.643676	1
ENSMUSG00000034493	4930556J24Rik	protein_coding	11	-3.10098	-2.80154	3.75236	0.0527329	0.643676	1
ENSMUSG00000037124	Trim58	protein_coding	11	-3.10098	-2.80154	3.75236	0.0527329	0.643676	1
ENSMUSG00000040140	Tdrd6	protein_coding	17	-3.10098	-2.80154	3.75236	0.0527329	0.643676	1
ENSMUSG00000041716	Gm20604	protein_coding	12	-3.10098	-2.80154	3.75236	0.0527329	0.643676	1
ENSMUSG00000045929	Gm20715	protein_coding	7	-3.10098	-2.80154	3.75236	0.0527329	0.643676	1
ENSMUSG00000047562	Mmp10	protein_coding	9	-3.10098	-2.80154	3.75236	0.0527329	0.643676	1
ENSMUSG00000049751	Rpl36al	protein_coding	12	-3.10098	-2.80154	3.75236	0.0527329	0.643676	1
ENSMUSG00000060765	Olfr325	protein_coding	11	-3.10098	-2.80154	3.75236	0.0527329	0.643676	1
ENSMUSG00000090166	Ear10	protein_coding	14	-3.10098	-2.80154	3.75236	0.0527329	0.643676	1
ENSMUSG00000050410	Tcf19	protein_coding	17	-0.584962	2.76213	3.75226	0.0527361	0.643676	1
ENSMUSG00000028885	Smpdl3b	protein_coding	4	-0.917113	2.68479	3.74979	0.0528142	0.644166	1
ENSMUSG00000029657	Hsph1	protein_coding	5	0.621868	8.83027	3.74548	0.0529505	0.645365	1
ENSMUSG00000038011	Dnah10	protein_coding	5	0.990963	-0.718425	3.74397	0.0529983	0.645484	1
ENSMUSG00000022219	Cideb	protein_coding	14	1.03221	-0.239851	3.74122	0.0530858	0.646086	1
ENSMUSG00000070594	Cfhr4	protein_coding	1	1.56356	1.46216	3.73928	0.0531473	0.646372	1
ENSMUSG00000001300	Efnb2	protein_coding	8	0.678582	3.56154	3.7374	0.0532071	0.646636	1
ENSMUSG00000046031	Calhm6	protein_coding	10	0.768724	0.300731	3.73505	0.053282	0.647082	1
ENSMUSG00000070985	Acnat1	protein_coding	4	1.49256	-0.801313	3.73156	0.0533935	0.647974	1
ENSMUSG00000063804	Lin28b	protein_coding	10	1.26746	-1.44433	3.72441	0.0536226	0.650289	1
ENSMUSG00000032842	Abcc10	protein_coding	17	0.627792	4.10191	3.71995	0.053766	0.651557	1
ENSMUSG00000027115	Kif18a	protein_coding	2	-0.75408	0.965351	3.71797	0.0538298	0.651557	1
ENSMUSG00000024680	Ms4a2	protein_coding	19	1.18184	-1.26602	3.71679	0.0538678	0.651557	1
ENSMUSG00000048174	Tmem81	protein_coding	1	-0.72422	2.18186	3.71639	0.0538807	0.651557	1
ENSMUSG00000050241	Klre1	protein_coding	6	0.803439	0.425757	3.71327	0.0539815	0.652312	1
ENSMUSG00000061603	Akap6	protein_coding	12	0.569512	2.74946	3.70983	0.054093	0.652825	1
ENSMUSG00000074595	Wfdc6a	protein_coding	2	-0.9638	-0.19535	3.70958	0.0541009	0.652825	1
ENSMUSG00000021492	F12	protein_coding	13	2.96847	2.24551	3.70683	0.0541901	0.653187	1
ENSMUSG00000031389	Arhgap4	protein_coding	X	0.594555	2.7677	3.70629	0.0542078	0.653187	1
ENSMUSG00000021287	Xrcc3	protein_coding	12	0.66571	1.14041	3.70297	0.0543159	0.654025	1
ENSMUSG00000022150	Dab2	protein_coding	15	0.494897	8.98505	3.70173	0.0543562	0.654047	1
ENSMUSG00000112252	Gm32802	protein_coding	10	-0.963393	-0.546574	3.70012	0.0544086	0.654214	1
ENSMUSG00000023153	Tmem52	protein_coding	4	-0.671029	2.40387	3.69798	0.0544782	0.654587	1
ENSMUSG00000032591	Mst1	protein_coding	9	2.46455	-0.425039	3.69363	0.0546208	0.655069	1
ENSMUSG00000022099	Dmtn	protein_coding	14	-0.607266	3.48808	3.69353	0.054624	0.655069	1
ENSMUSG00000051499	Zfp786	protein_coding	6	-0.815956	0.320321	3.69322	0.0546341	0.655069	1
ENSMUSG00000027035	Cers6	protein_coding	2	0.594525	2.46281	3.68977	0.054747	0.655547	1
ENSMUSG00000023047	Amhr2	protein_coding	15	1.13905	0.113765	3.68965	0.0547512	0.655547	1
ENSMUSG00000026923	Notch1	protein_coding	2	0.805669	3.82546	3.67535	0.0552227	0.660727	1
ENSMUSG00000063713	Klk1b24	protein_coding	7	-1.85296	-2.18474	3.67327	0.0552917	0.661086	1
ENSMUSG00000021944	Gata4	protein_coding	14	1.01118	1.45248	3.67109	0.055364	0.661484	1
ENSMUSG00000023022	Lima1	protein_coding	15	0.632577	2.69738	3.66984	0.0554055	0.661516	1
ENSMUSG00000042015	Wdr41	protein_coding	13	0.539178	3.7081	3.66184	0.0556723	0.664233	1
ENSMUSG00000025196	Cpn1	protein_coding	19	3.10487	1.27222	3.65538	0.0558882	0.665899	1
ENSMUSG00000030806	Stx1b	protein_coding	7	-0.583645	2.24242	3.6533	0.0559581	0.665899	1
ENSMUSG00000041642	Kif21b	protein_coding	1	0.733089	2.57863	3.65319	0.0559618	0.665899	1
ENSMUSG00000024427	Spry4	protein_coding	18	0.683699	3.12606	3.65299	0.0559687	0.665899	1
ENSMUSG00000018727	Cpsf4l	protein_coding	11	-0.733771	0.719784	3.64678	0.0561779	0.667696	1
ENSMUSG00000060284	Sp7	protein_coding	15	1.06423	-0.87635	3.64616	0.0561985	0.667696	1
ENSMUSG00000079554	Aox2	protein_coding	1	0.663449	1.22308	3.63974	0.0564158	0.668935	1
ENSMUSG00000005681	Apoa2	protein_coding	1	2.82194	5.59204	3.63798	0.0564755	0.668935	1
ENSMUSG00000030378	Sult2a8	protein_coding	7	3.33329	1.36082	3.63746	0.0564931	0.668935	1
ENSMUSG00000035372	1810055G02Rik	protein_coding	19	0.962079	0.0376656	3.63732	0.0564977	0.668935	1
ENSMUSG00000042784	Muc1	protein_coding	3	1.14883	-1.07869	3.63527	0.0565676	0.668935	1
ENSMUSG00000044279	Crb3	protein_coding	17	1.65408	-1.21101	3.63509	0.0565735	0.668935	1
ENSMUSG00000075552	Cyp3a41b	protein_coding	5	2.96262	4.02237	3.63494	0.0565786	0.668935	1
ENSMUSG00000031089	Slc6a14	protein_coding	X	-1.10461	-0.906027	3.63163	0.0566913	0.669228	1
ENSMUSG00000025402	Nab2	protein_coding	10	0.579139	3.74891	3.63104	0.0567113	0.669228	1
ENSMUSG00000073424	Cyp4f15	protein_coding	17	2.23501	0.895314	3.63015	0.0567418	0.669228	1
ENSMUSG00000058070	Eml1	protein_coding	12	0.561763	3.36759	3.62958	0.056761	0.669228	1
ENSMUSG00000032081	Apoc3	protein_coding	9	2.77167	4.36905	3.62421	0.0569446	0.670926	1
ENSMUSG00000069910	Spdl1	protein_coding	11	-0.831843	0.900163	3.60925	0.0574591	0.676425	1
ENSMUSG00000029675	Eln	protein_coding	5	-0.541893	2.9982	3.60833	0.057491	0.676425	1
ENSMUSG00000026980	Ly75	protein_coding	2	0.823035	0.340346	3.60668	0.0575479	0.676476	1
ENSMUSG00000012705	Retn	protein_coding	8	-0.904971	7.39056	3.60474	0.0576152	0.676476	1
ENSMUSG00000055312	Them7	protein_coding	2	1.22849	-0.980564	3.6038	0.0576476	0.676476	1
ENSMUSG00000030116	Mfap5	protein_coding	6	-0.557754	3.35871	3.6036	0.0576546	0.676476	1
ENSMUSG00000072487	Mroh5	protein_coding	15	-1.84658	-2.18562	3.59882	0.0578207	0.676997	1
ENSMUSG00000032564	Cpne4	protein_coding	9	-1.06998	-1.00629	3.59797	0.0578501	0.676997	1
ENSMUSG00000051726	Kcnf1	protein_coding	12	0.942326	-0.154609	3.59715	0.0578788	0.676997	1
ENSMUSG00000039323	Igfbp2	protein_coding	1	1.2551	2.25409	3.59668	0.057895	0.676997	1
ENSMUSG00000030041	M1ap	protein_coding	6	-1.06275	-1.0081	3.59658	0.0578984	0.676997	1
ENSMUSG00000042357	Gjb5	protein_coding	4	-1.27245	-1.45841	3.59539	0.0579401	0.677018	1
ENSMUSG00000067424	Zfp563	protein_coding	17	-0.610847	3.20216	3.59386	0.0579935	0.677176	1
ENSMUSG00000067199	Frat1	protein_coding	19	-0.846904	1.10371	3.59179	0.0580656	0.67733	1
ENSMUSG00000058672	Tubb2a	protein_coding	13	0.528322	6.00709	3.59029	0.0581181	0.67733	1
ENSMUSG00000038526	Car14	protein_coding	3	-0.731009	1.31501	3.59005	0.0581264	0.67733	1
ENSMUSG00000038580	Sct	protein_coding	7	1.03263	-0.911935	3.58646	0.0582522	0.677608	1
ENSMUSG00000029630	Cyp3a25	protein_coding	5	3.16684	2.20365	3.58509	0.0583004	0.677608	1
ENSMUSG00000044080	S100a1	protein_coding	3	-0.553783	6.4479	3.58488	0.0583077	0.677608	1
ENSMUSG00000032796	Lama1	protein_coding	17	0.60437	3.78232	3.58481	0.0583099	0.677608	1
ENSMUSG00000038888	Ctu1	protein_coding	7	-0.520607	3.64304	3.58073	0.0584533	0.67881	1
ENSMUSG00000054827	Cyp2c50	protein_coding	19	3.05078	2.15119	3.57659	0.0585993	0.68004	1
ENSMUSG00000021210	Akr1c6	protein_coding	13	2.8855	2.54156	3.56961	0.0588462	0.682439	1
ENSMUSG00000022838	Eaf2	protein_coding	16	-0.664348	1.25656	3.56831	0.0588922	0.682507	1
ENSMUSG00000043831	Lysmd4	protein_coding	7	-0.536787	3.59549	3.56648	0.0589571	0.682792	1
ENSMUSG00000035365	Parpbp	protein_coding	10	-0.997361	-0.533482	3.56405	0.0590436	0.683312	1
ENSMUSG00000072214	Septin5	protein_coding	16	-1.13539	-1.06751	3.56296	0.0590824	0.683312	1
ENSMUSG00000021270	Hsp90aa1	protein_coding	12	0.5022	10.8395	3.56035	0.0591752	0.683918	1
ENSMUSG00000044042	Fmn1	protein_coding	2	0.659468	1.08214	3.55784	0.0592646	0.684349	1
ENSMUSG00000025202	Scd3	protein_coding	19	-1.03853	-0.703947	3.55705	0.059293	0.684349	1
ENSMUSG00000044339	Alkbh2	protein_coding	5	-0.54986	2.51151	3.55282	0.0594443	0.685629	1
ENSMUSG00000063383	Zfp947	protein_coding	17	-0.654691	1.19406	3.55118	0.0595031	0.685841	1
ENSMUSG00000058152	Chsy3	protein_coding	18	1.11305	-1.19966	3.54121	0.0598618	0.689218	1
ENSMUSG00000045053	Kcng3	protein_coding	17	1.12051	-1.03322	3.53982	0.059912	0.689218	1
ENSMUSG00000000301	Pemt	protein_coding	11	0.875301	3.33493	3.53966	0.0599179	0.689218	1
ENSMUSG00000063810	Alms1	protein_coding	6	0.537752	3.94517	3.53193	0.0601977	0.691968	1
ENSMUSG00000068086	Cyp2d9	protein_coding	15	1.83112	-2.00389	3.52718	0.0603705	0.693249	1
ENSMUSG00000020108	Ddit4	protein_coding	10	0.528829	6.41728	3.52662	0.0603908	0.693249	1
ENSMUSG00000057719	Sh3rf2	protein_coding	18	-1.25264	-1.46156	3.5211	0.0605921	0.694876	1
ENSMUSG00000020672	Sntg2	protein_coding	12	0.925422	-0.37765	3.52049	0.0606144	0.694876	1
ENSMUSG00000073197	5730507C01Rik	protein_coding	12	-0.901629	-0.343144	3.51808	0.0607026	0.695418	1
ENSMUSG00000049001	Ndnf	protein_coding	6	-0.748729	0.44045	3.51328	0.0608787	0.696861	1
ENSMUSG00000026870	Cutal	protein_coding	2	1.71988	-0.642158	3.51241	0.0609107	0.696861	1
ENSMUSG00000048865	Arhgap30	protein_coding	1	0.542522	3.41383	3.51101	0.0609625	0.696984	1
ENSMUSG00000005864	Cnga2	protein_coding	X	-1.49555	-1.84748	3.50667	0.0611221	0.698303	1
ENSMUSG00000018740	Slc25a35	protein_coding	11	-0.552972	4.37153	3.50564	0.0611601	0.698303	1
ENSMUSG00000026395	Ptprc	protein_coding	1	0.507245	4.89095	3.49883	0.0614121	0.700089	1
ENSMUSG00000031551	Ido1	protein_coding	8	-1.47804	-1.85004	3.49739	0.0614656	0.700089	1
ENSMUSG00000035769	Xylb	protein_coding	9	1.27103	0.869547	3.49582	0.0615238	0.700089	1
ENSMUSG00000041930	Fam222a	protein_coding	5	0.818315	5.77554	3.49495	0.0615563	0.700089	1
ENSMUSG00000027530	Fabp12	protein_coding	3	-1.39412	-1.7028	3.49377	0.0616	0.700089	1
ENSMUSG00000010911	Apip	protein_coding	2	-0.513237	5.03929	3.49278	0.0616368	0.700089	1
ENSMUSG00000043155	Hpdl	protein_coding	4	-0.625895	1.46545	3.49267	0.0616412	0.700089	1
ENSMUSG00000046561	Arsj	protein_coding	3	1.51557	-1.94114	3.49176	0.0616751	0.700089	1
ENSMUSG00000028035	Dnajb4	protein_coding	3	0.551774	7.45613	3.4912	0.0616958	0.700089	1
ENSMUSG00000058163	Gm5431	protein_coding	11	0.745884	1.90666	3.48967	0.0617528	0.700089	1
ENSMUSG00000040061	Plcb2	protein_coding	2	0.572692	2.0892	3.48921	0.0617702	0.700089	1
ENSMUSG00000062545	Tlr12	protein_coding	4	0.798095	0.63695	3.48749	0.0618341	0.700148	1
ENSMUSG00000109926	Gm45808	protein_coding	7	-1.07907	-1.00661	3.48686	0.0618578	0.700148	1
ENSMUSG00000067649	Mageb18	protein_coding	X	1.51421	-1.93827	3.48455	0.0619443	0.70066	1
ENSMUSG00000018574	Acadvl	protein_coding	11	-0.536893	7.04324	3.48104	0.0620755	0.701677	1
ENSMUSG00000045730	Adrb2	protein_coding	18	-0.631928	1.38043	3.47545	0.0622858	0.703186	1
ENSMUSG00000066009	Zfp987	protein_coding	4	-1.61407	-2.00682	3.47529	0.0622919	0.703186	1
ENSMUSG00000035780	Ugt2a3	protein_coding	5	2.99469	1.17866	3.4739	0.0623441	0.703307	1
ENSMUSG00000024211	Grm8	protein_coding	6	-1.40216	-1.52818	3.47116	0.0624477	0.704008	1
ENSMUSG00000025466	Fuom	protein_coding	7	-0.558096	5.3544	3.4683	0.0625557	0.704758	1
ENSMUSG00000026880	Stom	protein_coding	2	-0.550544	5.47187	3.46557	0.062659	0.705454	1
ENSMUSG00000078137	Ankrd63	protein_coding	2	0.898422	-0.480799	3.4625	0.0627755	0.706297	1
ENSMUSG00000027840	Wnt2b	protein_coding	3	0.683929	4.27582	3.4607	0.0628435	0.706594	1
ENSMUSG00000027489	Necab3	protein_coding	2	-0.827111	0.0210364	3.45885	0.0629142	0.706907	1
ENSMUSG00000041313	Slc7a1	protein_coding	5	0.511247	6.48013	3.45778	0.0629546	0.706907	1
ENSMUSG00000018796	Acsl1	protein_coding	8	-0.704351	7.41091	3.45328	0.0631264	0.708368	1
ENSMUSG00000004098	Col5a3	protein_coding	9	0.580091	8.51858	3.45051	0.0632321	0.709085	1
ENSMUSG00000021356	Irf4	protein_coding	13	-0.654646	2.27661	3.44673	0.0633769	0.709956	1
ENSMUSG00000024423	Impact	protein_coding	18	0.509491	7.17333	3.4463	0.0633935	0.709956	1
ENSMUSG00000022057	Adamdec1	protein_coding	14	1.06909	-1.05414	3.44032	0.0636233	0.712061	1
ENSMUSG00000060985	Tdrd5	protein_coding	1	1.24884	-0.605949	3.43486	0.0638341	0.71336	1
ENSMUSG00000000791	Il12rb1	protein_coding	8	0.908569	-0.589541	3.43414	0.0638619	0.71336	1
ENSMUSG00000043289	Mei4	protein_coding	9	0.849308	-0.177298	3.43405	0.0638654	0.71336	1
ENSMUSG00000032053	Pou2af1	protein_coding	9	0.951124	0.794358	3.42381	0.0642626	0.717324	1
ENSMUSG00000095294	Gm21119	protein_coding	8	0.871429	0.142295	3.42141	0.064356	0.717895	1
ENSMUSG00000026202	Tuba4a	protein_coding	1	0.523522	5.25397	3.4167	0.0645398	0.718775	1
ENSMUSG00000031441	Atp11a	protein_coding	8	0.744667	5.14996	3.41657	0.064545	0.718775	1
ENSMUSG00000050967	Creg2	protein_coding	1	-1.30308	-1.58351	3.41614	0.0645619	0.718775	1
ENSMUSG00000031217	Efnb1	protein_coding	X	0.592264	6.15068	3.41265	0.0646986	0.719824	1
ENSMUSG00000078763	Slfn1	protein_coding	11	0.732586	1.64691	3.40949	0.0648225	0.720731	1
ENSMUSG00000022286	Grhl2	protein_coding	15	-1.48324	-1.85014	3.40778	0.0648897	0.721007	1
ENSMUSG00000009670	Tex11	protein_coding	X	1.75278	-2.04794	3.39624	0.0653451	0.725591	1
ENSMUSG00000020963	Tshr	protein_coding	12	-0.720787	2.04825	3.38893	0.0656356	0.72793	1
ENSMUSG00000038612	Mcl1	protein_coding	3	0.640336	9.02007	3.3883	0.0656607	0.72793	1
ENSMUSG00000030834	Abcc6	protein_coding	7	2.46979	1.04211	3.38672	0.0657237	0.72793	1
ENSMUSG00000026589	Sec16b	protein_coding	1	0.982159	1.81436	3.38568	0.0657652	0.72793	1
ENSMUSG00000031202	Rab39b	protein_coding	X	0.71522	0.430254	3.38555	0.0657701	0.72793	1
ENSMUSG00000025732	Mcrip2	protein_coding	17	-0.498034	7.03151	3.38428	0.0658211	0.72802	1
ENSMUSG00000058246	Gm10037	protein_coding	13	-0.608691	1.95222	3.38051	0.0659718	0.729212	1
ENSMUSG00000096003	Gm3500	protein_coding	14	-0.937228	-0.0779539	3.37835	0.0660582	0.729691	1
ENSMUSG00000042385	Gzmk	protein_coding	13	1.19605	-1.26183	3.37366	0.0662466	0.731297	1
ENSMUSG00000001349	Cnn1	protein_coding	9	-1.37699	-1.71025	3.37146	0.0663348	0.731795	1
ENSMUSG00000090523	Gypc	protein_coding	18	-0.559704	3.37228	3.36827	0.0664635	0.732738	1
ENSMUSG00000078796	Zfp541	protein_coding	7	-1.62471	-2.00322	3.36671	0.0665267	0.732937	1
ENSMUSG00000059873	Olfr1029	protein_coding	2	1.49678	-1.94284	3.36569	0.0665679	0.732937	1
ENSMUSG00000050963	Kcns2	protein_coding	15	-1.20162	-1.35138	3.36181	0.0667245	0.734005	1
ENSMUSG00000050108	Bpifc	protein_coding	10	-1.1496	-1.04764	3.36115	0.0667513	0.734005	1
ENSMUSG00000052727	Map1b	protein_coding	13	0.504695	6.04929	3.35627	0.0669497	0.73571	1
ENSMUSG00000042312	S100a13	protein_coding	3	-0.564775	4.72449	3.3536	0.0670583	0.736013	1
ENSMUSG00000038663	Fsd2	protein_coding	7	-0.910439	1.17531	3.35346	0.067064	0.736013	1
ENSMUSG00000078867	Gm14418	protein_coding	2	-0.548761	3.13521	3.34926	0.0672351	0.737414	1
ENSMUSG00000053398	Phgdh	protein_coding	3	-0.603247	3.76	3.34476	0.0674192	0.738956	1
ENSMUSG00000091844	Gm8251	protein_coding	1	-0.984934	-0.530234	3.34212	0.0675276	0.739255	1
ENSMUSG00000072774	Zfp951	protein_coding	5	-0.568375	2.38915	3.34197	0.0675336	0.739255	1
ENSMUSG00000032690	Oas2	protein_coding	5	0.736897	2.76505	3.3377	0.0677091	0.740699	1
ENSMUSG00000046317	BC107364	protein_coding	3	-1.64536	-2.00517	3.33562	0.0677949	0.74116	1
ENSMUSG00000072494	Ppp1r3e	protein_coding	14	-0.616558	2.8513	3.33414	0.0678559	0.74135	1
ENSMUSG00000011751	Sptbn4	protein_coding	7	0.722725	1.43649	3.33117	0.0679784	0.742211	1
ENSMUSG00000030747	Dgat2	protein_coding	7	-0.936852	7.59721	3.3152	0.068642	0.748789	1
ENSMUSG00000042248	Cyp2c37	protein_coding	19	2.91867	2.30478	3.31455	0.0686691	0.748789	1
ENSMUSG00000051029	Serpinb1b	protein_coding	13	-0.723794	1.21202	3.31292	0.0687373	0.748902	1
ENSMUSG00000037994	Slc9b2	protein_coding	3	0.778852	0.541313	3.31219	0.0687678	0.748902	1
ENSMUSG00000040429	Mterf1a	protein_coding	5	-0.569327	2.79651	3.30847	0.0689237	0.750119	1
ENSMUSG00000066861	Oas1g	protein_coding	5	0.574617	3.22067	3.3038	0.0691196	0.750968	1
ENSMUSG00000027939	Nup210l	protein_coding	3	0.573107	2.30772	3.3033	0.0691409	0.750968	1
ENSMUSG00000044827	Tlr1	protein_coding	5	0.614572	1.84948	3.30285	0.0691599	0.750968	1
ENSMUSG00000034837	Gnat1	protein_coding	9	1.49393	-1.31434	3.30222	0.0691864	0.750968	1
ENSMUSG00000068252	Apol7b	protein_coding	15	0.880799	-0.542443	3.30086	0.0692436	0.750968	1
ENSMUSG00000051716	Apon	protein_coding	10	2.36756	1.56216	3.30022	0.0692705	0.750968	1
ENSMUSG00000050592	Fam78a	protein_coding	2	0.642868	1.1392	3.29926	0.0693112	0.750968	1
ENSMUSG00000026676	Ccdc3	protein_coding	2	-0.609637	2.40889	3.29786	0.0693701	0.751126	1
ENSMUSG00000046811	Gltpd2	protein_coding	11	1.79633	-0.182127	3.29578	0.0694579	0.751598	1
ENSMUSG00000015354	Pcolce2	protein_coding	9	-0.668006	1.64112	3.29106	0.0696578	0.753281	1
ENSMUSG00000024008	Cpne5	protein_coding	17	-0.933465	-0.48449	3.28689	0.0698352	0.754718	1
ENSMUSG00000039070	Cpa4	protein_coding	6	0.574168	1.93343	3.2818	0.0700522	0.756567	1
ENSMUSG00000070425	Xntrpc	protein_coding	7	1.31353	-1.69278	3.28078	0.0700954	0.756567	1
ENSMUSG00000043122	A530016L24Rik	protein_coding	12	-1.02778	4.7973	3.27876	0.0701819	0.757019	1
ENSMUSG00000072625	Gdf2	protein_coding	14	1.31304	-1.69982	3.27289	0.0704336	0.759252	1
ENSMUSG00000026039	Sgo2a	protein_coding	1	-1.07866	-1.08709	3.27173	0.0704831	0.759304	1
ENSMUSG00000000385	Tmprss2	protein_coding	16	1.27525	-1.57261	3.26882	0.0706083	0.76017	1
ENSMUSG00000018169	Mfng	protein_coding	15	-0.518353	3.84852	3.26718	0.0706791	0.760449	1
ENSMUSG00000027984	Hadh	protein_coding	3	-0.475895	8.4591	3.2628	0.0708681	0.762	1
ENSMUSG00000064043	Trerf1	protein_coding	17	0.598043	4.58471	3.26093	0.0709487	0.762384	1
ENSMUSG00000038763	Alpk3	protein_coding	7	1.60246	-2.10916	3.25921	0.0710232	0.762702	1
ENSMUSG00000036131	Frmd7	protein_coding	X	1.61408	-2.1117	3.25612	0.0711574	0.76366	1
ENSMUSG00000068762	Gstm6	protein_coding	3	0.56589	2.67988	3.25488	0.0712113	0.763756	1
ENSMUSG00000021127	Zfp36l1	protein_coding	12	0.535735	7.56266	3.25284	0.0712998	0.764223	1
ENSMUSG00000025916	Ppp1r42	protein_coding	1	1.18268	-1.48592	3.25091	0.0713837	0.764634	1
ENSMUSG00000101678	Gm29609	protein_coding	5	-1.11336	-1.28611	3.24989	0.0714283	0.764634	1
ENSMUSG00000030149	Klrk1	protein_coding	6	0.615718	2.14895	3.24815	0.0715042	0.764657	1
ENSMUSG00000034459	Ifit1	protein_coding	19	0.516397	5.25141	3.24777	0.0715205	0.764657	1
ENSMUSG00000022876	Samsn1	protein_coding	16	0.642508	1.3448	3.24253	0.0717498	0.766625	1
ENSMUSG00000079009	Gm14139	protein_coding	2	-1.33143	-1.41926	3.23874	0.0719161	0.767919	1
ENSMUSG00000038544	Inip	protein_coding	4	-0.477468	4.11293	3.23582	0.0720444	0.768084	1
ENSMUSG00000047671	Dynlt4	protein_coding	4	-2.09596	-2.45724	3.23498	0.0720814	0.768084	1
ENSMUSG00000022148	Fyb	protein_coding	15	0.541133	2.16789	3.23383	0.0721317	0.768084	1
ENSMUSG00000024525	Impa2	protein_coding	18	-0.892152	2.23334	3.23344	0.0721491	0.768084	1
ENSMUSG00000025489	Ifitm5	protein_coding	7	-2.09505	-2.45686	3.23221	0.072203	0.768084	1
ENSMUSG00000048065	Cyb5r2	protein_coding	7	-2.09505	-2.45686	3.23221	0.072203	0.768084	1
ENSMUSG00000071291	Zfp58	protein_coding	13	-0.647102	2.03195	3.22963	0.0723171	0.768469	1
ENSMUSG00000051786	Tubgcp6	protein_coding	15	0.580996	3.75012	3.22854	0.0723653	0.768469	1
ENSMUSG00000002076	Hsf2bp	protein_coding	17	-2.09544	-2.45665	3.22832	0.0723749	0.768469	1
ENSMUSG00000014609	Chrne	protein_coding	11	-2.10755	-2.45509	3.22678	0.0724432	0.768713	1
ENSMUSG00000047515	BC049715	protein_coding	6	1.60713	-2.11434	3.22514	0.0725157	0.769002	1
ENSMUSG00000046215	Rprml	protein_coding	11	-2.10519	-2.45609	3.22059	0.0727173	0.770287	1
ENSMUSG00000030433	Sbk2	protein_coding	7	1.30368	-1.69322	3.22036	0.0727276	0.770287	1
ENSMUSG00000032852	Rspo4	protein_coding	2	-2.10476	-2.45259	3.21759	0.0728508	0.770671	1
ENSMUSG00000017832	Hspb9	protein_coding	11	-2.09131	-2.45868	3.21713	0.0728713	0.770671	1
ENSMUSG00000032494	Tdgf1	protein_coding	9	-2.09451	-2.46077	3.21539	0.0729486	0.770671	1
ENSMUSG00000068227	Il2rb	protein_coding	15	0.556852	2.68551	3.21459	0.0729845	0.770671	1
ENSMUSG00000023067	Cdkn1a	protein_coding	17	0.490367	6.02939	3.21364	0.0730269	0.770671	1
ENSMUSG00000042293	Gm5617	protein_coding	9	-0.54709	3.30498	3.21343	0.0730362	0.770671	1
ENSMUSG00000001504	Irx2	protein_coding	13	-2.09251	-2.45886	3.20894	0.0732371	0.77231	1
ENSMUSG00000031775	Pllp	protein_coding	8	-2.09406	-2.45727	3.20753	0.0732999	0.772493	1
ENSMUSG00000101904	Gm29427	protein_coding	1	-2.09121	-2.45948	3.2055	0.0733912	0.772975	1
ENSMUSG00000019326	Aoc3	protein_coding	11	-0.78271	4.84241	3.20399	0.073459	0.773209	1
ENSMUSG00000020395	Itk	protein_coding	11	0.724225	0.432698	3.20144	0.0735736	0.773895	1
ENSMUSG00000027364	Usp50	protein_coding	2	1.59384	-2.11342	3.19572	0.0738312	0.773895	1
ENSMUSG00000022651	Retnlg	protein_coding	16	-2.0869	-2.46071	3.1953	0.07385	0.773895	1
ENSMUSG00000021539	Lect2	protein_coding	13	1.77908	0.459309	3.19453	0.0738851	0.773895	1
ENSMUSG00000041773	Enc1	protein_coding	13	0.516758	3.77689	3.19436	0.0738928	0.773895	1
ENSMUSG00000027186	Elf5	protein_coding	2	1.51396	-1.93515	3.19251	0.0739763	0.773895	1
ENSMUSG00000048327	Ckap2l	protein_coding	2	-0.679472	1.16524	3.19236	0.0739833	0.773895	1
ENSMUSG00000070336	Fbxo47	protein_coding	11	0.802905	-0.0275886	3.19224	0.0739887	0.773895	1
ENSMUSG00000039699	Batf2	protein_coding	19	0.649209	1.31801	3.19136	0.0740284	0.773895	1
ENSMUSG00000025271	Pfkfb1	protein_coding	X	-0.713823	3.39242	3.19104	0.0740428	0.773895	1
ENSMUSG00000024846	Cst6	protein_coding	19	0.857965	-0.0414752	3.19048	0.0740683	0.773895	1
ENSMUSG00000034371	Tkfc	protein_coding	19	0.793409	3.05687	3.18883	0.074143	0.773895	1
ENSMUSG00000003053	Cyp2c29	protein_coding	19	3.11645	3.24938	3.18735	0.0742101	0.773895	1
ENSMUSG00000028176	Lrrc7	protein_coding	3	-2.08625	-2.46092	3.18681	0.0742346	0.773895	1
ENSMUSG00000025225	Nfkb2	protein_coding	19	0.562209	5.32119	3.18564	0.0742877	0.773895	1
ENSMUSG00000032808	Cyp2c38	protein_coding	19	2.75509	0.310709	3.18485	0.0743239	0.773895	1
ENSMUSG00000075551	Cyp3a41a	protein_coding	5	2.98069	4.15933	3.18269	0.074422	0.773895	1
ENSMUSG00000035000	Dpp4	protein_coding	2	0.719453	1.758	3.18236	0.074437	0.773895	1
ENSMUSG00000032285	Dnaja4	protein_coding	9	0.577952	4.53712	3.18117	0.0744913	0.773895	1
ENSMUSG00000032279	Idh3a	protein_coding	9	-0.50599	7.76291	3.18022	0.0745349	0.773895	1
ENSMUSG00000096146	Kcnj11	protein_coding	7	-1.05748	-0.567863	3.17852	0.0746121	0.773895	1
ENSMUSG00000034768	Asb16	protein_coding	11	-1.01032	-0.879399	3.17649	0.0747049	0.773895	1
ENSMUSG00000078895	Gm11009	protein_coding	2	-2.1043	-2.454	3.17635	0.0747114	0.773895	1
ENSMUSG00000040724	Kcna2	protein_coding	3	0.725228	0.237925	3.17566	0.0747429	0.773895	1
ENSMUSG00000024827	Gldc	protein_coding	19	0.718583	2.59892	3.1754	0.0747551	0.773895	1
ENSMUSG00000034422	Parp14	protein_coding	16	0.535469	5.33892	3.16847	0.0750726	0.773895	1
ENSMUSG00000029381	Shroom3	protein_coding	5	-0.711928	1.28047	3.16564	0.0752028	0.773895	1
ENSMUSG00000040432	Ltb4r2	protein_coding	14	-2.08311	-2.46292	3.16176	0.0753821	0.773895	1
ENSMUSG00000022589	Cyp11b2	protein_coding	15	0.590301	9.10085	3.15723	0.0755913	0.773895	1
ENSMUSG00000062040	Zfp27	protein_coding	7	-0.519438	3.57891	3.15695	0.0756042	0.773895	1
ENSMUSG00000079487	Med12	protein_coding	X	0.643563	5.20519	3.1565	0.0756251	0.773895	1
ENSMUSG00000042763	Maneal	protein_coding	4	0.522195	2.69803	3.15395	0.0757435	0.773895	1
ENSMUSG00000028040	Efna4	protein_coding	3	-0.764501	0.182589	3.15226	0.0758217	0.773895	1
ENSMUSG00000032860	P2ry2	protein_coding	7	-0.859216	0.328333	3.15178	0.0758444	0.773895	1
ENSMUSG00000087687	Pet100	protein_coding	8	-0.557306	4.84996	3.14874	0.0759856	0.773895	1
ENSMUSG00000032083	Apoa1	protein_coding	9	2.82531	6.06973	3.14306	0.0762508	0.773895	1
ENSMUSG00000040134	Rdh7	protein_coding	10	3.05812	2.95655	3.14299	0.076254	0.773895	1
ENSMUSG00000046727	Cystm1	protein_coding	18	0.546095	4.63038	3.1423	0.0762864	0.773895	1
ENSMUSG00000033036	Gm7879	protein_coding	5	-0.869462	-0.351139	3.13928	0.0764276	0.773895	1
ENSMUSG00000116780	Dynlt2a3	protein_coding	17	-0.811085	0.320419	3.13898	0.0764414	0.773895	1
ENSMUSG00000040003	Magi2	protein_coding	5	-0.606302	2.24291	3.13876	0.076452	0.773895	1
ENSMUSG00000025007	Aldh18a1	protein_coding	19	0.552974	7.97332	3.13353	0.0766974	0.773895	1
ENSMUSG00000052562	Slc22a30	protein_coding	19	3.25092	1.16694	3.12838	0.07694	0.773895	1
ENSMUSG00000036570	Fxyd1	protein_coding	7	-0.490189	6.70466	3.12749	0.0769824	0.773895	1
ENSMUSG00000039252	Lgi2	protein_coding	5	-0.863005	0.734536	3.12706	0.0770025	0.773895	1
ENSMUSG00000110622	Iqcn	protein_coding	8	-0.906281	-0.626986	3.12558	0.0770723	0.773895	1
ENSMUSG00000037962	Rflna	protein_coding	5	0.560467	2.25701	3.12341	0.0771753	0.773895	1
ENSMUSG00000046480	Scn4b	protein_coding	9	0.65744	0.729143	3.12235	0.0772253	0.773895	1
ENSMUSG00000026117	Zap70	protein_coding	1	0.591338	1.38934	3.12158	0.0772618	0.773895	1
ENSMUSG00000021070	Bdkrb2	protein_coding	12	0.655383	5.00212	3.12128	0.0772759	0.773895	1
ENSMUSG00000032558	Nphp3	protein_coding	9	0.614397	1.10681	3.12042	0.077317	0.773895	1
ENSMUSG00000022474	Pmm1	protein_coding	15	-0.484523	6.3227	3.12028	0.0773235	0.773895	1
ENSMUSG00000024175	Tekt4	protein_coding	17	-2.08061	-2.46623	3.11988	0.0773426	0.773895	1
ENSMUSG00000063232	Serpina11	protein_coding	12	1.82391	-1.42493	3.11772	0.0774452	0.773895	1
ENSMUSG00000073158	9030624G23Rik	protein_coding	12	0.755943	6.03646	3.11054	0.077787	0.773895	1
ENSMUSG00000114046	Snapc1l	protein_coding	12	1.11446	-1.20288	3.11021	0.0778029	0.773895	1
ENSMUSG00000112419	Gm9044	protein_coding	10	-2.0766	-2.46494	3.10807	0.0779055	0.773895	1
ENSMUSG00000025577	Cbx2	protein_coding	11	0.595592	2.43083	3.1075	0.0779323	0.773895	1
ENSMUSG00000045392	Olfr1033	protein_coding	2	0.605319	7.44246	3.10725	0.0779444	0.773895	1
ENSMUSG00000069670	Nkain2	protein_coding	10	-0.756403	0.19934	3.10652	0.0779795	0.773895	1
ENSMUSG00000063903	Klk1	protein_coding	7	0.884353	0.354678	3.10472	0.0780658	0.773895	1
ENSMUSG00000015947	Fcgr1	protein_coding	3	0.512578	3.31836	3.10352	0.0781232	0.773895	1
ENSMUSG00000078783	Gm9733	protein_coding	3	2.08953	-2.52873	3.10278	0.0781586	0.773895	1
ENSMUSG00000048482	Bdnf	protein_coding	2	1.09185	-0.940719	3.10154	0.0782185	0.773895	1
ENSMUSG00000073012	Fnd3c2	protein_coding	X	1.77406	-2.30526	3.10101	0.0782439	0.773895	1
ENSMUSG00000040017	Saa4	protein_coding	7	2.79171	0.495545	3.10097	0.0782456	0.773895	1
ENSMUSG00000026468	Lhx4	protein_coding	1	1.77139	-2.30212	3.10084	0.0782521	0.773895	1
ENSMUSG00000046733	Gprc5a	protein_coding	6	0.934005	-0.736922	3.10008	0.0782883	0.773895	1
ENSMUSG00000025877	Hk3	protein_coding	13	0.573203	1.98872	3.09707	0.0784335	0.773895	1
ENSMUSG00000030365	Clec2i	protein_coding	6	0.777096	-0.0641396	3.09679	0.0784467	0.773895	1
ENSMUSG00000036880	Acaa2	protein_coding	18	-0.49622	8.38056	3.0966	0.0784558	0.773895	1
ENSMUSG00000030084	Plxna1	protein_coding	6	0.795031	4.52871	3.09588	0.0784907	0.773895	1
ENSMUSG00000022881	Rfc4	protein_coding	16	-0.561861	3.15213	3.09542	0.0785127	0.773895	1
ENSMUSG00000028789	Azin2	protein_coding	4	0.485434	5.96892	3.09379	0.0785914	0.773895	1
ENSMUSG00000037386	Rims2	protein_coding	15	0.502342	5.6596	3.09157	0.078699	0.773895	1
ENSMUSG00000042121	Ssh1	protein_coding	5	0.541197	3.30268	3.0911	0.0787216	0.773895	1
ENSMUSG00000021478	Drd1	protein_coding	13	2.0867	-2.53004	3.0899	0.0787798	0.773895	1
ENSMUSG00000002028	Kmt2a	protein_coding	9	0.527088	5.51006	3.08842	0.0788515	0.773895	1
ENSMUSG00000021176	Efcab11	protein_coding	12	-0.983534	-0.960135	3.08594	0.0789715	0.773895	1
ENSMUSG00000033684	Qsox1	protein_coding	1	0.628726	6.41367	3.08363	0.0790838	0.773895	1
ENSMUSG00000048996	Olfr1366	protein_coding	13	1.76534	-2.30466	3.08341	0.0790943	0.773895	1
ENSMUSG00000073402	Gm8909	protein_coding	17	2.08066	-2.52897	3.08341	0.0790945	0.773895	1
ENSMUSG00000021213	Akr1c13	protein_coding	13	-0.513924	5.2787	3.08301	0.0791138	0.773895	1
ENSMUSG00000057457	Phex	protein_coding	X	-1.17929	-1.4969	3.08296	0.0791164	0.773895	1
ENSMUSG00000053216	Btn2a2	protein_coding	13	2.08286	-2.53174	3.08006	0.0792578	0.773895	1
ENSMUSG00000037573	Tob1	protein_coding	11	0.581056	7.95791	3.0797	0.0792751	0.773895	1
ENSMUSG00000038201	Kcna7	protein_coding	7	2.09614	-2.52664	3.07856	0.0793305	0.773895	1
ENSMUSG00000051769	Wfdc15a	protein_coding	2	1.76603	-2.30855	3.07814	0.0793511	0.773895	1
ENSMUSG00000102483	Catspere1	protein_coding	1	1.58507	-2.11625	3.07716	0.0793993	0.773895	1
ENSMUSG00000035805	Mlc1	protein_coding	15	2.08611	-2.52615	3.07713	0.0794004	0.773895	1
ENSMUSG00000063529	Stmnd1	protein_coding	13	2.08578	-2.52628	3.07626	0.079443	0.773895	1
ENSMUSG00000041653	Pnpla3	protein_coding	15	-1.03811	4.28581	3.07591	0.0794599	0.773895	1
ENSMUSG00000021749	Oit1	protein_coding	14	1.76646	-2.30013	3.07237	0.0796331	0.773895	1
ENSMUSG00000022554	Hgh1	protein_coding	15	-0.498586	3.41813	3.07204	0.0796496	0.773895	1
ENSMUSG00000043760	Pkhd1	protein_coding	1	0.882519	-0.106966	3.06935	0.0797813	0.773895	1
ENSMUSG00000035148	Gpr33	protein_coding	12	1.75565	-2.3093	3.06887	0.0798047	0.773895	1
ENSMUSG00000037847	Nmrk1	protein_coding	19	0.574416	3.52792	3.06883	0.0798071	0.773895	1
ENSMUSG00000024402	Lta	protein_coding	17	1.75315	-2.30676	3.06656	0.0799185	0.773895	1
ENSMUSG00000047298	Kcnv2	protein_coding	19	2.07799	-2.52968	3.06644	0.0799241	0.773895	1
ENSMUSG00000116016	Gm49496	protein_coding	13	2.07799	-2.52968	3.06644	0.0799241	0.773895	1
ENSMUSG00000048445	Ccdc57	protein_coding	11	0.625691	5.945	3.06193	0.0801464	0.773895	1
ENSMUSG00000063229	Ldha	protein_coding	7	-0.520659	8.26688	3.05822	0.0803294	0.773895	1
ENSMUSG00000045598	Zfp553	protein_coding	7	-0.548193	2.7015	3.05577	0.080451	0.773895	1
ENSMUSG00000110218	Tincr	protein_coding	17	0.785783	0.312953	3.04827	0.0808231	0.773895	1
ENSMUSG00000022354	Ndufb9	protein_coding	15	-0.493109	6.65529	3.04732	0.0808703	0.773895	1
ENSMUSG00000047443	Erfe	protein_coding	1	0.825449	0.843953	3.04523	0.0809749	0.773895	1
ENSMUSG00000058056	Palld	protein_coding	8	0.48027	4.78872	3.04034	0.0812188	0.773895	1
ENSMUSG00000037440	Vnn1	protein_coding	10	-0.573438	4.81665	3.03912	0.0812798	0.773895	1
ENSMUSG00000078161	Erich3	protein_coding	3	-0.814911	0.290091	3.03781	0.0813455	0.773895	1
ENSMUSG00000020793	Galr2	protein_coding	11	0.870634	-0.144105	3.03388	0.081543	0.773895	1
ENSMUSG00000027401	Tgm3	protein_coding	2	-0.932238	2.16181	3.03314	0.0815802	0.773895	1
ENSMUSG00000078580	E430018J23Rik	protein_coding	7	-0.503561	2.98545	3.03231	0.0816217	0.773895	1
ENSMUSG00000058022	Adtrp	protein_coding	13	-0.896262	2.69477	3.03087	0.0816942	0.773895	1
ENSMUSG00000054958	Nt5c1a	protein_coding	4	0.722358	2.16375	3.03058	0.0817087	0.773895	1
ENSMUSG00000055200	Sertad3	protein_coding	7	-0.509926	4.10397	3.0296	0.0817583	0.773895	1
ENSMUSG00000057219	Armc7	protein_coding	11	-0.495515	3.07626	3.02918	0.0817795	0.773895	1
ENSMUSG00000048502	Duxbl1	protein_coding	14	1.00432	-1.00431	3.02597	0.0819412	0.773895	1
ENSMUSG00000034917	Tjp3	protein_coding	10	0.921592	-0.506477	3.02579	0.0819502	0.773895	1
ENSMUSG00000073991	Cnbd1	protein_coding	4	2.07425	-2.53513	3.02475	0.0820031	0.773895	1
ENSMUSG00000025597	Klhl4	protein_coding	X	-0.528604	2.73613	3.0184	0.0823244	0.773895	1
ENSMUSG00000093805	Gal3st2b	protein_coding	1	1.04261	-1.23188	3.01783	0.0823534	0.773895	1
ENSMUSG00000034612	Chst11	protein_coding	10	0.481316	5.62337	3.01714	0.0823888	0.773895	1
ENSMUSG00000031767	Nudt7	protein_coding	8	-0.511865	5.68699	3.01395	0.0825511	0.773895	1
ENSMUSG00000019935	Slc17a8	protein_coding	10	1.4883	-1.95095	3.01329	0.0825847	0.773895	1
ENSMUSG00000035390	Brsk1	protein_coding	7	0.678711	2.12156	3.0132	0.0825889	0.773895	1
ENSMUSG00000015401	Cltrn	protein_coding	X	1.48723	-1.95131	3.01115	0.0826938	0.773895	1
ENSMUSG00000025003	Cyp2c39	protein_coding	19	2.06924	-2.53328	3.01088	0.0827072	0.773895	1
ENSMUSG00000045314	Sowahb	protein_coding	5	2.06924	-2.53328	3.01088	0.0827072	0.773895	1
ENSMUSG00000070661	Rnf186	protein_coding	4	2.06924	-2.53328	3.01088	0.0827072	0.773895	1
ENSMUSG00000032310	Cyp1a2	protein_coding	9	2.80044	2.05396	3.0108	0.0827117	0.773895	1
ENSMUSG00000027359	Slc27a2	protein_coding	2	1.78637	3.39195	3.01059	0.0827222	0.773895	1
ENSMUSG00000034413	Neurl1b	protein_coding	17	-0.490387	3.51345	3.00842	0.082833	0.773895	1
ENSMUSG00000030762	Aqp8	protein_coding	7	2.65795	1.1499	3.00668	0.082922	0.773895	1
ENSMUSG00000074665	Bpifb4	protein_coding	2	1.37647	-1.1877	3.00496	0.0830101	0.773895	1
ENSMUSG00000093789	Methig1	protein_coding	15	1.29119	-1.70296	3.00414	0.0830519	0.773895	1
ENSMUSG00000046337	Fam178b	protein_coding	1	-0.81213	-0.164012	3.0036	0.08308	0.773895	1
ENSMUSG00000030657	Xylt1	protein_coding	7	0.560509	2.38148	2.99968	0.0832808	0.773895	1
ENSMUSG00000037605	Adgrl3	protein_coding	5	0.572259	5.33561	2.99348	0.0836003	0.773895	1
ENSMUSG00000021838	Samd4	protein_coding	14	0.684642	2.26951	2.98993	0.0837836	0.773895	1
ENSMUSG00000029516	Cit	protein_coding	5	0.647604	3.03409	2.98975	0.0837932	0.773895	1
ENSMUSG00000029521	Chek2	protein_coding	5	-0.55633	2.15569	2.98949	0.0838067	0.773895	1
ENSMUSG00000030102	Itpr1	protein_coding	6	0.480063	7.87551	2.98931	0.0838156	0.773895	1
ENSMUSG00000041801	Phlda3	protein_coding	1	-0.690422	5.65822	2.98768	0.0839004	0.773895	1
ENSMUSG00000020143	Dock2	protein_coding	11	0.517399	3.58159	2.98743	0.0839133	0.773895	1
ENSMUSG00000058897	Col25a1	protein_coding	3	-0.543318	1.9538	2.98693	0.0839391	0.773895	1
ENSMUSG00000073491	Ifi213	protein_coding	1	0.660164	3.622	2.9848	0.0840499	0.773895	1
ENSMUSG00000057068	Fam47e	protein_coding	5	1.70085	-0.947634	2.98325	0.0841304	0.773895	1
ENSMUSG00000071657	Bscl2	protein_coding	19	-0.464669	6.75767	2.98269	0.0841591	0.773895	1
ENSMUSG00000029009	Mthfr	protein_coding	4	0.46442	5.69837	2.98205	0.0841925	0.773895	1
ENSMUSG00000057706	Mex3b	protein_coding	7	0.668189	0.94008	2.97894	0.0843546	0.773895	1
ENSMUSG00000071691	Gm960	protein_coding	19	-0.679923	0.598289	2.97873	0.0843657	0.773895	1
ENSMUSG00000089873	Mup13	protein_coding	4	1.2178	3.13685	2.97845	0.08438	0.773895	1
ENSMUSG00000037071	Scd1	protein_coding	19	-0.90388	11.4097	2.97768	0.0844202	0.773895	1
ENSMUSG00000034868	Myl12b	protein_coding	17	-0.550978	1.61621	2.97636	0.0844891	0.773895	1
ENSMUSG00000014905	Dnajb9	protein_coding	12	0.49286	6.54564	2.97459	0.0845816	0.773895	1
ENSMUSG00000003526	Prodh	protein_coding	16	-0.484492	6.06694	2.97431	0.0845961	0.773895	1
ENSMUSG00000039936	Pik3cd	protein_coding	4	0.533325	3.38472	2.97266	0.0846826	0.773895	1
ENSMUSG00000030091	Nup210	protein_coding	6	0.59264	2.23387	2.97241	0.0846958	0.773895	1
ENSMUSG00000020591	Ntsr2	protein_coding	12	-0.9567	-0.419447	2.96957	0.0848446	0.773895	1
ENSMUSG00000046006	Gapt	protein_coding	13	-0.851082	-0.597791	2.96834	0.0849087	0.773895	1
ENSMUSG00000078688	Mup2	protein_coding	4	1.20254	2.6561	2.96833	0.0849096	0.773895	1
ENSMUSG00000061461	Smim20	protein_coding	5	-0.507436	5.82845	2.96631	0.0850155	0.773895	1
ENSMUSG00000045350	Fam186a	protein_coding	15	-1.70016	-2.24352	2.96363	0.0851565	0.773895	1
ENSMUSG00000044320	1700001O22Rik	protein_coding	2	-0.946909	-0.901562	2.96232	0.0852255	0.773895	1
ENSMUSG00000022040	Ephx2	protein_coding	14	-0.73286	6.08419	2.96149	0.0852694	0.773895	1
ENSMUSG00000041679	Lrrc29	protein_coding	8	-0.655186	1.60297	2.96139	0.0852744	0.773895	1
ENSMUSG00000092470	Gm20518	protein_coding	16	1.06298	-0.487952	2.95688	0.085513	0.773895	1
ENSMUSG00000034438	Gbp8	protein_coding	5	0.488061	3.49849	2.9517	0.0857873	0.773895	1
ENSMUSG00000005360	Slc1a3	protein_coding	15	-0.681265	3.58657	2.95008	0.0858733	0.773895	1
ENSMUSG00000026879	Gsn	protein_coding	2	-0.500105	9.34177	2.94792	0.085988	0.773895	1
ENSMUSG00000027947	Il6ra	protein_coding	3	0.575967	3.10112	2.94757	0.0860065	0.773895	1
ENSMUSG00000042724	Map3k9	protein_coding	12	0.756876	1.13096	2.94593	0.0860942	0.773895	1
ENSMUSG00000091568	Gm8206	protein_coding	14	0.802264	0.451537	2.94437	0.0861771	0.773895	1
ENSMUSG00000072572	Slc39a2	protein_coding	14	0.750491	0.737667	2.94395	0.0862	0.773895	1
ENSMUSG00000059134	Olfr814	protein_coding	10	-1.6921	-2.24386	2.94238	0.0862835	0.773895	1
ENSMUSG00000052397	Ezr	protein_coding	17	0.446398	4.51391	2.94027	0.0863962	0.773895	1
ENSMUSG00000067610	Klri1	protein_coding	6	-1.68953	-2.24958	2.93922	0.0864523	0.773895	1
ENSMUSG00000038292	Kash5	protein_coding	7	-1.28608	-1.7562	2.93711	0.0865654	0.773895	1
ENSMUSG00000025370	Cdh9	protein_coding	15	-0.650926	0.979849	2.9359	0.0866301	0.773895	1
ENSMUSG00000032525	Nktr	protein_coding	9	0.58281	5.76732	2.93419	0.0867222	0.773895	1
ENSMUSG00000061048	Cdh3	protein_coding	8	0.791041	-0.254045	2.93332	0.0867688	0.773895	1
ENSMUSG00000067049	Unc93a	protein_coding	17	-1.69739	-2.24305	2.93324	0.0867733	0.773895	1
ENSMUSG00000045083	Lingo2	protein_coding	4	-1.22701	-1.62668	2.93301	0.0867855	0.773895	1
ENSMUSG00000022054	Nefm	protein_coding	14	-0.665608	0.678741	2.93206	0.0868364	0.773895	1
ENSMUSG00000035031	C8a	protein_coding	4	1.80545	0.0684582	2.93178	0.0868515	0.773895	1
ENSMUSG00000062393	Dgkk	protein_coding	X	-0.780364	0.245312	2.93117	0.0868847	0.773895	1
ENSMUSG00000071552	Tigit	protein_coding	16	1.18891	-1.61377	2.93034	0.0869292	0.773895	1
ENSMUSG00000079606	Fsip2l	protein_coding	X	1.74914	-2.31488	2.93001	0.086947	0.773895	1
ENSMUSG00000039208	Metrnl	protein_coding	11	0.657342	5.29211	2.92722	0.0870973	0.773895	1
ENSMUSG00000109482	Gm4756	protein_coding	12	1.10335	1.06362	2.92555	0.0871877	0.773895	1
ENSMUSG00000070847	Vmn2r30	protein_coding	7	0.735271	0.18434	2.92148	0.0874077	0.773895	1
ENSMUSG00000022883	Robo1	protein_coding	16	0.479554	7.68694	2.91927	0.0875272	0.773895	1
ENSMUSG00000009356	Lpo	protein_coding	11	2.72719	-2.89171	2.91867	0.0875601	0.773895	1
ENSMUSG00000017733	Eppin	protein_coding	2	2.72719	-2.89171	2.91867	0.0875601	0.773895	1
ENSMUSG00000020867	Spata20	protein_coding	11	2.72719	-2.89171	2.91867	0.0875601	0.773895	1
ENSMUSG00000022540	Rogdi	protein_coding	16	2.72719	-2.89171	2.91867	0.0875601	0.773895	1
ENSMUSG00000022596	Slurp1	protein_coding	15	2.72719	-2.89171	2.91867	0.0875601	0.773895	1
ENSMUSG00000023083	H2-M10.2	protein_coding	17	2.72719	-2.89171	2.91867	0.0875601	0.773895	1
ENSMUSG00000027517	Ankrd60	protein_coding	2	2.72719	-2.89171	2.91867	0.0875601	0.773895	1
ENSMUSG00000029019	Nppb	protein_coding	4	2.72719	-2.89171	2.91867	0.0875601	0.773895	1
ENSMUSG00000029618	Ocm	protein_coding	5	2.72719	-2.89171	2.91867	0.0875601	0.773895	1
ENSMUSG00000030996	Art1	protein_coding	7	2.72719	-2.89171	2.91867	0.0875601	0.773895	1
ENSMUSG00000036013	Fam122c	protein_coding	X	2.72719	-2.89171	2.91867	0.0875601	0.773895	1
ENSMUSG00000038246	Fam50b	protein_coding	13	2.72719	-2.89171	2.91867	0.0875601	0.773895	1
ENSMUSG00000038756	Ttll6	protein_coding	11	2.72719	-2.89171	2.91867	0.0875601	0.773895	1
ENSMUSG00000038840	Birc7	protein_coding	2	2.72719	-2.89171	2.91867	0.0875601	0.773895	1
ENSMUSG00000041324	Inhba	protein_coding	13	2.72719	-2.89171	2.91867	0.0875601	0.773895	1
ENSMUSG00000047197	Gjd3	protein_coding	11	2.72719	-2.89171	2.91867	0.0875601	0.773895	1
ENSMUSG00000048582	Gja3	protein_coding	14	2.72719	-2.89171	2.91867	0.0875601	0.773895	1
ENSMUSG00000050439	Enthd1	protein_coding	15	2.72719	-2.89171	2.91867	0.0875601	0.773895	1
ENSMUSG00000050917	Fgf4	protein_coding	7	2.72719	-2.89171	2.91867	0.0875601	0.773895	1
ENSMUSG00000055827	Gsdmc3	protein_coding	15	2.72719	-2.89171	2.91867	0.0875601	0.773895	1
ENSMUSG00000057003	Myh4	protein_coding	11	2.72719	-2.89171	2.91867	0.0875601	0.773895	1
ENSMUSG00000059639	Clec4a4	protein_coding	6	2.72719	-2.89171	2.91867	0.0875601	0.773895	1
ENSMUSG00000066804	Vmn1r83	protein_coding	7	2.72719	-2.89171	2.91867	0.0875601	0.773895	1
ENSMUSG00000067220	Cnga1	protein_coding	5	2.72719	-2.89171	2.91867	0.0875601	0.773895	1
ENSMUSG00000073568	Arl14epl	protein_coding	18	2.72719	-2.89171	2.91867	0.0875601	0.773895	1
ENSMUSG00000074596	Spint3	protein_coding	2	2.72719	-2.89171	2.91867	0.0875601	0.773895	1
ENSMUSG00000075605	Slurp2	protein_coding	15	2.72719	-2.89171	2.91867	0.0875601	0.773895	1
ENSMUSG00000078876	Gm14408	protein_coding	2	2.72719	-2.89171	2.91867	0.0875601	0.773895	1
ENSMUSG00000092360	Gm20441	protein_coding	10	2.72719	-2.89171	2.91867	0.0875601	0.773895	1
ENSMUSG00000095814	Btbd35f7	protein_coding	X	2.72719	-2.89171	2.91867	0.0875601	0.773895	1
ENSMUSG00000117338	Gm49804	protein_coding	17	2.72719	-2.89171	2.91867	0.0875601	0.773895	1
ENSMUSG00000118522	Gm31160	protein_coding	5	2.72719	-2.89171	2.91867	0.0875601	0.773895	1
ENSMUSG00000013936	Myl2	protein_coding	5	2.72625	-2.89212	2.91733	0.0876326	0.773895	1
ENSMUSG00000036557	Stpg4	protein_coding	17	2.72625	-2.89212	2.91733	0.0876326	0.773895	1
ENSMUSG00000052212	Cd177	protein_coding	7	2.72625	-2.89212	2.91733	0.0876326	0.773895	1
ENSMUSG00000069189	Zdhhc11	protein_coding	13	2.72625	-2.89212	2.91733	0.0876326	0.773895	1
ENSMUSG00000071158	Klrh1	protein_coding	6	2.72625	-2.89212	2.91733	0.0876326	0.773895	1
ENSMUSG00000005649	Cabp5	protein_coding	7	2.72532	-2.89253	2.916	0.0877051	0.773895	1
ENSMUSG00000019489	Cd70	protein_coding	17	2.72532	-2.89253	2.916	0.0877051	0.773895	1
ENSMUSG00000023906	Cldn6	protein_coding	17	2.72532	-2.89253	2.916	0.0877051	0.773895	1
ENSMUSG00000024936	Kcnk7	protein_coding	19	2.72532	-2.89253	2.916	0.0877051	0.773895	1
ENSMUSG00000025929	Il17a	protein_coding	1	2.72532	-2.89253	2.916	0.0877051	0.773895	1
ENSMUSG00000026602	Nphs2	protein_coding	1	2.72532	-2.89253	2.916	0.0877051	0.773895	1
ENSMUSG00000028971	Cort	protein_coding	4	2.72532	-2.89253	2.916	0.0877051	0.773895	1
ENSMUSG00000034923	Ly6g6f	protein_coding	17	2.72532	-2.89253	2.916	0.0877051	0.773895	1
ENSMUSG00000035033	Tbr1	protein_coding	2	2.72532	-2.89253	2.916	0.0877051	0.773895	1
ENSMUSG00000035191	Rfpl4	protein_coding	7	2.72532	-2.89253	2.916	0.0877051	0.773895	1
ENSMUSG00000037346	Hrh4	protein_coding	18	2.72532	-2.89253	2.916	0.0877051	0.773895	1
ENSMUSG00000039269	2300002M23Rik	protein_coding	17	2.72532	-2.89253	2.916	0.0877051	0.773895	1
ENSMUSG00000039337	Tex19.2	protein_coding	11	2.72532	-2.89253	2.916	0.0877051	0.773895	1
ENSMUSG00000040650	Cyp2b23	protein_coding	7	2.72532	-2.89253	2.916	0.0877051	0.773895	1
ENSMUSG00000040728	Esrp1	protein_coding	4	2.72532	-2.89253	2.916	0.0877051	0.773895	1
ENSMUSG00000044453	Ffar1	protein_coding	7	2.72532	-2.89253	2.916	0.0877051	0.773895	1
ENSMUSG00000051728	Fam243	protein_coding	16	2.72532	-2.89253	2.916	0.0877051	0.773895	1
ENSMUSG00000052525	Spdya	protein_coding	17	2.72532	-2.89253	2.916	0.0877051	0.773895	1
ENSMUSG00000053287	Olfr1013	protein_coding	2	2.72532	-2.89253	2.916	0.0877051	0.773895	1
ENSMUSG00000063137	Olfr177	protein_coding	16	2.72532	-2.89253	2.916	0.0877051	0.773895	1
ENSMUSG00000067545	Olfr1419	protein_coding	19	2.72532	-2.89253	2.916	0.0877051	0.773895	1
ENSMUSG00000068082	Grxcr1	protein_coding	5	2.72532	-2.89253	2.916	0.0877051	0.773895	1
ENSMUSG00000072945	Ripply1	protein_coding	X	2.72532	-2.89253	2.916	0.0877051	0.773895	1
ENSMUSG00000074491	Clec4g	protein_coding	8	2.72532	-2.89253	2.916	0.0877051	0.773895	1
ENSMUSG00000075006	Gm10799	protein_coding	2	2.72532	-2.89253	2.916	0.0877051	0.773895	1
ENSMUSG00000078953	Gm11020	protein_coding	8	2.72532	-2.89253	2.916	0.0877051	0.773895	1
ENSMUSG00000089840	Gm4491	protein_coding	14	2.72532	-2.89253	2.916	0.0877051	0.773895	1
ENSMUSG00000090777	Ccdc188	protein_coding	16	2.72532	-2.89253	2.916	0.0877051	0.773895	1
ENSMUSG00000091794	Vmn2r18	protein_coding	5	2.72532	-2.89253	2.916	0.0877051	0.773895	1
ENSMUSG00000093884	Olfr239	protein_coding	17	2.72532	-2.89253	2.916	0.0877051	0.773895	1
ENSMUSG00000097487	Ptges3l	protein_coding	11	2.72532	-2.89253	2.916	0.0877051	0.773895	1
ENSMUSG00000103523	2210017I01Rik	protein_coding	3	2.72532	-2.89253	2.916	0.0877051	0.773895	1
ENSMUSG00000109446	Gm9195	protein_coding	14	2.72532	-2.89253	2.916	0.0877051	0.773895	1
ENSMUSG00000115463	Gm49356	protein_coding	15	2.72532	-2.89253	2.916	0.0877051	0.773895	1
ENSMUSG00000021448	Shc3	protein_coding	13	-1.22142	-1.62455	2.91546	0.0877342	0.773895	1
ENSMUSG00000090291	Lrrc10b	protein_coding	19	0.741007	1.10519	2.91283	0.0878776	0.773895	1
ENSMUSG00000009115	Spatc1l	protein_coding	10	2.72309	-2.89348	2.9128	0.0878789	0.773895	1
ENSMUSG00000019905	Gprc6a	protein_coding	10	2.72309	-2.89348	2.9128	0.0878789	0.773895	1
ENSMUSG00000029236	Nmu	protein_coding	5	2.72309	-2.89348	2.9128	0.0878789	0.773895	1
ENSMUSG00000052334	1700024B05Rik	protein_coding	14	2.72309	-2.89348	2.9128	0.0878789	0.773895	1
ENSMUSG00000053399	Adamts18	protein_coding	8	2.72309	-2.89348	2.9128	0.0878789	0.773895	1
ENSMUSG00000064137	Rhox8	protein_coding	X	2.72309	-2.89348	2.9128	0.0878789	0.773895	1
ENSMUSG00000070366	Plpp4	protein_coding	7	2.72309	-2.89348	2.9128	0.0878789	0.773895	1
ENSMUSG00000071489	Ptgdr	protein_coding	14	2.72309	-2.89348	2.9128	0.0878789	0.773895	1
ENSMUSG00000073234	Gm8773	protein_coding	5	2.72309	-2.89348	2.9128	0.0878789	0.773895	1
ENSMUSG00000087236	Kif28	protein_coding	1	2.72309	-2.89348	2.9128	0.0878789	0.773895	1
ENSMUSG00000090688	Vmn2r12	protein_coding	5	2.72309	-2.89348	2.9128	0.0878789	0.773895	1
ENSMUSG00000095941	Tle7	protein_coding	8	2.72309	-2.89348	2.9128	0.0878789	0.773895	1
ENSMUSG00000040138	Ndp	protein_coding	X	-1.37816	-1.8993	2.91201	0.0879224	0.773895	1
ENSMUSG00000012123	Crybg2	protein_coding	4	2.72216	-2.89389	2.91147	0.0879514	0.773895	1
ENSMUSG00000032098	Treh	protein_coding	9	2.72216	-2.89389	2.91147	0.0879514	0.773895	1
ENSMUSG00000047508	Mbd3l2	protein_coding	9	2.72216	-2.89389	2.91147	0.0879514	0.773895	1
ENSMUSG00000078620	Gm10964	protein_coding	3	2.72216	-2.89389	2.91147	0.0879514	0.773895	1
ENSMUSG00000095029	Gm36079	protein_coding	13	2.72216	-2.89389	2.91147	0.0879514	0.773895	1
ENSMUSG00000007589	Tinf2	protein_coding	14	0.518845	5.04438	2.91051	0.0880039	0.773895	1
ENSMUSG00000089722	Cd300ld5	protein_coding	11	0.80492	-0.331821	2.9097	0.0880483	0.773895	1
ENSMUSG00000032492	Pth1r	protein_coding	9	-0.57951	3.08734	2.9095	0.0880593	0.773895	1
ENSMUSG00000039158	Akna	protein_coding	4	0.722516	2.60623	2.90867	0.0881046	0.773895	1
ENSMUSG00000055489	Ano5	protein_coding	7	0.898627	-0.713509	2.907	0.0881956	0.773895	1
ENSMUSG00000002948	Map2k7	protein_coding	8	2.719	-2.89525	2.90697	0.0881977	0.773895	1
ENSMUSG00000006216	Clcnkb	protein_coding	4	2.719	-2.89525	2.90697	0.0881977	0.773895	1
ENSMUSG00000024233	Lyzl1	protein_coding	18	2.719	-2.89525	2.90697	0.0881977	0.773895	1
ENSMUSG00000027229	Terb2	protein_coding	2	2.719	-2.89525	2.90697	0.0881977	0.773895	1
ENSMUSG00000027399	Il1a	protein_coding	2	2.719	-2.89525	2.90697	0.0881977	0.773895	1
ENSMUSG00000027416	Otor	protein_coding	2	2.719	-2.89525	2.90697	0.0881977	0.773895	1
ENSMUSG00000027690	Slc2a2	protein_coding	3	2.719	-2.89525	2.90697	0.0881977	0.773895	1
ENSMUSG00000028536	2610528J11Rik	protein_coding	4	2.719	-2.89525	2.90697	0.0881977	0.773895	1
ENSMUSG00000028940	Hes2	protein_coding	4	2.719	-2.89525	2.90697	0.0881977	0.773895	1
ENSMUSG00000029155	Spata18	protein_coding	5	2.719	-2.89525	2.90697	0.0881977	0.773895	1
ENSMUSG00000031270	4930513O06Rik	protein_coding	X	2.719	-2.89525	2.90697	0.0881977	0.773895	1
ENSMUSG00000032978	Guca2b	protein_coding	4	2.719	-2.89525	2.90697	0.0881977	0.773895	1
ENSMUSG00000036521	Scgb2b2	protein_coding	7	2.719	-2.89525	2.90697	0.0881977	0.773895	1
ENSMUSG00000039321	Uts2r	protein_coding	11	2.719	-2.89525	2.90697	0.0881977	0.773895	1
ENSMUSG00000042554	Zp3r	protein_coding	1	2.719	-2.89525	2.90697	0.0881977	0.773895	1
ENSMUSG00000044220	Nkx2-3	protein_coding	19	2.719	-2.89525	2.90697	0.0881977	0.773895	1
ENSMUSG00000044798	Olfr923	protein_coding	9	2.719	-2.89525	2.90697	0.0881977	0.773895	1
ENSMUSG00000044819	Oxgr1	protein_coding	14	2.719	-2.89525	2.90697	0.0881977	0.773895	1
ENSMUSG00000046774	8030474K03Rik	protein_coding	X	2.719	-2.89525	2.90697	0.0881977	0.773895	1
ENSMUSG00000048938	Nr1h5	protein_coding	3	2.719	-2.89525	2.90697	0.0881977	0.773895	1
ENSMUSG00000050197	Rhox13	protein_coding	X	2.719	-2.89525	2.90697	0.0881977	0.773895	1
ENSMUSG00000059763	Taar2	protein_coding	10	2.719	-2.89525	2.90697	0.0881977	0.773895	1
ENSMUSG00000060969	Irx1	protein_coding	13	2.719	-2.89525	2.90697	0.0881977	0.773895	1
ENSMUSG00000066090	Insl5	protein_coding	4	2.719	-2.89525	2.90697	0.0881977	0.773895	1
ENSMUSG00000067597	Dgat2l6	protein_coding	X	2.719	-2.89525	2.90697	0.0881977	0.773895	1
ENSMUSG00000071491	Vmn1r209	protein_coding	13	2.719	-2.89525	2.90697	0.0881977	0.773895	1
ENSMUSG00000074001	Klhl40	protein_coding	9	2.719	-2.89525	2.90697	0.0881977	0.773895	1
ENSMUSG00000074653	Lrrc31	protein_coding	3	2.719	-2.89525	2.90697	0.0881977	0.773895	1
ENSMUSG00000085079	Khdc1b	protein_coding	1	2.719	-2.89525	2.90697	0.0881977	0.773895	1
ENSMUSG00000091045	Vmn2r55	protein_coding	7	2.719	-2.89525	2.90697	0.0881977	0.773895	1
ENSMUSG00000092586	Ly6g6c	protein_coding	17	2.719	-2.89525	2.90697	0.0881977	0.773895	1
ENSMUSG00000094156	Sult2a7	protein_coding	7	2.719	-2.89525	2.90697	0.0881977	0.773895	1
ENSMUSG00000115483	Gm9732	protein_coding	14	2.719	-2.89525	2.90697	0.0881977	0.773895	1
ENSMUSG00000027965	Olfm3	protein_coding	3	0.624756	1.91519	2.90689	0.0882015	0.773895	1
ENSMUSG00000091556	Gm14569	protein_coding	X	-0.911842	-0.626551	2.905	0.0883053	0.774405	1
ENSMUSG00000024712	Rfk	protein_coding	19	0.542446	8.79828	2.9013	0.0885079	0.775781	1
ENSMUSG00000023064	Sncg	protein_coding	14	-0.496427	4.25825	2.89572	0.0888152	0.778072	1
ENSMUSG00000073946	Olfr617	protein_coding	7	0.744325	0.876188	2.89443	0.0888863	0.778293	1
ENSMUSG00000099689	Zfp383	protein_coding	7	-0.476597	2.96042	2.89031	0.0891139	0.779885	1
ENSMUSG00000108763	Gm36028	protein_coding	16	0.928598	-0.763076	2.88897	0.089188	0.78013	1
ENSMUSG00000025083	Afap1l2	protein_coding	19	0.456611	4.20035	2.88696	0.0892992	0.780462	1
ENSMUSG00000024155	Meiob	protein_coding	17	0.571523	1.64149	2.88663	0.0893178	0.780462	1
ENSMUSG00000019734	Tmc4	protein_coding	7	0.508148	2.20246	2.88224	0.0895611	0.781817	1
ENSMUSG00000019906	Lin7a	protein_coding	10	0.657895	0.739122	2.88218	0.0895649	0.781817	1
ENSMUSG00000072624	Gm5460	protein_coding	14	-1.68306	-2.24798	2.87947	0.0897157	0.78273	1
ENSMUSG00000032290	Ptpn9	protein_coding	9	0.460261	4.6412	2.87609	0.0899039	0.78397	1
ENSMUSG00000030745	Il21r	protein_coding	7	0.587363	1.24037	2.87368	0.0900386	0.784741	1
ENSMUSG00000040016	Ptger3	protein_coding	3	-0.612542	4.9278	2.87245	0.0901074	0.784918	1
ENSMUSG00000027438	Napb	protein_coding	2	-0.505387	3.24031	2.8714	0.0901662	0.784918	1
ENSMUSG00000039209	Rpl39l	protein_coding	16	-1.69057	-2.24446	2.87084	0.0901977	0.784918	1
ENSMUSG00000026390	Marco	protein_coding	1	1.27859	-0.026861	2.86627	0.0904541	0.786113	1
ENSMUSG00000034275	Igsf9b	protein_coding	9	0.592305	2.36454	2.86558	0.0904931	0.786113	1
ENSMUSG00000038403	Hjv	protein_coding	3	2.17137	0.09746	2.86523	0.0905127	0.786113	1
ENSMUSG00000028607	Cpt2	protein_coding	4	-0.463335	7.22729	2.8651	0.0905202	0.786113	1
ENSMUSG00000038214	Bend3	protein_coding	10	-0.53391	2.24586	2.86383	0.0905913	0.786329	1
ENSMUSG00000051344	Plekhm3	protein_coding	1	0.485375	4.68571	2.8602	0.0907964	0.787035	1
ENSMUSG00000027715	Ccna2	protein_coding	3	-0.579142	2.35725	2.85996	0.0908097	0.787035	1
ENSMUSG00000032047	Acat1	protein_coding	9	-0.44628	8.22055	2.85993	0.0908117	0.787035	1
ENSMUSG00000086784	Isoc2a	protein_coding	7	-0.44626	5.89919	2.85836	0.0909003	0.787089	1
ENSMUSG00000022802	Lmln	protein_coding	16	0.507097	3.95005	2.85817	0.0909107	0.787089	1
ENSMUSG00000029635	Cdk8	protein_coding	5	-0.655404	7.91426	2.85419	0.0911363	0.788287	1
ENSMUSG00000027224	Duoxa1	protein_coding	2	-1.35998	-1.8989	2.85409	0.0911419	0.788287	1
ENSMUSG00000037944	Ccr7	protein_coding	11	0.973603	0.636772	2.85183	0.0912702	0.788994	1
ENSMUSG00000015222	Map2	protein_coding	1	0.481725	4.3501	2.85013	0.0913665	0.789425	1
ENSMUSG00000063458	Lrmda	protein_coding	14	-0.526967	2.312	2.84373	0.091731	0.792171	1
ENSMUSG00000037139	Myom3	protein_coding	4	-0.904768	-0.450947	2.84123	0.0918739	0.792659	1
ENSMUSG00000015605	Srf	protein_coding	17	0.475543	4.79823	2.84036	0.0919236	0.792659	1
ENSMUSG00000022422	Dscc1	protein_coding	15	-1.02012	-0.769987	2.84002	0.0919432	0.792659	1
ENSMUSG00000021879	Dnah12	protein_coding	14	0.949589	-0.945236	2.83789	0.0920652	0.792659	1
ENSMUSG00000067571	Ms4a15	protein_coding	19	0.736895	0.182202	2.8372	0.0921046	0.792659	1
ENSMUSG00000000884	Gnb1l	protein_coding	16	-0.675823	2.98577	2.83715	0.0921077	0.792659	1
ENSMUSG00000032193	Ldlr	protein_coding	9	0.580994	7.84279	2.83703	0.0921143	0.792659	1
ENSMUSG00000050122	Vwa3b	protein_coding	1	-1.28856	-1.07836	2.83512	0.0922238	0.7932	1
ENSMUSG00000023013	Aqp2	protein_coding	15	-1.35975	-1.90154	2.83417	0.0922783	0.793267	1
ENSMUSG00000040128	Pnrc1	protein_coding	4	0.506137	6.47418	2.83106	0.0924572	0.794402	1
ENSMUSG00000032528	Vipr1	protein_coding	9	0.8035	0.652494	2.82829	0.092617	0.795372	1
ENSMUSG00000041180	Hectd2	protein_coding	19	0.89208	0.212586	2.82542	0.0927825	0.796335	1
ENSMUSG00000035948	Acss3	protein_coding	10	-0.693613	3.27661	2.82472	0.0928229	0.796335	1
ENSMUSG00000053310	Nrgn	protein_coding	9	0.840777	1.15468	2.8218	0.0929923	0.797385	1
ENSMUSG00000036526	Card11	protein_coding	5	0.671229	1.15949	2.82091	0.0930436	0.797422	1
ENSMUSG00000001665	Gstt3	protein_coding	10	0.790188	-0.39054	2.81977	0.0931096	0.797586	1
ENSMUSG00000046269	Usp27x	protein_coding	X	-0.467813	3.9468	2.81686	0.0932786	0.798403	1
ENSMUSG00000032314	Etfa	protein_coding	9	-0.424185	8.01519	2.81651	0.0932991	0.798403	1
ENSMUSG00000078798	Sult2a1	protein_coding	7	2.30424	0.994422	2.81357	0.0934703	0.799401	1
ENSMUSG00000035642	Aamdc	protein_coding	7	-0.455047	4.91174	2.81259	0.0935275	0.799401	1
ENSMUSG00000021485	Mxd3	protein_coding	13	-0.64753	0.901751	2.81208	0.0935569	0.799401	1
ENSMUSG00000028958	Tmub1	protein_coding	5	-0.485635	3.34615	2.80732	0.0938351	0.801374	1
ENSMUSG00000032087	Dscaml1	protein_coding	9	-0.705423	0.938133	2.80461	0.0939938	0.802291	1
ENSMUSG00000068696	Gpr88	protein_coding	3	0.822374	-0.464601	2.80387	0.0940369	0.802291	1
ENSMUSG00000018899	Irf1	protein_coding	11	0.494082	5.67335	2.79901	0.0943226	0.804324	1
ENSMUSG00000031519	Asb5	protein_coding	8	-0.905236	-0.773732	2.79694	0.0944444	0.804958	1
ENSMUSG00000008348	Ubc	protein_coding	5	0.711549	12.3568	2.79573	0.0945159	0.805164	1
ENSMUSG00000022416	Cacna1i	protein_coding	15	0.736615	0.408639	2.79462	0.094581	0.805314	1
ENSMUSG00000090290	Tarbp1	protein_coding	8	0.455671	3.31343	2.79076	0.0948091	0.806852	1
ENSMUSG00000020330	Hmmr	protein_coding	11	-0.688152	1.19581	2.78862	0.0949357	0.807305	1
ENSMUSG00000021798	Ldb3	protein_coding	14	0.732213	-0.0215837	2.78739	0.0950089	0.807305	1
ENSMUSG00000042453	Reln	protein_coding	5	0.764476	3.84378	2.78651	0.095061	0.807305	1
ENSMUSG00000104301	Wdr49	protein_coding	3	1.37593	-1.99992	2.78567	0.0951107	0.807305	1
[truncated: 14,979 more rows]

## Sheet: Male_Ddc_maternalHetVSWT
ensembl_gene_id	external_gene_name	gene_biotype	chromosome_name	logFC	logCPM	LR	PValue	QValue	PAdjust
ENSMUSG00000042102	Dmgdh	protein_coding	13	-2.44268	0.161758	39.2718	3.68734e-10	6.32895e-06	6.32895e-06
ENSMUSG00000042248	Cyp2c37	protein_coding	19	-6.27276	-1.49441	32.132	1.44046e-08	0.00012362	0.000247226
ENSMUSG00000010601	Apol7a	protein_coding	15	-4.41123	-1.45973	28.1859	1.10205e-07	0.000630522	0.00189135
ENSMUSG00000005547	Cyp2a5	protein_coding	7	-7.79254	-0.283005	26.8121	2.24224e-07	0.000768762	0.00384791
ENSMUSG00000026669	Mcm10	protein_coding	2	-1.51581	2.35928	26.3111	2.90617e-07	0.000768762	0.00498699
ENSMUSG00000029630	Cyp3a25	protein_coding	5	-5.96062	-0.235259	26.2366	3.02049e-07	0.000768762	0.00518287
ENSMUSG00000001155	Ftcd	protein_coding	10	-4.07674	-0.382052	26.1646	3.13524e-07	0.000768762	0.00537945
ENSMUSG00000040017	Saa4	protein_coding	7	-5.69117	-0.467541	25.0121	5.69713e-07	0.00122232	0.00977457
ENSMUSG00000074882	Cyp2c68	protein_coding	19	-4.51875	-1.38768	24.326	8.13333e-07	0.00155112	0.0139535
ENSMUSG00000047797	Gjb1	protein_coding	X	-3.99076	-0.451875	23.6225	1.17208e-06	0.00183175	0.020107
ENSMUSG00000045545	Krt14	protein_coding	11	-4.56651	-1.35689	23.6195	1.17392e-06	0.00183175	0.0201375
ENSMUSG00000038670	Mybpc2	protein_coding	7	-8.18235	0.0586791	23.4039	1.31311e-06	0.00187819	0.0225238
ENSMUSG00000028751	Pla2g2e	protein_coding	4	4.11303	-1.61194	23.0914	1.54476e-06	0.00203956	0.0264958
ENSMUSG00000036110	Slc17a2	protein_coding	13	-5.20322	-0.880723	22.6685	1.92495e-06	0.00235999	0.0330148
ENSMUSG00000035780	Ugt2a3	protein_coding	5	-4.4777	-1.42285	22.3498	2.27238e-06	0.00257866	0.0389713
ENSMUSG00000078597	Cyp4a12b	protein_coding	4	-4.13339	-1.64608	22.1917	2.46734e-06	0.00257866	0.0423124
ENSMUSG00000021214	Akr1c18	protein_coding	13	9.54805	1.40318	22.1254	2.55402e-06	0.00257866	0.0437963
ENSMUSG00000037542	Aldh8a1	protein_coding	10	-4.18837	-1.03202	21.5082	3.5232e-06	0.00335956	0.0604122
ENSMUSG00000074768	Bhmt	protein_coding	13	-1.4206	3.0012	21.3935	3.74035e-06	0.00337891	0.0641321
ENSMUSG00000028240	Cyp7a1	protein_coding	4	-6.17509	-1.56836	21.0583	4.45515e-06	0.0036703	0.0763835
ENSMUSG00000068083	Cyp2d40	protein_coding	15	-5.47639	-2.01063	21.0431	4.49058e-06	0.0036703	0.0769864
ENSMUSG00000037798	Mat1a	protein_coding	14	-3.84864	1.8093	20.8744	4.90415e-06	0.00377092	0.0840719
ENSMUSG00000033533	Acsm1	protein_coding	7	-3.87776	-1.25948	20.8171	5.05309e-06	0.00377092	0.0866201
ENSMUSG00000028716	Pdzk1ip1	protein_coding	4	2.75652	-1.06917	20.5303	5.86938e-06	0.00419758	0.100607
ENSMUSG00000058252	Tcp11x2	protein_coding	X	3.97565	-1.69935	20.3164	6.56373e-06	0.00430582	0.112502
ENSMUSG00000054827	Cyp2c50	protein_coding	19	-4.92153	0.0165077	20.2683	6.73056e-06	0.00430582	0.115355
ENSMUSG00000005716	Pvalb	protein_coding	15	-8.65393	0.492333	20.2562	6.77331e-06	0.00430582	0.116081
ENSMUSG00000057003	Myh4	protein_coding	11	-9.45495	3.06441	19.8405	8.41797e-06	0.00502738	0.144259
ENSMUSG00000026368	F13b	protein_coding	1	-6.28489	-1.49349	19.8233	8.49418e-06	0.00502738	0.145556
ENSMUSG00000021492	F12	protein_coding	13	-3.24349	-0.400166	18.9536	1.33938e-05	0.00766305	0.229503
ENSMUSG00000006529	Itih1	protein_coding	14	-4.97215	0.053731	18.6371	1.58118e-05	0.00869203	0.270919
ENSMUSG00000020447	Npc1l1	protein_coding	11	-2.72774	-0.942203	18.5395	1.66423e-05	0.00869203	0.285133
ENSMUSG00000052520	Cyp2j5	protein_coding	4	-4.9102	-0.451043	18.5315	1.67115e-05	0.00869203	0.286302
ENSMUSG00000030236	Slco1b2	protein_coding	6	-5.18928	0.619614	18.4706	1.72544e-05	0.00871044	0.295586
ENSMUSG00000061906	Ugt2b38	protein_coding	5	-5.28971	-2.11765	18.3177	1.86965e-05	0.00880046	0.320271
ENSMUSG00000078234	Klhdc7a	protein_coding	4	0.940398	4.42968	18.3064	1.88072e-05	0.00880046	0.322148
ENSMUSG00000057037	Cfhr1	protein_coding	1	-4.01054	-1.72941	18.2899	1.89709e-05	0.00880046	0.324934
ENSMUSG00000005677	Nr1i3	protein_coding	1	-5.4831	-2.01058	18.0886	2.10859e-05	0.00952417	0.361138
ENSMUSG00000057074	Ces1g	protein_coding	8	-3.73623	-1.3553	17.8268	2.41952e-05	0.0106484	0.414367
ENSMUSG00000032310	Cyp1a2	protein_coding	9	-4.76214	0.231736	17.7396	2.53294e-05	0.0108689	0.433767
ENSMUSG00000040505	Abcg5	protein_coding	17	-2.74635	-1.35657	17.6204	2.69675e-05	0.0112895	0.461791
ENSMUSG00000025075	Habp2	protein_coding	19	-3.35171	-1.60661	17.3353	3.13308e-05	0.0128038	0.536477
ENSMUSG00000027377	Mall	protein_coding	2	1.45953	0.128591	17.1316	3.4878e-05	0.013922	0.597182
ENSMUSG00000093805	Gal3st2b	protein_coding	1	1.68269	-0.257096	17.0438	3.65268e-05	0.0142488	0.625375
ENSMUSG00000026407	Cacna1s	protein_coding	1	-2.04473	-0.842787	16.9945	3.74879e-05	0.0142987	0.641793
ENSMUSG00000037780	Mbl1	protein_coding	14	-3.86362	-1.81675	16.7398	4.28726e-05	0.0159971	0.733936
ENSMUSG00000062624	Cyp2c67	protein_coding	19	-3.76219	-0.618756	16.6355	4.52956e-05	0.0165416	0.775369
ENSMUSG00000069324	Gm5096	protein_coding	18	-1.54522	0.138075	16.474	4.93206e-05	0.0176362	0.84422
ENSMUSG00000034785	Dio1	protein_coding	4	-3.57658	-1.45703	16.4298	5.04849e-05	0.0176841	0.8641
ENSMUSG00000030909	Anks4b	protein_coding	7	-5.29386	-2.11801	16.1984	5.70417e-05	0.0194086	0.976269
ENSMUSG00000017716	Birc5	protein_coding	11	-1.15675	0.862986	16.1777	5.76696e-05	0.0194086	0.986957
ENSMUSG00000015627	Gata5	protein_coding	2	-3.20568	-1.69328	15.9329	6.56276e-05	0.0216622	1
ENSMUSG00000022431	Ribc2	protein_coding	15	5.22711	-2.12493	15.7247	7.32618e-05	0.0237258	1
ENSMUSG00000021509	Slc25a48	protein_coding	13	1.88882	0.067464	15.5819	7.90057e-05	0.0251121	1
ENSMUSG00000029260	Ugt2b34	protein_coding	5	-4.34341	-0.132953	15.3935	8.72901e-05	0.0272409	1
ENSMUSG00000027224	Duoxa1	protein_coding	2	5.01863	-2.23954	15.2675	9.33098e-05	0.0285995	1
ENSMUSG00000035811	Ugt2b35	protein_coding	5	-3.02013	-1.45758	14.9385	0.000111074	0.0329528	1
ENSMUSG00000070531	Wfdc6b	protein_coding	2	-1.95308	-0.68913	14.932	0.000111456	0.0329528	1
ENSMUSG00000100234	Gm13277	protein_coding	4	-4.94824	-2.2958	14.9015	0.000113273	0.0329528	1
ENSMUSG00000035852	Misp	protein_coding	10	1.48614	0.00845054	14.7491	0.000122803	0.0347057	1
ENSMUSG00000079845	Xlr4a	protein_coding	X	2.17959	0.398058	14.7409	0.000123342	0.0347057	1
ENSMUSG00000059455	Plac8l1	protein_coding	18	-1.52474	-0.294788	14.6787	0.000127477	0.0352569	1
ENSMUSG00000041660	Bbox1	protein_coding	2	-2.22176	-1.11303	14.6504	0.000129409	0.0352569	1
ENSMUSG00000044084	Spem2	protein_coding	11	3.53975	-1.96257	14.3828	0.00014916	0.0400028	1
ENSMUSG00000056054	S100a8	protein_coding	3	3.53227	-1.96603	14.3174	0.00015443	0.0407791	1
ENSMUSG00000041842	Fhdc1	protein_coding	3	0.83777	2.23248	14.1852	0.000165669	0.043084	1
ENSMUSG00000056617	4931429L15Rik	protein_coding	9	4.9066	-2.29727	14.094	0.000173899	0.0445492	1
ENSMUSG00000025196	Cpn1	protein_coding	19	-3.68443	-1.38879	14.0247	0.000180429	0.0450521	1
ENSMUSG00000095180	Rhox5	protein_coding	X	5.49577	-2.00816	14.0176	0.000181111	0.0450521	1
ENSMUSG00000033498	Strc	protein_coding	2	-0.872335	2.02874	13.9865	0.000184128	0.0451483	1
ENSMUSG00000030359	Pzp	protein_coding	6	-1.42885	1.78214	13.9302	0.000189726	0.0458656	1
ENSMUSG00000068086	Cyp2d9	protein_coding	15	-4.22854	1.15927	13.859	0.000197049	0.0469744	1
ENSMUSG00000024791	Cdca5	protein_coding	19	-1.39709	-0.10073	13.8168	0.000201521	0.0473823	1
ENSMUSG00000027022	Xirp2	protein_coding	2	-5.40811	-2.06209	13.7748	0.000206085	0.0478005	1
ENSMUSG00000031488	Rab11fip1	protein_coding	8	-0.90236	4.33283	13.7231	0.000211837	0.0481845	1
ENSMUSG00000059201	Lep	protein_coding	6	0.750224	3.90844	13.7097	0.000213355	0.0481845	1
ENSMUSG00000030022	Adamts9	protein_coding	6	-0.741101	5.24668	13.6502	0.000220222	0.0485908	1
ENSMUSG00000070385	Ampd1	protein_coding	3	-5.08602	-2.23293	13.6451	0.000220816	0.0485908	1
ENSMUSG00000074001	Klhl40	protein_coding	9	-4.81246	-2.36134	13.5721	0.000229571	0.0498779	1
ENSMUSG00000020051	Pah	protein_coding	10	-4.22195	0.627574	13.3444	0.000259196	0.0556105	1
ENSMUSG00000066772	Obox3	protein_coding	7	-4.80253	-2.36426	13.2078	0.000278783	0.0586251	1
ENSMUSG00000022033	Pbk	protein_coding	14	-0.96805	1.48167	13.1991	0.000280078	0.0586251	1
ENSMUSG00000015890	Amdhd1	protein_coding	10	-3.15007	-1.72992	13.0915	0.000296634	0.0608381	1
ENSMUSG00000094806	Cyp2d10	protein_coding	15	-3.58685	0.380122	13.0846	0.000297739	0.0608381	1
ENSMUSG00000035875	AI182371	protein_coding	2	-1.38185	0.336241	12.93	0.000323352	0.0637803	1
ENSMUSG00000074268	Amy2a5	protein_coding	3	-4.82277	-2.35909	12.9053	0.000327657	0.0637803	1
ENSMUSG00000026295	Spp2	protein_coding	1	-4.81831	-2.36001	12.9033	0.000328002	0.0637803	1
ENSMUSG00000035836	Ugt2b1	protein_coding	5	-3.99906	-0.162439	12.8959	0.00032931	0.0637803	1
ENSMUSG00000033634	Nat8f2	protein_coding	6	-2.55538	0.526126	12.8782	0.000332432	0.0637803	1
ENSMUSG00000068399	Gm7247	protein_coding	14	-1.28018	6.59941	12.867	0.000334434	0.0637803	1
ENSMUSG00000022445	Cyp2d26	protein_coding	15	-3.11951	0.907615	12.8279	0.000341483	0.064409	1
ENSMUSG00000000628	Hk2	protein_coding	6	0.72861	4.46834	12.7859	0.000349241	0.0651563	1
ENSMUSG00000061723	Tnnt3	protein_coding	7	-4.65307	2.10909	12.7245	0.000360888	0.0666052	1
ENSMUSG00000031443	F7	protein_coding	8	-1.53341	0.0656562	12.6431	0.00037696	0.0676691	1
ENSMUSG00000030399	Ckm	protein_coding	7	-4.96016	1.66937	12.6405	0.000377477	0.0676691	1
ENSMUSG00000036813	Entpd8	protein_coding	2	-3.42945	-2.06301	12.6355	0.00037848	0.0676691	1
ENSMUSG00000021210	Akr1c6	protein_coding	13	-3.96436	0.243253	12.4768	0.000412045	0.0729108	1
ENSMUSG00000051159	Cited1	protein_coding	X	-1.03357	4.79821	12.364	0.000437696	0.0766593	1
ENSMUSG00000063713	Klk1b24	protein_coding	7	-4.66664	-2.42836	12.3049	0.000451775	0.0770029	1
ENSMUSG00000070908	Gm13288	protein_coding	4	-4.66339	-2.42983	12.2785	0.000458213	0.0770029	1
ENSMUSG00000032786	Alas1	protein_coding	9	-0.654551	10.7009	12.2698	0.000460345	0.0770029	1
ENSMUSG00000047728	Ly6g2	protein_coding	15	-3.62016	-1.95966	12.2647	0.000461619	0.0770029	1
ENSMUSG00000027744	Stoml3	protein_coding	3	-4.66563	-2.42879	12.2522	0.000464719	0.0770029	1
ENSMUSG00000029019	Nppb	protein_coding	4	2.90432	-1.82471	12.2364	0.000468653	0.0770029	1
ENSMUSG00000047026	Acsm4	protein_coding	7	-4.6641	-2.4294	12.2269	0.000471062	0.0770029	1
ENSMUSG00000051184	Zfp524	protein_coding	7	-4.66603	-2.4286	12.2082	0.000475807	0.0770448	1
ENSMUSG00000079012	Serpina3m	protein_coding	12	-2.76489	0.446212	12.163	0.000487472	0.077703	1
ENSMUSG00000022534	Mefv	protein_coding	16	3.34154	-2.07035	12.1473	0.000491592	0.077703	1
ENSMUSG00000025991	Cps1	protein_coding	1	-3.96166	2.41856	12.1402	0.000493453	0.077703	1
ENSMUSG00000026836	Acvr1	protein_coding	2	-0.69072	6.75929	12.0184	0.000526766	0.0821947	1
ENSMUSG00000066153	Mup21	protein_coding	4	-3.82021	-0.332953	11.9945	0.000533572	0.0825066	1
ENSMUSG00000032724	Abtb2	protein_coding	2	-0.950085	5.66464	11.9173	0.000556162	0.0852319	1
ENSMUSG00000032589	Bsn	protein_coding	9	0.660612	4.24502	11.839	0.00058002	0.0876633	1
ENSMUSG00000079853	Klra1	protein_coding	6	-3.32258	-2.12028	11.8319	0.000582243	0.0876633	1
ENSMUSG00000090137	Uba52	protein_coding	8	-3.31858	-2.12042	11.7788	0.000599105	0.0877396	1
ENSMUSG00000095550	Gm21671	protein_coding	5	-2.92399	-1.86414	11.7751	0.00060028	0.0877396	1
ENSMUSG00000022219	Cideb	protein_coding	14	-1.52081	-0.63039	11.7689	0.000602298	0.0877396	1
ENSMUSG00000047171	Helt	protein_coding	8	4.62475	-2.42911	11.7661	0.000603197	0.0877396	1
ENSMUSG00000021135	Slc10a1	protein_coding	12	-1.71454	0.530831	11.7196	0.000618457	0.0889684	1
ENSMUSG00000057897	Camk2b	protein_coding	11	0.670017	7.97465	11.7087	0.000622085	0.0889684	1
ENSMUSG00000006522	Itih3	protein_coding	14	-1.69072	1.16747	11.6935	0.000627195	0.0889684	1
ENSMUSG00000059408	Mrgprh	protein_coding	17	4.61534	-2.43323	11.6623	0.000637799	0.089731	1
ENSMUSG00000094132	Gm3264	protein_coding	14	-1.71304	-0.841649	11.5807	0.000666416	0.0922959	1
ENSMUSG00000018341	Il12rb2	protein_coding	6	-1.56786	-0.751758	11.5796	0.000666785	0.0922959	1
ENSMUSG00000079015	Serpina1c	protein_coding	12	-3.81491	2.53898	11.4525	0.00071398	0.098038	1
ENSMUSG00000044951	Mylk4	protein_coding	13	-3.36182	-1.60629	11.4155	0.000728323	0.0992138	1
ENSMUSG00000055730	Ces2a	protein_coding	8	-3.62664	-1.0315	11.2943	0.000777438	0.10507	1
ENSMUSG00000020017	Hal	protein_coding	10	-1.5964	-0.816612	11.1258	0.000851342	0.11416	1
ENSMUSG00000030117	Gdf3	protein_coding	6	1.27198	-0.18079	11.0897	0.000868094	0.115504	1
ENSMUSG00000027261	Hao1	protein_coding	2	-2.42389	-0.164012	10.9992	0.000911535	0.119104	1
ENSMUSG00000066071	Cyp4a12a	protein_coding	4	-3.55184	-0.765647	10.9692	0.000926369	0.119104	1
ENSMUSG00000040610	Tlx3	protein_coding	11	2.13363	-1.46958	10.9679	0.000927013	0.119104	1
ENSMUSG00000054890	Olfr1535	protein_coding	13	-4.50514	-2.49831	10.9539	0.00093406	0.119104	1
ENSMUSG00000041119	Pde9a	protein_coding	17	1.36897	-0.334939	10.95	0.000936045	0.119104	1
ENSMUSG00000024798	Htr7	protein_coding	19	2.73857	-1.91821	10.9485	0.000936789	0.119104	1
ENSMUSG00000109392	Gm5737	protein_coding	7	-4.49877	-2.50098	10.9217	0.000950467	0.119955	1
ENSMUSG00000067700	Gm5862	protein_coding	5	2.73875	-1.91874	10.9052	0.000958927	0.120003	1
ENSMUSG00000002341	Ncan	protein_coding	8	1.354	-0.232946	10.8939	0.000964833	0.120003	1
ENSMUSG00000047696	Ccdc144b	protein_coding	3	-4.50716	-2.49775	10.8583	0.000983548	0.121451	1
ENSMUSG00000026715	Serpinc1	protein_coding	1	-2.43025	1.72996	10.8429	0.000991728	0.121586	1
ENSMUSG00000061947	Serpina10	protein_coding	12	-2.77417	-0.931623	10.8294	0.000999029	0.121612	1
ENSMUSG00000021056	Tex21	protein_coding	12	2.24992	-1.6111	10.7977	0.00101624	0.122505	1
ENSMUSG00000041945	Mfsd9	protein_coding	1	-2.73695	-1.96335	10.7897	0.00102064	0.122505	1
ENSMUSG00000031553	Adam3	protein_coding	8	1.72235	-0.989683	10.7679	0.00103276	0.1231	1
ENSMUSG00000042793	Lgr6	protein_coding	1	1.59975	0.0812515	10.7395	0.00104874	0.124142	1
ENSMUSG00000041698	Slco1a1	protein_coding	6	-3.29353	-0.161255	10.7217	0.00105888	0.124483	1
ENSMUSG00000017004	Svs5	protein_coding	2	-3.20778	-2.17781	10.6613	0.001094	0.127738	1
ENSMUSG00000068587	Mgam	protein_coding	6	-2.78709	-1.60749	10.5582	0.00115672	0.134148	1
ENSMUSG00000030895	Hpx	protein_coding	7	-2.14923	2.25432	10.5229	0.00117905	0.13582	1
ENSMUSG00000036892	Prodh2	protein_coding	7	-3.26747	-0.767732	10.4902	0.00120011	0.137054	1
ENSMUSG00000029591	Ung	protein_coding	5	0.864782	1.41883	10.4776	0.00120829	0.137054	1
ENSMUSG00000044361	BC024139	protein_coding	15	2.07159	-1.50335	10.4694	0.00121371	0.137054	1
ENSMUSG00000093806	Asmt	protein_coding	X	4.45577	-2.5023	10.4542	0.00122371	0.137263	1
ENSMUSG00000031461	Myom2	protein_coding	8	-3.96431	-1.77137	10.4403	0.00123296	0.137263	1
ENSMUSG00000067225	Cyp2c54	protein_coding	19	-3.14475	-0.469867	10.4304	0.00123956	0.137263	1
ENSMUSG00000049404	Rarres1	protein_coding	3	-0.863833	2.61363	10.3432	0.00129952	0.142418	1
ENSMUSG00000060613	Cyp2c70	protein_coding	19	-3.53001	-0.315035	10.3387	0.0013027	0.142418	1
ENSMUSG00000001249	Hpn	protein_coding	7	-1.8536	0.202263	10.3241	0.00131304	0.14264	1
ENSMUSG00000020712	Tcam1	protein_coding	11	2.08292	-1.49728	10.2966	0.00133276	0.143871	1
ENSMUSG00000028011	Tdo2	protein_coding	3	-1.69787	1.76432	10.2499	0.00136693	0.145737	1
ENSMUSG00000046774	8030474K03Rik	protein_coding	X	4.45009	-2.50361	10.2498	0.00136703	0.145737	1
ENSMUSG00000026874	Hc	protein_coding	2	-2.83035	-0.133585	10.2284	0.00138294	0.146523	1
ENSMUSG00000022821	Hgd	protein_coding	16	-1.98816	-0.180989	10.2028	0.00140226	0.147659	1
ENSMUSG00000045994	B3gat1	protein_coding	9	1.01432	0.967532	10.171	0.00142667	0.149313	1
ENSMUSG00000043719	Col6a6	protein_coding	9	1.14399	1.24058	10.1505	0.00144266	0.149929	1
ENSMUSG00000051747	Ttn	protein_coding	2	-2.73432	-0.0229646	10.1411	0.00145002	0.149929	1
ENSMUSG00000035031	C8a	protein_coding	4	-2.67424	0.0408815	10.0256	0.00154381	0.158671	1
ENSMUSG00000069456	Rdh16	protein_coding	10	-1.64275	-1.09005	10.0045	0.00156162	0.159546	1
ENSMUSG00000094626	Tmem121b	protein_coding	6	3.12558	-2.18209	9.93992	0.00161732	0.164051	1
ENSMUSG00000026809	Spaca9	protein_coding	2	-2.19809	-1.68953	9.92042	0.00163455	0.164051	1
ENSMUSG00000031636	Pdlim3	protein_coding	8	-0.96631	0.787914	9.92015	0.00163479	0.164051	1
ENSMUSG00000054630	Ugt2b5	protein_coding	5	-3.07339	0.540509	9.90987	0.00164395	0.164051	1
ENSMUSG00000026532	Spta1	protein_coding	1	1.20037	-0.225475	9.85501	0.0016937	0.168038	1
ENSMUSG00000070637	Srarp	protein_coding	4	-2.64224	-2.01332	9.80531	0.00174009	0.170803	1
ENSMUSG00000019935	Slc17a8	protein_coding	10	-2.19494	-1.68759	9.79831	0.00174672	0.170803	1
ENSMUSG00000046275	Trarg1	protein_coding	11	0.726078	4.97768	9.79337	0.00175142	0.170803	1
ENSMUSG00000040026	Saa3	protein_coding	7	2.32796	2.214	9.75502	0.00178834	0.173418	1
ENSMUSG00000022875	Kng1	protein_coding	16	-3.31462	1.48181	9.73472	0.0018082	0.173994	1
ENSMUSG00000060407	Cyp2a12	protein_coding	7	-2.84339	-0.523357	9.72827	0.00181455	0.173994	1
ENSMUSG00000050014	Apol10b	protein_coding	15	1.11156	0.141368	9.67039	0.00187262	0.176231	1
ENSMUSG00000096582	Gm13289	protein_coding	4	-4.32153	-2.57236	9.66531	0.0018778	0.176231	1
ENSMUSG00000029304	Spp1	protein_coding	5	1.84983	5.23266	9.66156	0.00188164	0.176231	1
ENSMUSG00000014542	Clec4f	protein_coding	6	-2.64261	-2.0098	9.65173	0.00189173	0.176231	1
ENSMUSG00000020871	Dlx4	protein_coding	11	-4.32106	-2.5726	9.64759	0.001896	0.176231	1
ENSMUSG00000091297	Gm8439	protein_coding	4	-4.32002	-2.57307	9.62956	0.0019147	0.176231	1
ENSMUSG00000025013	Tll2	protein_coding	19	-4.32046	-2.57288	9.62715	0.00191722	0.176231	1
ENSMUSG00000037463	Fbxo27	protein_coding	7	1.02852	0.332189	9.611	0.00193415	0.176231	1
ENSMUSG00000051748	Wfdc21	protein_coding	11	-2.20532	-0.624049	9.59635	0.00194964	0.176231	1
ENSMUSG00000042978	Sbk1	protein_coding	7	0.523821	5.32056	9.59299	0.00195322	0.176231	1
ENSMUSG00000003436	Dll3	protein_coding	7	-1.46382	-0.81761	9.58285	0.00196403	0.176231	1
ENSMUSG00000066366	Serpina1a	protein_coding	12	-3.0252	3.28518	9.57832	0.00196889	0.176231	1
ENSMUSG00000039209	Rpl39l	protein_coding	16	2.64213	-1.97022	9.57131	0.00197642	0.176231	1
ENSMUSG00000062181	Ces3b	protein_coding	8	-3.27194	0.219967	9.56648	0.00198162	0.176231	1
ENSMUSG00000026100	Mstn	protein_coding	1	-4.32462	-2.57155	9.55368	0.00199549	0.176549	1
ENSMUSG00000116016	Gm49496	protein_coding	13	1.88572	-1.43352	9.52688	0.00202484	0.178227	1
ENSMUSG00000078964	Ces1b	protein_coding	8	-3.09046	-2.2335	9.50191	0.00205258	0.179747	1
ENSMUSG00000009941	Nxf2	protein_coding	X	-3.08953	-2.23525	9.49049	0.0020654	0.179952	1
ENSMUSG00000032079	Apoa5	protein_coding	9	-2.69983	-0.788791	9.43476	0.00212911	0.184566	1
ENSMUSG00000027004	Frzb	protein_coding	2	1.0284	2.78338	9.38599	0.0021865	0.188472	1
ENSMUSG00000019785	Clvs2	protein_coding	10	1.75684	-1.21373	9.37689	0.00219738	0.188472	1
ENSMUSG00000031262	Cenpi	protein_coding	X	-0.721861	2.77774	9.36879	0.00220711	0.188472	1
ENSMUSG00000103711	Tstd1	protein_coding	1	0.938779	0.964045	9.3465	0.00223412	0.189834	1
ENSMUSG00000025194	Abcc2	protein_coding	19	-1.87741	0.50776	9.29525	0.00229749	0.194257	1
ENSMUSG00000003657	Calb2	protein_coding	8	-1.92692	-1.46065	9.27398	0.00232432	0.195562	1
ENSMUSG00000027577	Chrna4	protein_coding	2	0.718865	4.20209	9.2539	0.00234994	0.196524	1
ENSMUSG00000070501	Ifi214	protein_coding	1	1.31383	-0.438517	9.24713	0.00235865	0.196524	1
ENSMUSG00000026405	C4bp	protein_coding	1	-3.08899	-0.17588	9.23571	0.0023734	0.196798	1
ENSMUSG00000030089	Slc41a3	protein_coding	6	-0.655974	7.54605	9.22254	0.00239054	0.197265	1
ENSMUSG00000036924	Cst13	protein_coding	2	4.27613	-2.57453	9.20846	0.002409	0.197838	1
ENSMUSG00000002324	Rec8	protein_coding	14	0.521329	5.32793	9.18459	0.00244062	0.19948	1
ENSMUSG00000041431	Ccnb1	protein_coding	13	-0.921205	0.697411	9.16788	0.002463	0.199692	1
ENSMUSG00000032174	Icam5	protein_coding	9	1.47178	-0.760119	9.1653	0.00246648	0.199692	1
ENSMUSG00000028364	Tnc	protein_coding	4	0.8856	3.52391	9.15365	0.00248222	0.199795	1
ENSMUSG00000070547	Mrgprb1	protein_coding	7	4.27128	-2.57651	9.14716	0.00249104	0.199795	1
ENSMUSG00000030382	Slc27a5	protein_coding	7	-2.31211	0.217596	9.13069	0.00251357	0.200665	1
ENSMUSG00000021922	Itih4	protein_coding	14	-1.16773	1.87115	9.06307	0.00260823	0.207258	1
ENSMUSG00000033831	Fgb	protein_coding	3	-3.13771	1.8795	9.01359	0.0026798	0.211963	1
ENSMUSG00000037942	Crp	protein_coding	1	-1.86068	-0.663604	8.99259	0.00271076	0.212766	1
ENSMUSG00000021384	Susd3	protein_coding	13	-0.87411	6.86616	8.98818	0.00271732	0.212766	1
ENSMUSG00000063903	Klk1	protein_coding	7	-1.6979	-1.29657	8.98159	0.00272713	0.212766	1
ENSMUSG00000051726	Kcnf1	protein_coding	12	0.913628	0.962719	8.96331	0.00275455	0.213933	1
ENSMUSG00000029727	Cyp3a13	protein_coding	5	-1.65143	-0.88513	8.94096	0.00278847	0.215552	1
ENSMUSG00000024340	Btnl2	protein_coding	17	3.00801	-2.23905	8.93307	0.00280052	0.215552	1
ENSMUSG00000023903	Mmp25	protein_coding	17	-1.69702	-1.29821	8.91204	0.00283297	0.217076	1
ENSMUSG00000049291	Prss38	protein_coding	11	3.00504	-2.2394	8.89599	0.00285798	0.21802	1
ENSMUSG00000045010	Gm4779	protein_coding	X	2.54843	-2.01919	8.88552	0.0028744	0.218119	1
ENSMUSG00000050844	1700020N01Rik	protein_coding	10	3.00439	-2.24076	8.879	0.0028847	0.218119	1
ENSMUSG00000101298	Gm28308	protein_coding	6	-1.76568	-1.39191	8.83055	0.00296229	0.223003	1
ENSMUSG00000026272	Agxt	protein_coding	1	-2.26275	-1.64547	8.8082	0.0029988	0.224083	1
ENSMUSG00000030834	Abcc6	protein_coding	7	-1.63993	-1.08676	8.8058	0.00300275	0.224083	1
ENSMUSG00000028356	Ambp	protein_coding	4	-2.74675	1.20841	8.78961	0.00302951	0.225044	1
ENSMUSG00000090223	Pcp4	protein_coding	16	-1.19186	0.576785	8.7822	0.00304184	0.225044	1
ENSMUSG00000074109	Mrgprx2	protein_coding	7	1.66005	-1.26902	8.75178	0.003093	0.227847	1
ENSMUSG00000001998	Ap4e1	protein_coding	2	-0.515699	5.20078	8.72401	0.00314047	0.230355	1
ENSMUSG00000026961	Lrrc26	protein_coding	2	1.59612	-1.18108	8.70509	0.00317323	0.231767	1
ENSMUSG00000042357	Gjb5	protein_coding	4	-2.53742	-2.06638	8.68935	0.00320075	0.232787	1
ENSMUSG00000038086	Hspb2	protein_coding	9	-1.5541	-1.14786	8.59673	0.00336767	0.243893	1
ENSMUSG00000036587	Fut7	protein_coding	2	2.23536	-1.86862	8.56536	0.00342618	0.244781	1
ENSMUSG00000042510	AA986860	protein_coding	1	-0.581032	4.49744	8.56262	0.00343136	0.244781	1
ENSMUSG00000063683	Glyat	protein_coding	19	-3.12963	-1.38948	8.55969	0.00343688	0.244781	1
ENSMUSG00000020884	Asgr1	protein_coding	11	-1.98149	-0.400717	8.55964	0.00343698	0.244781	1
ENSMUSG00000038963	Slco4a1	protein_coding	2	2.24338	-1.86519	8.51512	0.00352207	0.248831	1
ENSMUSG00000059908	Mug1	protein_coding	6	-3.64604	2.63589	8.51473	0.00352283	0.248831	1
ENSMUSG00000102692	Dchs2	protein_coding	3	1.37934	-0.822213	8.5042	0.00354327	0.249249	1
ENSMUSG00000026417	Pigr	protein_coding	1	-2.4432	1.09671	8.46101	0.00362841	0.252326	1
ENSMUSG00000003053	Cyp2c29	protein_coding	19	-3.3304	0.286144	8.46042	0.00362958	0.252326	1
ENSMUSG00000057400	Ces1c	protein_coding	8	-3.47193	1.83697	8.45965	0.00363112	0.252326	1
ENSMUSG00000035694	Caps2	protein_coding	10	-2.95546	-2.29597	8.41769	0.00371588	0.254097	1
ENSMUSG00000071178	Serpina1b	protein_coding	12	-2.783	3.54431	8.4143	0.0037228	0.254097	1
ENSMUSG00000026676	Ccdc3	protein_coding	2	0.854979	2.81679	8.40968	0.00373228	0.254097	1
ENSMUSG00000095407	Tmem200c	protein_coding	17	0.891048	0.97099	8.40209	0.0037479	0.254097	1
ENSMUSG00000021624	Cd180	protein_coding	13	0.726556	2.00458	8.38013	0.00379344	0.254097	1
ENSMUSG00000096688	Mup17	protein_coding	4	-3.41076	2.01221	8.34136	0.00387525	0.254097	1
ENSMUSG00000031645	F11	protein_coding	8	-2.95709	-2.2953	8.33733	0.00388386	0.254097	1
ENSMUSG00000040134	Rdh7	protein_coding	10	-3.27044	0.762931	8.32905	0.0039016	0.254097	1
ENSMUSG00000030854	Ptpn5	protein_coding	7	1.42654	-0.965877	8.3257	0.00390881	0.254097	1
ENSMUSG00000057378	Ryr3	protein_coding	2	0.636396	2.76103	8.32226	0.00391621	0.254097	1
ENSMUSG00000011034	Slc5a1	protein_coding	5	-4.11088	-2.6506	8.3173	0.00392692	0.254097	1
ENSMUSG00000094648	Gm13287	protein_coding	4	-4.10975	-2.65113	8.31557	0.00393066	0.254097	1
ENSMUSG00000091679	Vmn2r96	protein_coding	17	-4.11151	-2.65035	8.30719	0.00394885	0.254097	1
ENSMUSG00000075605	Slurp2	protein_coding	15	-1.59954	-1.23344	8.29994	0.00396464	0.254097	1
ENSMUSG00000036504	Phpt1	protein_coding	2	-1.00805	0.0998297	8.29829	0.00396825	0.254097	1
ENSMUSG00000069588	Gm11733	protein_coding	11	-4.11056	-2.65078	8.29605	0.00397314	0.254097	1
ENSMUSG00000079511	Gm42688	protein_coding	6	-4.10955	-2.65122	8.29603	0.00397318	0.254097	1
ENSMUSG00000115232	Gm49378	protein_coding	14	-4.1114	-2.65044	8.29335	0.00397905	0.254097	1
ENSMUSG00000055170	Ifng	protein_coding	10	-4.11242	-2.65007	8.28629	0.00399456	0.254097	1
ENSMUSG00000023073	Slc10a2	protein_coding	8	-4.11223	-2.65016	8.28071	0.00400685	0.254097	1
ENSMUSG00000023918	Adgrf4	protein_coding	17	-1.43678	-1.01091	8.27724	0.00401452	0.254097	1
ENSMUSG00000060794	Tssk5	protein_coding	15	-4.11025	-2.65094	8.27428	0.00402107	0.254097	1
ENSMUSG00000045246	Kcng4	protein_coding	8	0.699887	1.81921	8.26954	0.00403157	0.254097	1
ENSMUSG00000055748	Gsdmc4	protein_coding	15	-4.11187	-2.65035	8.2653	0.004041	0.254097	1
ENSMUSG00000072624	Gm5460	protein_coding	14	-4.10735	-2.65209	8.26482	0.00404206	0.254097	1
ENSMUSG00000005892	Trh	protein_coding	6	-4.10819	-2.65175	8.26454	0.0040427	0.254097	1
ENSMUSG00000027249	F2	protein_coding	2	-3.00208	1.57787	8.25843	0.00405632	0.254097	1
ENSMUSG00000062077	Trim54	protein_coding	5	-4.11349	-2.64988	8.24392	0.00408887	0.255205	1
ENSMUSG00000020429	Igfbp1	protein_coding	11	-4.11183	-2.65044	8.23631	0.00410606	0.255349	1
ENSMUSG00000021732	Fgf10	protein_coding	13	0.927509	0.447836	8.2161	0.00415204	0.257276	1
ENSMUSG00000036083	Slc17a3	protein_coding	13	-1.43363	-1.00934	8.20835	0.00416981	0.257448	1
ENSMUSG00000020323	Prss57	protein_coding	10	1.60936	-1.30038	8.16814	0.00426325	0.262274	1
ENSMUSG00000002769	Gnmt	protein_coding	17	-1.44956	1.75628	8.14392	0.00432059	0.264852	1
ENSMUSG00000026934	Lhx3	protein_coding	2	0.742248	1.35663	8.08367	0.00446659	0.271465	1
ENSMUSG00000031230	Fgf16	protein_coding	X	1.67796	-1.39662	8.07843	0.00447951	0.271465	1
ENSMUSG00000117853	Vmn1r88	protein_coding	7	1.87836	-1.61299	8.0766	0.00448404	0.271465	1
ENSMUSG00000098530	Gm28051	protein_coding	12	-0.959377	0.570347	8.0735	0.00449174	0.271465	1
ENSMUSG00000038965	Ube2l3	protein_coding	16	-0.900917	0.486934	8.06425	0.00451472	0.271897	1
ENSMUSG00000074194	Zfp791	protein_coding	8	0.853349	0.584458	8.0473	0.00455715	0.272795	1
ENSMUSG00000052563	D930048N14Rik	protein_coding	11	0.615948	2.81148	8.04561	0.00456142	0.272795	1
ENSMUSG00000000817	Fasl	protein_coding	1	-1.43264	-1.01508	7.99266	0.00469674	0.279301	1
ENSMUSG00000020804	Aanat	protein_coding	11	-1.8984	-1.6469	7.99034	0.00470275	0.279301	1
ENSMUSG00000024640	Psat1	protein_coding	19	-0.524086	7.96839	7.97204	0.00475052	0.281166	1
ENSMUSG00000021364	Elovl2	protein_coding	13	-1.0735	0.752254	7.92704	0.00487013	0.286464	1
ENSMUSG00000046856	Gpr1	protein_coding	1	-1.46948	-1.09259	7.92582	0.00487342	0.286464	1
ENSMUSG00000018263	Tbx5	protein_coding	5	4.07163	-2.65031	7.91141	0.0049124	0.287195	1
ENSMUSG00000073400	Trim10	protein_coding	17	1.76188	-1.50555	7.90218	0.00493752	0.287195	1
ENSMUSG00000039321	Uts2r	protein_coding	11	4.06703	-2.65207	7.90088	0.00494108	0.287195	1
ENSMUSG00000038268	Ovca2	protein_coding	11	-1.75208	-1.39595	7.89522	0.00495657	0.287195	1
ENSMUSG00000032726	Bmp8a	protein_coding	4	4.06376	-2.65339	7.89049	0.00496953	0.287195	1
ENSMUSG00000022441	Efcab6	protein_coding	15	4.06263	-2.65383	7.88263	0.00499118	0.287316	1
ENSMUSG00000091541	Vmn1r9	protein_coding	6	4.06151	-2.65427	7.87759	0.0050051	0.287316	1
ENSMUSG00000017724	Etv4	protein_coding	11	-0.980977	0.121009	7.86049	0.00505266	0.28908	1
ENSMUSG00000020475	Pgam2	protein_coding	11	-0.883077	1.35571	7.83992	0.00511049	0.291417	1
ENSMUSG00000005087	Cd44	protein_coding	2	0.562506	5.12706	7.78445	0.00526978	0.299505	1
ENSMUSG00000031872	Bean1	protein_coding	8	-0.655357	4.86943	7.76172	0.00533651	0.29959	1
ENSMUSG00000078686	Mup9	protein_coding	4	-3.17479	0.885219	7.76157	0.00533697	0.29959	1
ENSMUSG00000033898	Cfhr2	protein_coding	1	-2.39993	0.43071	7.7541	0.00535908	0.29959	1
ENSMUSG00000032338	Hcn4	protein_coding	9	0.885255	1.98496	7.75239	0.00536416	0.29959	1
ENSMUSG00000020436	Gabrg2	protein_coding	11	-1.36295	-0.963872	7.75166	0.00536632	0.29959	1
ENSMUSG00000044254	Pcsk9	protein_coding	4	1.27461	-0.801793	7.7484	0.00537601	0.29959	1
ENSMUSG00000022382	Wnt7b	protein_coding	15	1.23968	-0.26087	7.72213	0.00545479	0.302997	1
ENSMUSG00000104824	Gm21663	protein_coding	5	2.86909	-2.30164	7.7053	0.00550589	0.304849	1
ENSMUSG00000031173	Otc	protein_coding	X	-2.55291	-0.60062	7.66522	0.00562955	0.310693	1
ENSMUSG00000041237	Pklr	protein_coding	3	-3.8608	-0.524037	7.64423	0.00569543	0.312795	1
ENSMUSG00000039714	Cplx3	protein_coding	9	-2.41973	-2.11987	7.63608	0.00572122	0.312795	1
ENSMUSG00000067591	Klra3	protein_coding	6	2.13991	-1.91745	7.63574	0.0057223	0.312795	1
ENSMUSG00000021990	Spata13	protein_coding	14	0.498968	6.43012	7.61973	0.00577333	0.314582	1
ENSMUSG00000030730	Atp2a1	protein_coding	7	-1.70732	1.61676	7.61284	0.00579542	0.314787	1
ENSMUSG00000062372	Otof	protein_coding	5	-0.770975	0.974089	7.60299	0.00582716	0.315512	1
ENSMUSG00000025347	Mettl7b	protein_coding	10	-1.67012	0.554211	7.5854	0.0058843	0.317604	1
ENSMUSG00000057836	Xlr3a	protein_coding	X	1.49654	1.11323	7.5432	0.0060237	0.323271	1
ENSMUSG00000010797	Wnt2	protein_coding	6	-1.59379	-1.361	7.53786	0.00604159	0.323271	1
ENSMUSG00000003545	Fosb	protein_coding	7	-0.94479	1.34635	7.5366	0.00604579	0.323271	1
ENSMUSG00000020609	Apob	protein_coding	12	-3.23217	2.54192	7.52044	0.00610028	0.325171	1
ENSMUSG00000108976	Gm29797	protein_coding	2	1.37489	-0.519238	7.49466	0.00618824	0.328839	1
ENSMUSG00000030592	Ryr1	protein_coding	7	-1.39785	-0.570576	7.48316	0.00622786	0.329923	1
ENSMUSG00000003555	Cyp17a1	protein_coding	19	-0.702646	1.4687	7.47048	0.00627187	0.331232	1
ENSMUSG00000050447	Lypd6	protein_coding	2	0.677419	2.29951	7.45054	0.00634174	0.332333	1
ENSMUSG00000044014	Npy5r	protein_coding	8	1.29729	-0.639983	7.44894	0.0063474	0.332333	1
ENSMUSG00000010064	Slc38a3	protein_coding	9	-2.55961	1.31841	7.44797	0.00635081	0.332333	1
ENSMUSG00000035951	Ascl3	protein_coding	7	-2.13237	-1.96334	7.43912	0.00638212	0.332957	1
ENSMUSG00000046811	Gltpd2	protein_coding	11	-1.47935	-0.727457	7.42334	0.00643834	0.334872	1
ENSMUSG00000015452	Ager	protein_coding	17	-0.720921	1.15564	7.38483	0.00657764	0.340125	1
ENSMUSG00000037995	Igsf9	protein_coding	1	0.749603	2.33657	7.38446	0.00657896	0.340125	1
ENSMUSG00000017950	Hnf4a	protein_coding	2	-2.66677	0.114808	7.37218	0.00662405	0.341222	1
ENSMUSG00000002190	Clgn	protein_coding	8	1.61766	-1.43105	7.36448	0.00665248	0.341222	1
ENSMUSG00000061825	Ces2c	protein_coding	8	-2.14065	-1.96108	7.3625	0.00665983	0.341222	1
ENSMUSG00000024386	Proc	protein_coding	18	-1.92154	-0.208853	7.3478	0.0067145	0.342999	1
ENSMUSG00000095074	Pramel42	protein_coding	5	-1.64651	-1.46214	7.33337	0.00676861	0.344737	1
ENSMUSG00000019787	Trdn	protein_coding	10	-2.59178	-1.45616	7.31551	0.00683621	0.345383	1
ENSMUSG00000022449	Adamts20	protein_coding	15	-0.852215	0.856392	7.31514	0.00683762	0.345383	1
ENSMUSG00000025189	Cnnm1	protein_coding	19	1.07704	-0.112899	7.31408	0.00684165	0.345383	1
ENSMUSG00000044724	Gpr152	protein_coding	19	-2.81012	-2.36152	7.28139	0.00696725	0.347406	1
ENSMUSG00000042246	Tmc7	protein_coding	7	1.09516	-0.448989	7.27594	0.00698845	0.347406	1
ENSMUSG00000026950	Neb	protein_coding	2	-1.08235	1.51718	7.27577	0.00698909	0.347406	1
ENSMUSG00000027579	Srms	protein_coding	2	-0.743482	1.3925	7.27262	0.00700135	0.347406	1
ENSMUSG00000107539	Gm44790	protein_coding	6	-2.80712	-2.36253	7.26708	0.00702298	0.347406	1
ENSMUSG00000079323	Gm20661	protein_coding	9	-2.80876	-2.36173	7.26181	0.00704363	0.347406	1
ENSMUSG00000006218	Fam131c	protein_coding	4	-0.76337	1.00063	7.26082	0.0070475	0.347406	1
ENSMUSG00000063129	Aldoart2	protein_coding	12	-2.80666	-2.36317	7.25417	0.00707367	0.347406	1
ENSMUSG00000005681	Apoa2	protein_coding	1	-2.27147	3.06553	7.25089	0.00708657	0.347406	1
ENSMUSG00000059481	Plg	protein_coding	17	-3.01244	1.4214	7.24897	0.00709419	0.347406	1
ENSMUSG00000072849	Serpina1e	protein_coding	12	-3.10568	3.29767	7.23798	0.00713771	0.347406	1
ENSMUSG00000030732	Chrdl2	protein_coding	7	-1.94206	-1.82041	7.2365	0.0071436	0.347406	1
ENSMUSG00000061808	Ttr	protein_coding	18	-2.78041	2.69025	7.23619	0.00714486	0.347406	1
ENSMUSG00000110439	Mup22	protein_coding	4	-3.55469	3.60044	7.21594	0.00722589	0.350353	1
ENSMUSG00000096140	Ankrd66	protein_coding	17	1.70024	-1.53909	7.20054	0.00728815	0.352377	1
ENSMUSG00000028294	Cfap206	protein_coding	4	-1.48499	-1.29584	7.19398	0.00731487	0.352676	1
ENSMUSG00000024731	Ms4a10	protein_coding	19	0.98208	0.106867	7.17219	0.00740423	0.355984	1
ENSMUSG00000051985	Igfn1	protein_coding	1	-1.82404	-1.6904	7.15606	0.0074711	0.358196	1
ENSMUSG00000021898	Asb14	protein_coding	14	-0.842159	0.428738	7.13995	0.00753852	0.360421	1
ENSMUSG00000000440	Pparg	protein_coding	6	0.85795	3.81439	7.12605	0.00759719	0.361925	1
ENSMUSG00000096488	Gm10409	protein_coding	14	2.34397	-2.12059	7.12253	0.00761214	0.361925	1
ENSMUSG00000029656	C8b	protein_coding	4	-1.7852	-0.454528	7.11504	0.007644	0.362435	1
ENSMUSG00000037010	Apln	protein_coding	X	-0.625907	5.26784	7.07223	0.00782876	0.369327	1
ENSMUSG00000026834	Acvr1c	protein_coding	2	-0.742425	4.66979	7.07141	0.00783238	0.369327	1
ENSMUSG00000038641	Akr1d1	protein_coding	6	3.99672	2.03425	7.03697	0.0079844	0.372811	1
ENSMUSG00000057439	Kir3dl2	protein_coding	X	-1.52626	-1.39328	7.02439	0.00804068	0.372811	1
ENSMUSG00000032204	Aqp9	protein_coding	9	-1.34071	0.30678	7.0054	0.00812642	0.372811	1
ENSMUSG00000099908	Gm28539	protein_coding	16	0.729256	0.909929	6.99454	0.00817585	0.372811	1
ENSMUSG00000029368	Alb	protein_coding	5	-3.31283	6.44273	6.98899	0.00820127	0.372811	1
ENSMUSG00000031137	Fgf13	protein_coding	X	0.871177	1.32405	6.95862	0.00834163	0.372811	1
ENSMUSG00000110139	Gm45783	protein_coding	7	1.41199	-1.17755	6.95378	0.00836424	0.372811	1
ENSMUSG00000028738	Tas1r2	protein_coding	4	-3.86328	-2.73374	6.95168	0.00837407	0.372811	1
ENSMUSG00000087247	Alkal1	protein_coding	1	-3.86529	-2.73286	6.95013	0.00838131	0.372811	1
ENSMUSG00000073834	Mup11	protein_coding	4	-3.31396	3.02923	6.94851	0.00838893	0.372811	1
ENSMUSG00000037797	Adh4	protein_coding	3	-1.73427	-1.57044	6.94753	0.00839349	0.372811	1
ENSMUSG00000029102	Hgfac	protein_coding	5	-1.76044	-0.907498	6.93316	0.00846119	0.372811	1
ENSMUSG00000037737	Actrt3	protein_coding	3	-3.86414	-2.73339	6.93313	0.00846137	0.372811	1
ENSMUSG00000067144	Slc22a7	protein_coding	17	-3.86554	-2.73286	6.93212	0.00846612	0.372811	1
ENSMUSG00000066755	Tnfsf18	protein_coding	1	-3.86529	-2.73296	6.93202	0.00846662	0.372811	1
ENSMUSG00000017344	Vtn	protein_coding	11	-1.41186	2.40233	6.9317	0.0084681	0.372811	1
ENSMUSG00000009097	Tbx1	protein_coding	16	-3.85964	-2.73533	6.93166	0.00846829	0.372811	1
ENSMUSG00000061802	Odad2	protein_coding	18	-3.86439	-2.7333	6.93115	0.00847071	0.372811	1
ENSMUSG00000068452	Duox2	protein_coding	2	-3.85962	-2.73533	6.93057	0.00847347	0.372811	1
ENSMUSG00000024680	Ms4a2	protein_coding	19	-3.86582	-2.73277	6.93049	0.00847384	0.372811	1
[truncated: 16,780 more rows]

## Sheet: Female_Ddc_maternalHetVSWT
ensembl_gene_id	external_gene_name	gene_biotype	chromosome_name	logFC	logCPM	LR	PValue	QValue	PAdjust
[truncated: 16,978 more rows]
