# Supplementary material for: Noncanonical genomic imprinting in the monoamine system determines naturalistic foraging and brain-adrenal axis functions
Source: Cell Rep. Author manuscript; Available in PMC 2022 May 24. (PMC9128000; doi:10.1016/j.celrep.2022.110500)
Supplement: 2 [file NIHMS1787429-supplement-2.xlsx]

## Sheet: Sheet1
Table S1. Definitions of foraging Outcome Domains and Keystone features. Relates to Figure 1.
OUTCOME DOMAIN	KEYSTONE FEATURE	KEYSTONE FEATURE DEFINITION
Home	RTTZ - Exploration/Foraging phase	Relative Time in the Tunnel Zone (RTTZ) surrounding the entry to the tunnel connecting the arena to the home normalized to the total time in the arena
Home	TTTZ - Exploration/Foraging phase	Total Time in the Tunnel Zone (TTTZ) is the raw total amount of time spent in the zome surrounding the entry to the tunnel connecting the arena to the home
Exposure	LEA - Exploration/Foraging phase	Latency to enter the arena (LEA)
Exposure	NOS - Exploration/Foraging phase	Number of sequences (NOS) is the total number of round trip excursions from the home
Exposure	REX - Exploration/Foraging phase	Relative exposure (REX) measures the time in exposed regions of the arena
Exposure	RTC - Exploration/Foraging phase	Relative time in the center (RTC) measures the time in the center zone of the arena normalized to the total time in the arena
Exposure	TOP - Exploration/Foraging phase	Time on Platform (TOP) measures the total time in the arena defined as being fully on the arena platform
Distance	TD - Exploration/Foraging phase	Total distance (TD) traveled
Digging	TSD - Exploration/Foraging phase	Total Sand Displaced (TSD) as measured as the total weight of sand dug from all of the pots in the arena
Digging	TSDP1 - Exploration/Foraging phase	Total Sand Displaced in Pot 1 (TSDP1) as measured as the total weight of sand dug from Pot 1, which does not contain food
Digging	TSDP3 - Exploration/Foraging phase	Total Sand Displaced in Pot 3 (TSDP3) as measured as the total weight of sand dug from Pot3, which does not contain food
Feeding	LVP2 - Exploration phase	Latency to visit Pot2 (LVP2), which is the Pot containing food in the Exploration phase
Feeding	TFC - Exploration/Foraging phase	Total Food Consumed (TFC) as measured by the total weight of millet seeds eaten
Feeding	TSDP2 - Exploration phase	Total Sand Displaced in Pot 2 (TSDP2) as measured as the total weight of sand dug from Pot2, which contains food in the Exploration phase
Feeding	TSDP4 - Foraging phase	Total Sand Displaced in Pot 4 (TSDP4) as measured as the total weight of sand dug from Pot4, which contains food in the Foraging phase
Feeding	TTP2 - Exploration phase	Total Time at Pot 2 (TTP2), which contains food in the Exploration phase
Learning & Memory	LVP2 - Foraging phase	Latency to visit Pot2 (LVP2), which is the former food patch for which the animal learned that food is present in the Exploration phase
Learning & Memory	RLEA - Foraging phase	Relative latency to enter the arena (RLEA), measures the delay to enter the arena from the home, which is reduced in the Foraging phase after mice learn the environment is safe and contains food.
Learning & Memory	TSDP2 - Foraging phase	Total Sand Displaced in Pot 2 (TSDP2) as measured as the total weight of sand dug from Pot2, which is the former food location learned in the Exploration phase, but no longer contains food in the Foraging phase. It is a measure of perseveration.
Learning & Memory	TTP2 - Foraging phase	Total Time at Pot 2 (TTP2) , which is the former food location learned in the Exploration phase, but no longer contains food in the Foraging phase. It is a measure of perseveration.
Body Weight	BW	Body Weight in grams
